# Supplementary material for: Novel Protein Biomarkers and Therapeutic Targets for Type 1 Diabetes and Its Complications: Insights from Summary-Data-Based Mendelian Randomization and Colocalization Analysis
Source: Pharmaceuticals (Basel). 2024 Jun 11;17(6):766. doi: 10.3390/ph17060766 (PMC11206317; doi:10.3390/ph17060766)
Supplement: Supplementary file 1 [file pharmaceuticals-17-00766-s001.zip]

Archive with 4 entries (4 files):
- Figure S1~S30.pdf
- Table S11~S18.xlsx
- Table S19-S25.xlsx
- Table S1~S10.xlsx
