# Supplementary material for: Novel Protein Biomarkers and Therapeutic Targets for Type 1 Diabetes and Its Complications: Insights from Summary-Data-Based Mendelian Randomization and Colocalization Analysis
Source: Pharmaceuticals (Basel). 2024 Jun 11;17(6):766. doi: 10.3390/ph17060766 (PMC11206317; doi:10.3390/ph17060766)
Supplement: Supplementary file 1 [file pharmaceuticals-17-00766-s001.zip › Table S11~S18.xlsx]

## Sheet: Table S11
Table S11. Significant SMR results between plasma proteins (In the UKBPPP cohort) and T1D.
ProbeChr	Protein	Probe_bp	topSNP	topSNP_chr	topSNP_bp	A1	A2	Freq	b_GWAS	se_GWAS	p_GWAS	b_pQTL	se_pQTL	p_pQTL	b_SMR	se_SMR	p_SMR	p_HEIDI	nsnp_HEIDI	p_SMR_fdr
1	NOTCH2	120006166	rs2641348	1	119895261	G	A	0.114314	0.0809454	0.0216168	0.000180709	-0.172138	0.0118967	1.89278e-47	-0.470235	0.129715	0.000288813	0.0683568	20	0.0120339
4	NFKB1	102559316	rs17032705	4	102511817	A	G	0.402584	-0.0535532	0.0157499	0.000673333	0.114895	0.00767476	1.14446e-50	-0.466106	0.140572	0.000913896	0.448464	20	0.033848
11	DKK3	11982988	rs11022114	11	12017327	A	G	0.312127	-0.0564682	0.0164465	0.000595964	0.372418	0.00775873	0	-0.151626	0.0442742	0.000615484	0.185598	20	0.0241366
12	MANSC4	27771332	rs34311349	12	27772104	A	T	0.243539	-0.0823098	0.0195341	2.51281e-05	0.938372	0.00897426	0	-0.0877155	0.0208339	2.55111e-05	0.386138	20	0.00152866
16	UMOD	20344676	rs12917707	16	20356368	T	G	0.200795	0.0601982	0.0184305	0.00108993	-0.969683	0.00935329	0	-0.0620803	0.0190162	0.00109616	0.748241	20	0.0391485
16	APOBR	28496804	rs149271	16	28495551	G	A	0.347913	-0.0656565	0.0156034	2.57828e-05	-1.12313	0.00777238	0	0.0584585	0.0138987	2.59873e-05	0.0887113	20	0.00152866
1	CD244	160846524	rs7518342	1	160835144	G	C	0.60338	0.0521472	0.0160246	0.0011371	-0.327641	0.00760339	0	-0.15916	0.0490483	0.00117468	0.177293	20	0.041217
1	IL10	206771072	rs3024495	1	206769068	T	C	0.167992	-0.108357	0.0219572	8.019e-07	-0.140628	0.0106006	3.64504e-40	0.770522	0.16659	3.74132e-06	0.0126772	20	0.000277135
3	LAMP3	183143027	rs11921884	3	183110457	T	G	0.632207	0.0554853	0.0166212	0.000843141	0.232694	0.0075188	2.67888e-210	0.238447	0.0718438	0.000903492	0.537153	20	0.033848
8	TNFRSF11B	118937721	rs6469812	8	119115831	C	T	0.539761	-0.0771296	0.0155612	7.17596e-07	0.186665	0.00691015	1.03529e-160	-0.413198	0.084756	1.08728e-06	0.11485	20	9.45459e-05
13	TNFSF11	42585374	rs2062305	13	42478744	A	G	0.536779	0.0698491	0.0160734	1.38867e-05	-0.111865	0.00738469	7.784e-52	-0.624405	0.149481	2.95187e-05	0.3451	20	0.00168678
18	CD226	69896480	rs13381239	18	69859489	A	T	0.470179	0.0806475	0.0156532	2.57549e-07	-0.263971	0.00764902	5.59436e-261	-0.305517	0.0599561	3.47514e-07	0.338317	20	3.15922e-05
19	MYO9B	17145157	rs10421794	19	17200982	C	T	0.389662	-0.0597579	0.0157659	0.000150456	-0.0512674	0.00769743	2.73212e-11	1.16561	0.353834	0.000986888	0.422319	20	0.0358868
5	IL7R	35866149	rs6897932	5	35874473	T	C	0.271372	-0.06798	0.0166468	4.43302e-05	-0.888648	0.00808145	0	0.0764982	0.0187456	4.48704e-05	0.0185934	20	0.0023757
10	ADAM8	133269644	rs2995310	10	133269306	T	C	0.894632	0.1097	0.0276691	7.34852e-05	-0.709409	0.0122509	0	-0.154636	0.0390943	7.63903e-05	0.383784	20	0.00391745
16	SULT1A1	28613784	rs6839	16	28605807	C	T	0.313121	-0.0649904	0.0158159	3.97054e-05	-0.0964715	0.00799063	1.46553e-33	0.673675	0.17318	0.00010023	0.056178	20	0.00484893
16	TPPP3	67391664	rs13334364	16	67298462	C	T	0.0725646	0.101105	0.0227375	8.72328e-06	-0.117271	0.0146653	1.27997e-15	-0.862148	0.221849	0.000101828	0.121976	20	0.00484893
16	CTRB1	75222663	rs8051363	16	75221319	G	A	0.742545	-0.0729945	0.0191304	0.000135841	0.57364	0.00843378	0	-0.127248	0.0334016	0.00013917	0.123004	20	0.00632591
19	SIGLEC5	51628736	rs1106476	19	51627384	A	T	0.124254	-0.097042	0.0215012	6.38219e-06	-1.21943	0.0120584	0	0.0795798	0.0176497	6.51827e-06	0.151663	20	0.000449536
22	LIF	30243606	rs713875	22	30196498	G	C	0.547714	0.126805	0.0155221	3.10099e-16	0.0461438	0.00775859	2.72352e-09	2.74804	0.571532	1.52294e-06	0.685619	20	0.000126912
22	C1QTNF6	37189776	rs5750394	22	37193388	T	C	0.212724	0.0714117	0.0190976	0.00018454	-0.0707593	0.00894494	2.56272e-15	-1.00922	0.29853	0.00072318	0.293144	14	0.0278146
3	SLMAP	57842726	rs11130549	3	56846416	C	T	0.366799	-0.062355	0.0157692	7.67821e-05	0.0569515	0.00778355	2.53747e-13	-1.09488	0.314735	0.000503795	0.0832654	14	0.0201518
6	MAPK13	36136166	rs12210904	6	36130414	A	C	0.305169	0.0952817	0.0184063	2.25996e-07	0.0657827	0.0085413	1.34246e-14	1.44843	0.337134	1.73668e-05	0.0147221	20	0.00108543
12	ITGB7	53199302	rs12232003	12	53199848	C	T	0.0795229	0.091525	0.0224996	4.74493e-05	0.181354	0.0133543	5.25051e-42	0.504676	0.129511	9.74788e-05	0.0808191	20	0.00484893
17	RNF43	58385636	rs34523089	17	58358748	T	C	0.163022	-0.0724776	0.0218425	0.000906025	0.139438	0.0105069	3.40879e-40	-0.519784	0.161469	0.00128596	0.370305	20	0.0443436

## Sheet: Table S12
Table S12. Significant SMR results between plasma proteins (In the UKBPPP cohort) and T1D with coma.
ProbeChr	Protein	Probe_bp	topSNP	topSNP_chr	topSNP_bp	A1	A2	Freq	b_GWAS	se_GWAS	p_GWAS	b_pQTL	se_pQTL	p_pQTL	b_SMR	se_SMR	p_SMR	p_HEIDI	nsnp_HEIDI	p_SMR_fdr
12	MANSC4	27771332	rs34311349	12	27772104	A	T	0.243539	-0.136671	0.0399529	0.000624367	0.938372	0.00897426	0	-0.145647	0.0425996	0.000628578	0.474114	20	0.0483521
16	APOBR	28496804	rs149271	16	28495551	G	A	0.347913	-0.115017	0.0315611	0.000268158	-1.12313	0.00777238	0	0.102408	0.02811	0.000269368	0.228759	20	0.0234716
6	MOG	29664687	rs9461541	6	29657418	G	A	0.0487078	-0.407142	0.118776	0.000608485	-0.450756	0.0166977	1.68736e-160	0.903243	0.26562	0.000672605	0.169846	20	0.0495458
6	MAPK13	36136166	rs12210904	6	36130414	A	C	0.305169	0.152642	0.0372042	4.08122e-05	0.0657827	0.0085413	1.34246e-14	2.3204	0.640806	0.000293396	0.328287	20	0.0234716
12	ITGB7	53199302	rs12232003	12	53199848	C	T	0.0795229	0.157211	0.0448774	0.000459854	0.181354	0.0133543	5.25051e-42	0.866874	0.255558	0.000693641	0.0964074	20	0.0495458

## Sheet: Table S13
Table S13. Significant SMR results between plasma proteins (In the UKBPPP cohort) and T1D with ketoacidosis.
ProbeChr	Protein	Probe_bp	topSNP	topSNP_chr	topSNP_bp	A1	A2	Freq	b_GWAS	se_GWAS	p_GWAS	b_pQTL	se_pQTL	p_pQTL	b_SMR	se_SMR	p_SMR	p_HEIDI	nsnp_HEIDI	p_SMR_fdr
7	GPR37	124754838	rs4141005	7	124488565	C	A	0.248509	-0.15304	0.0411136	0.000197356	-0.784611	0.00850004	0	0.195052	0.0524426	0.000199739	0.382978	20	0.0190228
1	IL10	206771072	rs3024495	1	206769068	T	C	0.167992	-0.1702	0.0447031	0.000140469	-0.140628	0.0106006	3.64504e-40	1.21029	0.330715	0.000252604	0.0759196	20	0.022964
8	TNFRSF11B	118937721	rs6469812	8	119115831	C	T	0.539761	-0.114223	0.0312558	0.000257721	0.186665	0.00691015	1.03529e-160	-0.611914	0.168969	0.000292936	0.244867	20	0.0254727
18	CD226	69896480	rs13381239	18	69859489	A	T	0.470179	0.112539	0.0314306	0.000342863	-0.263971	0.00764902	5.59436e-261	-0.426331	0.119708	0.00036883	0.2426	20	0.0307358
22	LIF	30243606	rs713875	22	30196498	G	C	0.547714	0.225812	0.0310419	3.47856e-13	0.0461438	0.00775859	2.72352e-09	4.89366	1.06282	4.13612e-06	0.759878	20	0.000551483
2	CD207	70833014	rs17718987	2	70833805	C	G	0.302187	-0.130597	0.0369038	0.000401856	0.473255	0.00806696	0	-0.275955	0.0781204	0.000411761	0.0115146	20	0.0329409
6	MOG	29664687	rs9461541	6	29657418	G	A	0.0487078	-0.680816	0.127363	9.01903e-08	-0.450756	0.0166977	1.68736e-160	1.51039	0.28804	1.5742e-07	0.0122055	20	2.42185e-05
12	ITGB7	53199302	rs12232003	12	53199848	C	T	0.0795229	0.220864	0.0440631	5.37452e-07	0.181354	0.0133543	5.25051e-42	1.21786	0.258989	2.57173e-06	0.166408	20	0.00036739

## Sheet: Table S14
Table S14. Significant SMR results between plasma proteins (In the UKBPPP cohort) and T1D with neurological complications.
ProbeChr	Protein	Probe_bp	topSNP	topSNP_chr	topSNP_bp	A1	A2	Freq	b_GWAS	se_GWAS	p_GWAS	b_pQTL	se_pQTL	p_pQTL	b_SMR	se_SMR	p_SMR	p_HEIDI	nsnp_HEIDI	p_SMR_fdr
6	SCGN	25676992	rs10946788	6	25660282	A	G	0.286282	0.190779	0.0494411	0.000113983	-0.0924854	0.00847187	9.58522e-28	-2.0628	0.566995	0.000274627	0.0391724	20	0.0457711

## Sheet: Table S15
Table S15. Significant SMR results between plasma proteins (In the UKBPPP cohort) and T1D with ophthalmic complications.
ProbeChr	Protein	Probe_bp	topSNP	topSNP_chr	topSNP_bp	A1	A2	Freq	b_GWAS	se_GWAS	p_GWAS	b_pQTL	se_pQTL	p_pQTL	b_SMR	se_SMR	p_SMR	p_HEIDI	nsnp_HEIDI	p_SMR_fdr
1	NOTCH2	120006166	rs2641348	1	119895261	G	A	0.114314	0.118999	0.0278221	1.89308e-05	-0.172138	0.0118967	1.89278e-47	-0.6913	0.16854	4.10143e-05	0.027672	20	0.0030381
16	APOBR	28496804	rs149271	16	28495551	G	A	0.347913	-0.077494	0.0202143	0.00012627	-1.12313	0.00777238	0	0.0689982	0.0180045	0.000126964	0.581052	20	0.00746847
1	IL10	206771072	rs3024495	1	206769068	T	C	0.167992	-0.102408	0.0284391	0.000317022	-0.140628	0.0106006	3.64504e-40	0.728219	0.209547	0.000510464	0.0182968	20	0.0244007
3	MST1	49686724	rs11130213	3	49674864	T	C	0.324056	-0.0901717	0.0206384	1.2475e-05	-1.05058	0.00844529	0	0.0858304	0.0196569	1.26294e-05	0.163679	20	0.000971489
7	ACHE	100893484	rs6976053	7	100914499	T	C	0.461233	-0.0794531	0.0202054	8.41492e-05	0.313169	0.00726754	0	-0.253707	0.0647872	9.00304e-05	0.813361	20	0.00620899
9	C5	121004091	rs4837810	9	121118921	C	T	0.595427	-0.0799801	0.0201765	7.36953e-05	-0.142986	0.00765241	6.54784e-78	0.559356	0.144249	0.00010544	0.125298	20	0.00680257
13	TNFSF11	42585374	rs2062305	13	42478744	A	G	0.536779	0.0737742	0.0208297	0.000397439	-0.111865	0.00738469	7.784e-52	-0.659493	0.191226	0.000563151	0.228554	20	0.0250674
16	LAT	28987805	rs151234	16	28494339	C	G	0.137177	0.129012	0.0297366	1.43456e-05	0.0635005	0.0111747	1.32727e-08	2.03167	0.589171	0.000564017	0.0200765	14	0.0250674
18	CD226	69896480	rs13381239	18	69859489	A	T	0.470179	0.070842	0.0202874	0.000479568	-0.263971	0.00764902	5.59436e-261	-0.26837	0.0772471	0.000512414	0.954241	20	0.0244007
5	IL7R	35866149	rs6897932	5	35874473	T	C	0.271372	-0.0840376	0.0216105	0.000100767	-0.888648	0.00808145	0	0.0945679	0.0243336	0.00010178	0.494004	20	0.00678531
16	SULT1A1	28613784	rs6839	16	28605807	C	T	0.313121	-0.0768086	0.0204987	0.000178966	-0.0964715	0.00799063	1.46553e-33	0.796179	0.222483	0.000345428	0.0461179	20	0.0181804
16	CTRB1	75222663	rs8051363	16	75221319	G	A	0.742545	-0.0989682	0.0246674	6.01797e-05	0.57364	0.00843378	0	-0.172527	0.0430763	6.19799e-05	0.0619867	20	0.00442714
19	SIGLEC5	51628736	rs1106476	19	51627384	A	T	0.124254	-0.106241	0.0278778	0.000138443	-1.21943	0.0120584	0	0.0871235	0.0228776	0.000139953	0.0922664	20	0.00799734
22	LIF	30243606	rs713875	22	30196498	G	C	0.547714	0.13639	0.0201055	1.17112e-11	0.0461438	0.00775859	2.72352e-09	2.95576	0.660935	7.74594e-06	0.403785	20	0.00067442
6	MAPK13	36136166	rs12210904	6	36130414	A	C	0.305169	0.101474	0.0238898	2.16098e-05	0.0657827	0.0085413	1.34246e-14	1.54256	0.414732	0.000199675	0.0281104	20	0.0107933
12	ITGB7	53199302	rs12232003	12	53199848	C	T	0.0795229	0.116003	0.0289906	6.2968e-05	0.181354	0.0133543	5.25051e-42	0.63965	0.166651	0.000123913	0.309716	20	0.00746847

## Sheet: Table S16
Table S16. Significant SMR results between plasma proteins (In the UKBPPP cohort) and T1D with renal complications.
ProbeChr	Protein	Probe_bp	topSNP	topSNP_chr	topSNP_bp	A1	A2	Freq	b_GWAS	se_GWAS	p_GWAS	b_pQTL	se_pQTL	p_pQTL	b_SMR	se_SMR	p_SMR	p_HEIDI	nsnp_HEIDI	p_SMR_fdr
14	WARS1	100355298	rs2273804	14	100376300	G	C	0.224652	-0.163107	0.0445963	0.000254777	-0.257646	0.00855095	1.9211e-199	0.633066	0.174362	0.000282587	0.0367385	20	0.0313986
22	LIF	30243606	rs713875	22	30196498	G	C	0.547714	0.178911	0.0354578	4.51783e-07	0.0461438	0.00775859	2.72352e-09	3.87725	1.0077	0.000119275	0.270007	20	0.0149094

## Sheet: Table S17
Table S17. Significant SMR results between plasma proteins (In the UKBPPP cohort) and T1D with other complications.
ProbeChr	Protein	Probe_bp	topSNP	topSNP_chr	topSNP_bp	A1	A2	Freq	b_GWAS	se_GWAS	p_GWAS	b_pQTL	se_pQTL	p_pQTL	b_SMR	se_SMR	p_SMR	p_HEIDI	nsnp_HEIDI	p_SMR_fdr
12	MANSC4	27771332	rs34311349	12	27772104	A	T	0.243539	-0.096025	0.0232259	3.55885e-05	0.938372	0.00897426	0	-0.102331	0.0247706	3.60929e-05	0.377186	20	0.00218745
16	APOBR	28496804	rs149271	16	28495551	G	A	0.347913	-0.0882738	0.0184817	1.78558e-06	-1.12313	0.00777238	0	0.0785962	0.0164645	1.80895e-06	0.0672539	20	0.00016445
17	CXCL16	4736730	rs78086290	17	4738075	T	A	0.558648	-0.0605147	0.0184691	0.00105087	0.189447	0.00729798	1.44546e-148	-0.319428	0.098263	0.00115103	0.041942	20	0.0449657
1	IL10	206771072	rs3024495	1	206769068	T	C	0.167992	-0.0991311	0.0259539	0.000133721	-0.140628	0.0106006	3.64504e-40	0.704917	0.192054	0.000242167	0.0446749	20	0.0121084
1	PARP1	226384182	rs1433574	1	226421638	C	A	0.172962	0.0683716	0.0204283	0.000817165	-0.158568	0.0100887	1.14843e-55	-0.431182	0.131718	0.0010622	0.734166	20	0.0429067
3	DAG1	49502160	rs11711536	3	49353807	T	C	0.335984	-0.0677571	0.0187263	0.000296572	0.0595172	0.00816607	3.13761e-13	-1.13845	0.351276	0.00119159	0.053937	20	0.0449657
3	MST1	49686724	rs11130213	3	49674864	T	C	0.324056	-0.0746644	0.0188617	7.54171e-05	-1.05058	0.00844529	0	0.0710697	0.0179627	7.60507e-05	0.647158	20	0.00422504
3	LAMP3	183143027	rs11921884	3	183110457	T	G	0.632207	0.0715502	0.0197411	0.000289614	0.232694	0.0075188	2.67888e-210	0.307486	0.085417	0.00031843	0.372948	20	0.0155332
8	TNFRSF11B	118937721	rs6469812	8	119115831	C	T	0.539761	-0.071933	0.0184381	9.56709e-05	0.186665	0.00691015	1.03529e-160	-0.385359	0.0998012	0.000112803	0.244773	20	0.00593698
12	C1S	7029646	rs146111161	12	6800807	T	C	0.0178926	-0.163968	0.0454319	0.000307256	-0.258273	0.0277776	1.43285e-20	0.634863	0.188694	0.00076678	0.0279014	14	0.0340791
13	TNFSF11	42585374	rs2062305	13	42478744	A	G	0.536779	0.0688566	0.0190499	0.000300892	-0.111865	0.00738469	7.784e-52	-0.615533	0.175074	0.000438371	0.115008	20	0.0203893
22	NAGA	42064588	rs2413666	22	42063618	T	C	0.664016	-0.074405	0.0189242	8.43315e-05	0.145472	0.0080711	1.26678e-72	-0.511473	0.133147	0.000122333	0.347789	20	0.0062735
5	IL7R	35866149	rs6897932	5	35874473	T	C	0.271372	-0.0900905	0.0197758	5.22396e-06	-0.888648	0.00808145	0	0.101379	0.0222729	5.3217e-06	0.345133	20	0.000443475
6	SOD2	159715799	rs5746105	6	159691606	G	A	0.329026	0.0633795	0.0191119	0.00091241	0.158249	0.00798665	2.2464e-87	0.400505	0.122451	0.00107267	0.863863	20	0.0429067
16	SULT1A1	28613784	rs6839	16	28605807	C	T	0.313121	-0.0854757	0.018741	5.09401e-06	-0.0964715	0.00799063	1.46553e-33	0.88602	0.207665	1.9848e-05	0.0521281	20	0.00128052
16	TPPP3	67391664	rs13334364	16	67298462	C	T	0.0725646	0.124335	0.0267902	3.46609e-06	-0.117271	0.0146653	1.27997e-15	-1.06024	0.264135	5.97006e-05	0.106973	20	0.00341146
16	CTRB1	75222663	rs8051363	16	75221319	G	A	0.742545	-0.0759546	0.022686	0.000813729	0.57364	0.00843378	0	-0.132408	0.0395953	0.000825697	0.300188	20	0.0358999
19	SIGLEC5	51628736	rs1106476	19	51627384	A	T	0.124254	-0.11054	0.0255465	1.51154e-05	-1.21943	0.0120584	0	0.0906489	0.0209687	1.53883e-05	0.153827	20	0.00102588
22	LIF	30243606	rs713875	22	30196498	G	C	0.547714	0.143651	0.0183757	5.39014e-15	0.0461438	0.00775859	2.72352e-09	3.11312	0.657701	2.20868e-06	0.8102	20	0.000192059
22	C1QTNF6	37189776	rs5750394	22	37193388	T	C	0.212724	0.0822224	0.0226041	0.000275296	-0.0707593	0.00894494	2.56272e-15	-1.162	0.351605	0.000950281	0.340756	14	0.0404375
3	SERPINI2	167460443	rs6444344	3	167460546	A	G	0.110338	-0.107268	0.032697	0.00103557	0.509246	0.00999418	0	-0.210641	0.0643396	0.00106078	0.737151	20	0.0429067
6	MAPK13	36136166	rs12210904	6	36130414	A	C	0.305169	0.121726	0.0217941	2.33346e-08	0.0657827	0.0085413	1.34246e-14	1.85043	0.409253	6.14117e-06	0.0318947	20	0.000472398
12	ITGB7	53199302	rs12232003	12	53199848	C	T	0.0795229	0.0892246	0.0267138	0.000837741	0.181354	0.0133543	5.25051e-42	0.491991	0.151692	0.00118128	0.526939	20	0.0449657

## Sheet: Table S18
Table S18. Summarized information of protein targets of T1D and its complications.
T1D1	T1D with coma	T1D with ketoacidosis	T1D with neurological complications	T1D with ophthalmic complications	T1D with peripheral circulatory complications	T1D with renal complications	T1D with other complications
PGM1	PGM1	BTN3A1	VARS1	KYAT3	VARS1	MYOC	PGM1
PTPN7	SCGN	PSMB9	HSPA1L	MST1	HSPA1L	BTN3A1	MST1
CNTN2	BTN3A1	SCUBE3	PSMB9	IL7R	HSPA1A	VARS1	IL7R
PROK2	VARS1	PDGFRL	CTSF	ERAP1	CFB	HSPA1L	ERAP1
IL7R	HSPA1L	SWAP70	SCGN	BTN3A1	PSMB9	C2	BTN3A1
PCSK1	PSMB9	CTSH		PSMB9	ERBB3	PSMB9	PSMB9
ERAP1	MAPK13	SIRPG		ARPC1B		IL15RA	ASF1A
BTN3A1	CSGALNACT2	GPR37		GREM1		WARS1	ARPC1B
PSMB9	MANSC4	IL10		CTSH		NMB	TNFRSF11B
ASF1A	ERBB3	TNFRSF11B		NMB		SIGLEC5	MANSC4
TNFRSF11B	SIGLEC5	CD226		CTRB1		SIGLEC14	WARS1
DKK3	SIGLEC14	LIF		SIGLEC5		SIRPG	CTSH
MANSC4	APOBR	CD207		SIGLEC14		LIF	CTRB1
WARS1	MOG	MOG		SIRPG			FLII
CTSH	ITGB7	ITGB7		NOTCH2			SIGLEC5
CTRB1				APOBR			SIGLEC14
SIGLEC5				IL10			SIRPG
SIGLEC14				ACHE			APOBR
SIRPG				C5			CXCL16
NOTCH2				TNFSF11			IL10
NFKB1				LAT			PARP1
UMOD				CD226			DAG1
APOBR				SULT1A1			LAMP3
CD244				LIF			C1S
IL10				MAPK13			TNFSF11
LAMP3				ITGB7			NAGA
TNFSF11							SOD2
CD226							SULT1A1
MYO9B							TPPP3
ADAM8							LIF
SULT1A1							C1QTNF6
TPPP3							SERPINI2
LIF							MAPK13
C1QTNF6							ITGB7
SLMAP
MAPK13
ITGB7
RNF43
