# Supplementary material for: Novel Protein Biomarkers and Therapeutic Targets for Type 1 Diabetes and Its Complications: Insights from Summary-Data-Based Mendelian Randomization and Colocalization Analysis
Source: Pharmaceuticals (Basel). 2024 Jun 11;17(6):766. doi: 10.3390/ph17060766 (PMC11206317; doi:10.3390/ph17060766)
Supplement: Supplementary file 1 [file pharmaceuticals-17-00766-s001.zip › Table S19-S25.xlsx]

## Sheet: Table S19
Table S19. Colocalization results of pQTLs for proteins with GWAS-associated SNPs.
pQTLs (deCODE)	GWAS	PP.H0	PP.H1	PP.H2	PP.H3	PP.H4	PP.H3+PP.H4
CTRB1	T1D	0	0.0644252	0	0.0744201	0.861155	0.935575
DKK3	T1D	0	0.0392488	0	0.840149	0.120602	0.960751
IL7R	T1D	2.39021e-18	0.00225287	2.3592e-16	0.221588	0.776159	0.997747
MANSC4	T1D	0	0.0138036	0	0.0966888	0.889508	0.986196
SIGLEC5	T1D	0	0.00352297	0	0.0161177	0.980359	0.996477
TNFRSF11B	T1D	1.3059e-71	0.000908293	1.31599e-68	0.915228	0.0838639	0.999092
CTRB1	T1D with ophthalmic complications	0	0.0270173	0	0.0244336	0.948549	0.972983
IL7R	T1D with ophthalmic complications	1.65e-16	0.155593	2.77e-16	0.260192	0.584215	0.844407
MST1	T1D with ophthalmic complications	0	0.00649377	0	0.0833066	0.9102	0.993506
SIGLEC5	T1D with ophthalmic complications	0	0.0482148	0	0.0406023	0.911183	0.951785
MANSC4	T1D with coma	0	0.132781	0	0.144936	0.722283	0.867219
MAPK13	T1D with coma	5.28e-35	9.29e-06	5.68e-30	0.999413	0.000577301	0.999991
WARS1	T1D with renal complications	3.27e-151	0.0408725	1.79e-150	0.222183	0.736945	0.959128
CTRB1	T1D with other complications	0	0.197435	0	0.220297	0.582267	0.802565
IL7R	T1D with other complications	4.67e-17	0.044041	3.58e-16	0.336918	0.619041	0.955959
MANSC4	T1D with other complications	0	0.0160805	0	0.133243	0.850676	0.983919
MST1	T1D with other complications	0	0.0328022	0	0.0729658	0.894232	0.967198
SIGLEC5	T1D with other complications	0	0.00703888	0	0.00793301	0.985028	0.992961
TNFRSF11B	T1D with other complications	1.7e-70	0.0118212	7.4e-69	0.513961	0.474218	0.988179
pQTLs (UKBPPP)	GWAS	PP.H0	PP.H1	PP.H2	PP.H3	PP.H4	PP.H3+PP.H4
CTRB1	T1D	0	0.0665703	0	0.0728615	0.860568	0.93343
DKK3	T1D	0	0.0382613	0	0.848295	0.113443	0.961739
IL7R	T1D	0	0.00740867	0	0.750368	0.242223	0.992591
MANSC4	T1D	0	0.0137862	0	0.0998145	0.886399	0.986214
SIGLEC5	T1D	0	0.0036587	0	0.0167449	0.979596	0.996341
TNFRSF11B	T1D	4.6151e-157	0.00038	4.98615e-154	0.409962	0.589658	0.99962
CTRB1	T1D with ophthalmic complications	0	0.0279302	0	0.0238053	0.948265	0.97207
IL7R	T1D with ophthalmic complications	0	0.0462489	0	0.0754892	0.878262	0.953751
MST1	T1D with ophthalmic complications	0	0.00655569	0	0.0857231	0.907721	0.993444
SIGLEC5	T1D with ophthalmic complications	0	0.0499834	0	0.0411917	0.908825	0.950017
MANSC4	T1D with coma	0	0.133076	0	0.141713	0.725211	0.866924
MAPK13	T1D with coma	8.78e-14	9.37e-06	9.36e-09	0.99943	0.000560664	0.999991
WARS1	T1D with renal complications	3e-193	0.0523951	1.56e-192	0.272252	0.675353	0.947605
CTRB1	T1D with other complications	0	0.202935	0	0.218257	0.578808	0.797065
IL7R	T1D with other complications	0	0.00333026	0	0.0263227	0.970347	0.99667
MANSC4	T1D with other complications	0	0.0159669	0	0.13363	0.850403	0.984033
MST1	T1D with other complications	0	0.0343902	0	0.0768755	0.888734	0.96561
SIGLEC5	T1D with other complications	0	0.00731162	0	0.00825095	0.984437	0.992688
TNFRSF11B	T1D with other complications	1.91e-155	0.0156871	8.7e-154	0.716076	0.268237	0.984313

## Sheet: Table S20
Table S20. Current medications and corresponding targets for T1D.
Medication	Target	Gene	Uniprot ID	Pharmacological Action	Action	Status	Drug Description
Captopril	Angiotensin-converting enzyme	ACE	P12821	Yes	Inhibitor	Approved	Captopril is an ACE inhibitor used for the management of essential or renovascular hypertension, congestive heart failure, left ventricular dysfunction following myocardial infarction, and nephropathy.
	72 kDa type IV collagenase	MMP2	P08253	Unknown	Inhibitor
	Matrix metalloproteinase-9	MMP9	P14780	Unknown	Inhibitor
	Leukotriene A-4 hydrolase	LTA4H	P09960	Unknown	Inhibitor
	B1 bradykinin receptor	BDKRB1	P46663	Unknown	NA
Donislecel	NA	NA	NA	NA	NA	Approved	Donislecel is an allogeneic pancreatic islets cellular therapy indicated for the treatment of type 1 diabetes
Insulin degludec	Insulin receptor	INSR	P06213	Yes	Agonist	Approved	Insulin degludec is a long acting insulin used to treat hyperglycemia caused by type 1 and 2 diabetes mellitus.
	Insulin-like growth factor 1 receptor	IGF1R	P08069	Unknown	Activator
Insulin detemir	Insulin receptor	INSR	P06213	Yes	Agonist	Approved	Insulin detemir is a long-acting form of insulin used for glycemic control in type 1 and type 2 diabetes mellitus.
	Insulin-like growth factor 1 receptor	IGF1R	P08069	Unknown	Activator
Insulin glargine	Insulin receptor	INSR	P06213	Yes	Agonist	Approved	Insulin glargine is a modified form of long-acting or basal insulin used to control hyperglycemia in diabetes mellitus.
	Insulin-like growth factor 1 receptor	IGF1R	P08069	Unknown	Activator
Insulin glulisine	Insulin receptor	INSR	P06213	Yes	Agonist	Approved	Insulin glulisine is a short-acting form of insulin used for glycemic control in type 1 and type 2 diabetes mellitus.
	Insulin-like growth factor 1 receptor	IGF1R	P08069	Unknown	Activator
Insulin human	Insulin receptor	INSR	P06213	Yes	Agonist	Approved, Investigational	Insulin human is a recombinant form of human insulin used to control hyperglycemia in diabetes mellitus.
	Insulin-like growth factor 1 receptor	IGF1R	P08069	Unknown	Activator
	Carboxypeptidase E	CPE	P16870	Unknown	Modulator
	Protein NOV homolog	NOV	P48745	Unknown	Downregulator
	Low-density lipoprotein receptor-related protein 2	LRP2	P98164	Unknown	Substrate
	Insulin-like growth factor-binding protein 7	IGFBP7	Q16270	Unknown	Inhibitor and Binder
Metformin	Electron transfer flavoprotein-ubiquinone oxidoreductase, mitochondrial	ETFDH	Q16134	Yes	Inhibitor	Approved	Metformin is a biguanide antihyperglycemic used in conjunction with diet and exercise for glycemic control in type 2 diabetes mellitus. It is also used off-label for insulin resistance in polycystic ovary syndrome (PCOS).
	5'-AMP-activated protein kinase subunit beta-1	PRKAB1	Q9Y478	Yes	Inducer and Activator
	Glycerol-3-phosphate dehydrogenase [NAD(+)], cytoplasmic	GPD1	P21695	Unknown	Inhibitor
Pramlintide	Calcitonin receptor	CALCR	P30988	Yes	Agonist	Approved, Investigational	Pramlintide is an amylin analog used for the management of type 1 and type 2 diabetes mellitus as an adjunct to preprandial insulin therapy in patients without adequate glycemic control of insulin therapy.
	Receptor activity-modifying protein 1	RAMP1	O60894	Yes	Agonist
	Receptor activity-modifying protein 2	RAMP2	O60895	Yes	Agonist
	Receptor activity-modifying protein 3	RAMP3	O60896	Yes	Agonist
Voglibose	Maltase-glucoamylase, intestinal	MGAM	O43451	Yes	Inhibitor	Investigational	Voglibose is an alpha-glucosidase inhibitor indicated in the management of postprandial blood glucose in patients with type II diabetes.
Teplizumab	T-cell surface glycoprotein CD3 epsilon chain	CD3E	P07766	Yes	Antibody	Approved, Investigational	Teplizumab is a CD3-directed monoclonal antibody indicated to delay the onset of Stage 3 type 1 diabetes in patients with Stage 2 type 1 diabetes.

## Sheet: Table S21
Table S21: MR-PheWAS results of Plasma MANSC4.
Exposure	Outcome	Method	Nsnp	b	se	P_val	OR	Lci95	Uci95	P_FDR
MANSC4	Intestinal infection || id:ukb-saige-008	Inverse variance weighted	7	0.0627334	0.036594	0.0864717	1.06474	0.99105	1.14392	0.994825
MANSC4	Bacterial enteritis || id:ukb-saige-008.5	Inverse variance weighted	7	0.185465	0.0665408	0.00531588	1.20378	1.05659	1.37147	0.517634
MANSC4	Intestinal infection due to C. difficile || id:ukb-saige-008.52	Inverse variance weighted	7	0.149269	0.132978	0.261646	1.16099	0.894609	1.50668	0.994825
MANSC4	Viral Enteritis || id:ukb-saige-008.6	Inverse variance weighted	7	0.0920905	0.116501	0.429254	1.09646	0.872623	1.37772	0.994825
MANSC4	Septicemia || id:ukb-saige-038	Inverse variance weighted	7	-0.00518622	0.0548649	0.92469	0.994827	0.8934	1.10777	0.999681
MANSC4	Gram negative septicemia || id:ukb-saige-038.1	Inverse variance weighted	7	-0.0778381	0.118555	0.511465	0.925114	0.733296	1.16711	0.994825
MANSC4	Bacterial infection NOS || id:ukb-saige-041	Inverse variance weighted	7	-0.0171759	0.0314895	0.585446	0.982971	0.924137	1.04555	0.994825
MANSC4	Staphylococcus infections || id:ukb-saige-041.1	Inverse variance weighted	7	-0.0465887	0.0610758	0.445582	0.95448	0.846794	1.07586	0.994825
MANSC4	Streptococcus infection || id:ukb-saige-041.2	Inverse variance weighted	7	-0.0792086	0.111565	0.477718	0.923847	0.742394	1.14965	0.994825
MANSC4	E. coli || id:ukb-saige-041.4	Inverse variance weighted	7	0.0537896	0.0648458	0.406822	1.05526	0.929314	1.19828	0.994825
MANSC4	Viral hepatitis || id:ukb-saige-070	Inverse variance weighted (multiplicative random effects)	7	0.117243	0.188155	0.533206	1.12439	0.777602	1.62584	0.994825
MANSC4	Viral warts & HPV || id:ukb-saige-078	Inverse variance weighted	7	-0.0665721	0.124626	0.59322	0.935595	0.732832	1.19446	0.994825
MANSC4	Viral infection || id:ukb-saige-079	Inverse variance weighted	7	0.0342995	0.0709008	0.628551	1.03489	0.900625	1.18918	0.994825
MANSC4	Postoperative infection || id:ukb-saige-080	Inverse variance weighted	7	0.0543651	0.050936	0.285826	1.05587	0.955549	1.16672	0.994825
MANSC4	Infection/inflammation of internal prosthetic device; implant; and graft || id:ukb-saige-081	Inverse variance weighted	7	-0.0845868	0.0681515	0.214547	0.918892	0.803994	1.05021	0.994825
MANSC4	Burns || id:ukb-saige-1000	Inverse variance weighted	7	-0.26284	0.141441	0.0631267	0.768865	0.58271	1.01449	0.994825
MANSC4	Foreign body injury || id:ukb-saige-1001	Inverse variance weighted	7	-0.140569	0.0980763	0.151783	0.868864	0.716915	1.05302	0.994825
MANSC4	Symptoms concerning nutrition, metabolism, and development || id:ukb-saige-1002	Inverse variance weighted	7	-0.00350956	0.0471288	0.940638	0.996497	0.908571	1.09293	0.999681
MANSC4	Other symptoms || id:ukb-saige-1005	Inverse variance weighted	7	0.174926	0.0978284	0.073761	1.19116	0.983323	1.44292	0.994825
MANSC4	Crushing or internal injury to organs || id:ukb-saige-1008	Inverse variance weighted	7	-0.0404594	0.106623	0.704345	0.960348	0.779236	1.18355	0.994825
MANSC4	Injury, NOS || id:ukb-saige-1009	Inverse variance weighted	7	0.0190017	0.0474981	0.689119	1.01918	0.928584	1.11862	0.994825
MANSC4	Other tests || id:ukb-saige-1010	Inverse variance weighted	7	0.0314824	0.0451014	0.485154	1.03198	0.944673	1.12736	0.994825
MANSC4	Complications of surgical and medical procedures || id:ukb-saige-1011	Inverse variance weighted	7	0.0168864	0.0365135	0.643744	1.01703	0.946788	1.09248	0.994825
MANSC4	Effects of other external causes || id:ukb-saige-1015	Inverse variance weighted	7	0.000391893	0.066677	0.99531	1.00039	0.877836	1.14006	0.999681
MANSC4	Other ill-defined and unknown causes of morbidity and mortality || id:ukb-saige-1019	Inverse variance weighted	7	0.0072334	0.0290799	0.80356	1.00726	0.951455	1.06634	0.997274
MANSC4	Candidiasis || id:ukb-saige-112	Inverse variance weighted	7	-0.0955501	0.0736256	0.194362	0.908873	0.786741	1.04996	0.994825
MANSC4	Cancer of mouth || id:ukb-saige-145	Inverse variance weighted	7	-0.0450505	0.134205	0.737109	0.955949	0.734847	1.24358	0.994825
MANSC4	Cancer of larynx, pharynx, nasal cavities || id:ukb-saige-149	Inverse variance weighted	7	-0.124978	0.140476	0.373642	0.882516	0.670111	1.16225	0.994825
MANSC4	Cancer of esophagus || id:ukb-saige-150	Inverse variance weighted	7	0.000660754	0.127267	0.995858	1.00066	0.77975	1.28416	0.999681
MANSC4	Cancer of stomach || id:ukb-saige-151	Inverse variance weighted	7	0.295704	0.145089	0.0415407	1.34407	1.01139	1.78618	0.994825
MANSC4	Colorectal cancer || id:ukb-saige-153	Inverse variance weighted	7	0.0621088	0.0662168	0.348264	1.06408	0.934563	1.21154	0.994825
MANSC4	Colon cancer || id:ukb-saige-153.2	Inverse variance weighted (multiplicative random effects)	7	0.0934901	0.090978	0.304132	1.098	0.918671	1.31233	0.994825
MANSC4	Malignant neoplasm of rectum, rectosigmoid junction, and anus || id:ukb-saige-153.3	Inverse variance weighted	7	0.0907661	0.0760537	0.232694	1.09501	0.943368	1.27103	0.994825
MANSC4	Pancreatic cancer || id:ukb-saige-157	Inverse variance weighted	7	-0.044429	0.150543	0.767898	0.956544	0.712131	1.28484	0.997274
MANSC4	Neoplasm of unspecified nature of digestive system || id:ukb-saige-158	Inverse variance weighted	7	0.0305931	0.117763	0.795029	1.03107	0.818549	1.29876	0.997274
MANSC4	Malignant neoplasm of other and ill-defined sites within the digestive organs and peritoneum || id:ukb-saige-159	Inverse variance weighted	7	0.052284	0.0517538	0.312378	1.05367	0.952035	1.16617	0.994825
MANSC4	Cancer within the respiratory system || id:ukb-saige-165	Inverse variance weighted	7	-0.0507175	0.0935633	0.587773	0.950547	0.791281	1.14187	0.994825
MANSC4	Cancer of bronchus; lung || id:ukb-saige-165.1	Inverse variance weighted (multiplicative random effects)	7	-0.0696747	0.119736	0.560631	0.932697	0.737598	1.1794	0.994825
MANSC4	Skin cancer || id:ukb-saige-172	Inverse variance weighted	5	0.0666178	0.101666	0.512301	1.06889	0.875773	1.30458	0.994825
MANSC4	Melanomas of skin, dx or hx || id:ukb-saige-172.1	Inverse variance weighted	7	-0.070337	0.0662146	0.288118	0.93208	0.818634	1.06125	0.994825
MANSC4	Melanomas of skin || id:ukb-saige-172.11	Inverse variance weighted	7	-0.070337	0.0662146	0.288118	0.93208	0.818634	1.06125	0.994825
MANSC4	Other non-epithelial cancer of skin || id:ukb-saige-172.2	Inverse variance weighted	7	0.0106584	0.0436359	0.807031	1.01072	0.927866	1.10096	0.997274
MANSC4	Carcinoma in situ of skin || id:ukb-saige-172.3	Inverse variance weighted	7	0.121162	0.132651	0.361036	1.12881	0.870373	1.46398	0.994825
MANSC4	Breast cancer || id:ukb-saige-174	Inverse variance weighted (multiplicative random effects)	7	0.0336116	0.0572091	0.556853	1.03418	0.924485	1.1569	0.994825
MANSC4	Breast cancer [female] || id:ukb-saige-174.1	Inverse variance weighted (multiplicative random effects)	7	0.0354293	0.0572787	0.536218	1.03606	0.926041	1.15916	0.994825
MANSC4	Malignant neoplasm of female breast || id:ukb-saige-174.11	Inverse variance weighted (multiplicative random effects)	7	0.0451336	0.0612181	0.460964	1.04617	0.927879	1.17954	0.994825
MANSC4	Acquired absence of breast || id:ukb-saige-175	Inverse variance weighted	7	-0.0156163	0.0697841	0.822928	0.984505	0.858651	1.12881	0.998537
MANSC4	Cervical cancer and dysplasia || id:ukb-saige-180	Inverse variance weighted	7	-0.0303811	0.0573044	0.595994	0.970076	0.867016	1.08539	0.994825
MANSC4	Cervical cancer || id:ukb-saige-180.1	Inverse variance weighted	7	-0.101957	0.0838375	0.223938	0.903069	0.766226	1.06435	0.994825
MANSC4	Cervical intraepithelial neoplasia [CIN] [Cervical dysplasia] || id:ukb-saige-180.3	Inverse variance weighted	7	0.0342909	0.0748955	0.647061	1.03489	0.893593	1.19852	0.994825
MANSC4	Malignant neoplasm of uterus || id:ukb-saige-182	Inverse variance weighted	7	-0.0377006	0.0960305	0.694623	0.963001	0.797782	1.16244	0.994825
MANSC4	Cancer of other female genital organs || id:ukb-saige-184	Inverse variance weighted	7	-0.0606409	0.0694767	0.38276	0.941161	0.821342	1.07846	0.994825
MANSC4	Malignant neoplasm of ovary and other uterine adnexa || id:ukb-saige-184.1	Inverse variance weighted	7	-0.033428	0.0748812	0.655299	0.967125	0.835107	1.12001	0.994825
MANSC4	Malignant neoplasm of ovary || id:ukb-saige-184.11	Inverse variance weighted	7	-0.0322547	0.0748955	0.666714	0.96826	0.836064	1.12136	0.994825
MANSC4	Malignant neoplasm of testis || id:ukb-saige-187.2	Inverse variance weighted	7	0.0259993	0.0555744	0.639906	1.02634	0.920419	1.14445	0.994825
MANSC4	Cancer of urinary organs (incl. kidney and bladder) || id:ukb-saige-189	Inverse variance weighted	7	-0.0288643	0.0539369	0.592546	0.971548	0.874082	1.07988	0.994825
MANSC4	Cancer of kidney and renal pelvis || id:ukb-saige-189.1	Inverse variance weighted	7	0.052158	0.105063	0.619579	1.05354	0.857474	1.29444	0.994825
MANSC4	Malignant neoplasm of kidney, except pelvis || id:ukb-saige-189.11	Inverse variance weighted	7	0.0791476	0.108099	0.46406	1.08236	0.875705	1.33779	0.994825
MANSC4	Cancer of bladder || id:ukb-saige-189.2	Inverse variance weighted	7	-0.0596966	0.0865135	0.490178	0.94205	0.795119	1.11613	0.994825
MANSC4	Malignant neoplasm of bladder || id:ukb-saige-189.21	Inverse variance weighted	7	-0.0409017	0.099655	0.681488	0.959923	0.789603	1.16698	0.994825
MANSC4	Manlignant and unknown neoplasms of brain and nervous system || id:ukb-saige-191	Inverse variance weighted	7	-0.0607665	0.132704	0.647018	0.941043	0.72552	1.22059	0.994825
MANSC4	Cancer of brain and nervous system || id:ukb-saige-191.1	Inverse variance weighted	7	-0.0216704	0.148731	0.884156	0.978563	0.731116	1.30976	0.999681
MANSC4	Cancer, suspected or other || id:ukb-saige-195	Inverse variance weighted	7	-0.00412249	0.034972	0.906163	0.995886	0.92991	1.06654	0.999681
MANSC4	Malignant neoplasm, other || id:ukb-saige-195.1	Inverse variance weighted	7	0.00182939	0.0378356	0.961437	1.00183	0.930225	1.07895	0.999681
MANSC4	Chemotherapy || id:ukb-saige-197	Inverse variance weighted	7	0.0308268	0.0228203	0.176744	1.03131	0.986195	1.07848	0.994825
MANSC4	Secondary malignant neoplasm || id:ukb-saige-198	Inverse variance weighted	7	0.0141181	0.0365135	0.699011	1.01422	0.944171	1.08946	0.994825
MANSC4	Secondary malignancy of lymph nodes || id:ukb-saige-198.1	Inverse variance weighted	7	0.0608541	0.0471288	0.196625	1.06274	0.968973	1.16559	0.994825
MANSC4	Secondary malignancy of respiratory organs || id:ukb-saige-198.2	Inverse variance weighted	7	-0.00373725	0.0732331	0.9593	0.99627	0.863057	1.15004	0.999681
MANSC4	Secondary malignant neoplasm of digestive systems || id:ukb-saige-198.3	Inverse variance weighted	7	0.02464	0.087637	0.778588	1.02495	0.863183	1.21702	0.997274
MANSC4	Secondary malignant neoplasm of liver || id:ukb-saige-198.4	Inverse variance weighted	7	-0.0571551	0.0665018	0.390091	0.944448	0.82903	1.07593	0.994825
MANSC4	Secondary malignancy of brain/spine || id:ukb-saige-198.5	Inverse variance weighted	7	0.198633	0.153109	0.194516	1.21973	0.903517	1.64662	0.994825
MANSC4	Neoplasm of uncertain behavior || id:ukb-saige-199	Inverse variance weighted	7	-0.0605577	0.0909673	0.505597	0.941239	0.78753	1.12495	0.994825
MANSC4	Myeloproliferative disease || id:ukb-saige-200	Inverse variance weighted	7	-0.24962	0.111587	0.0252869	0.779097	0.626046	0.969564	0.994825
MANSC4	Cancer of other lymphoid, histiocytic tissue || id:ukb-saige-202	Inverse variance weighted	7	-0.0212256	0.0716748	0.767125	0.978998	0.850689	1.12666	0.997274
MANSC4	Non-Hodgkins lymphoma || id:ukb-saige-202.2	Inverse variance weighted	7	-0.0204918	0.080454	0.798953	0.979717	0.83679	1.14706	0.997274
MANSC4	Large cell lymphoma || id:ukb-saige-202.24	Inverse variance weighted	7	0.0731685	0.141441	0.604942	1.07591	0.815416	1.41963	0.994825
MANSC4	Leukemia || id:ukb-saige-204	Inverse variance weighted	7	-0.0690955	0.0836129	0.408592	0.933238	0.792172	1.09942	0.994825
MANSC4	Lymphoid leukemia || id:ukb-saige-204.1	Inverse variance weighted	7	-0.178739	0.141441	0.206339	0.836324	0.633837	1.1035	0.994825
MANSC4	Lymphoid leukemia, chronic || id:ukb-saige-204.12	Inverse variance weighted	7	-0.148819	0.151873	0.327142	0.861725	0.63987	1.1605	0.994825
MANSC4	Multiple myeloma || id:ukb-saige-204.4	Inverse variance weighted	7	0.038449	0.145089	0.791007	1.0392	0.781981	1.38102	0.997274
MANSC4	Benign neoplasm of colon || id:ukb-saige-208	Inverse variance weighted	7	0.0282695	0.0260132	0.277153	1.02867	0.97754	1.08248	0.994825
MANSC4	Benign neoplasm of lip, oral cavity, and pharynx || id:ukb-saige-210	Inverse variance weighted	7	-0.00502857	0.144387	0.972218	0.994984	0.749741	1.32045	0.999681
MANSC4	Benign neoplasm of other parts of digestive system || id:ukb-saige-211	Inverse variance weighted	7	0.068663	0.0472306	0.146007	1.07108	0.976375	1.17496	0.994825
MANSC4	Lipoma || id:ukb-saige-214	Inverse variance weighted	7	-0.00237792	0.0433722	0.956277	0.997625	0.916322	1.08614	0.999681
MANSC4	Other benign neoplasm of connective and other soft tissue || id:ukb-saige-215	Inverse variance weighted	7	0.125043	0.102546	0.222697	1.1332	0.926866	1.38546	0.994825
MANSC4	Benign neoplasm of skin || id:ukb-saige-216	Inverse variance weighted	7	0.113097	0.0387287	0.00349763	1.11974	1.03789	1.20805	0.517634
MANSC4	Vascular hamartomas and non-neoplastic nevi || id:ukb-saige-217	Inverse variance weighted	7	-0.261834	0.134205	0.0510573	0.769639	0.591629	1.00121	0.994825
MANSC4	Nevus, non-neoplastic || id:ukb-saige-217.1	Inverse variance weighted	7	-0.329852	0.139858	0.01835	0.71903	0.546636	0.945794	0.994825
MANSC4	Benign neoplasm of uterus || id:ukb-saige-218	Inverse variance weighted	7	0.0323785	0.0345605	0.348828	1.03291	0.965258	1.1053	0.994825
MANSC4	Uterine leiomyoma || id:ukb-saige-218.1	Inverse variance weighted	7	0.0353608	0.0348851	0.310756	1.03599	0.967525	1.10931	0.994825
MANSC4	Benign neoplasm of ovary || id:ukb-saige-220	Inverse variance weighted	7	0.114657	0.111162	0.302334	1.12149	0.901928	1.3945	0.994825
MANSC4	Benign neoplasm of brain and other parts of nervous system || id:ukb-saige-225	Inverse variance weighted	7	-0.055465	0.123239	0.652668	0.946045	0.743034	1.20452	0.994825
MANSC4	Benign neoplasm of brain, cranial nerves, meninges || id:ukb-saige-225.1	Inverse variance weighted	7	-0.0135114	0.122459	0.912144	0.986579	0.776055	1.25421	0.999681
MANSC4	Benign neoplasm of other endocrine glands and related structures || id:ukb-saige-227	Inverse variance weighted	7	0.0966505	0.140645	0.49196	1.10148	0.836095	1.45109	0.994825
MANSC4	Hemangioma and lymphangioma, any site || id:ukb-saige-228	Inverse variance weighted	7	-0.0626652	0.0853932	0.463045	0.939258	0.794505	1.11038	0.994825
MANSC4	Benign neoplasm of unspecified sites || id:ukb-saige-229	Inverse variance weighted	7	0.00342298	0.0881959	0.969041	1.00343	0.844137	1.19278	0.999681
MANSC4	Simple and unspecified goiter || id:ukb-saige-240	Inverse variance weighted	7	0.00673965	0.138184	0.9611	1.00676	0.767896	1.31993	0.999681
MANSC4	Nontoxic nodular goiter || id:ukb-saige-241	Inverse variance weighted	7	0.0787976	0.101327	0.436771	1.08199	0.887095	1.31969	0.994825
MANSC4	Nontoxic multinodular goiter || id:ukb-saige-241.2	Inverse variance weighted	7	0.0166127	0.131145	0.899198	1.01675	0.786289	1.31476	0.999681
MANSC4	Thyrotoxicosis with or without goiter || id:ukb-saige-242	Inverse variance weighted	7	-0.0692332	0.0787888	0.379554	0.933109	0.799588	1.08893	0.994825
MANSC4	Hypothyroidism || id:ukb-saige-244	Inverse variance weighted	7	-0.0135953	0.0295302	0.645238	0.986497	0.93102	1.04528	0.994825
MANSC4	Secondary hypothyroidism || id:ukb-saige-244.1	Inverse variance weighted	7	-0.0245152	0.102546	0.811055	0.975783	0.798113	1.193	0.997274
MANSC4	Hypothyroidism NOS || id:ukb-saige-244.4	Inverse variance weighted	7	-0.00948394	0.0298806	0.750944	0.990561	0.934214	1.05031	0.994825
MANSC4	Diabetes mellitus || id:ukb-saige-250	Inverse variance weighted	7	-0.104483	0.0260914	6.21524e-05	0.90079	0.855883	0.948054	0.0242084
MANSC4	Type 1 diabetes || id:ukb-saige-250.1	Inverse variance weighted	7	-0.0293729	0.0855165	0.731241	0.971054	0.821203	1.14825	0.994825
MANSC4	Type 2 diabetes || id:ukb-saige-250.2	Inverse variance weighted	7	-0.107341	0.026488	5.06879e-05	0.898219	0.852777	0.946084	0.0242084
MANSC4	Type 2 diabetes with ophthalmic manifestations || id:ukb-saige-250.23	Inverse variance weighted	7	-0.0407807	0.0945482	0.666235	0.96004	0.797642	1.1555	0.994825
MANSC4	Type 2 diabetes with neurological manifestations || id:ukb-saige-250.24	Inverse variance weighted	7	-0.000275517	0.142661	0.998459	0.999725	0.755866	1.32226	0.999681
MANSC4	Abnormal glucose || id:ukb-saige-250.4	Inverse variance weighted	7	-0.202232	0.129685	0.118901	0.816905	0.633551	1.05332	0.994825
MANSC4	Diabetic retinopathy || id:ukb-saige-250.7	Inverse variance weighted	7	-0.0595841	0.0938104	0.525327	0.942156	0.783917	1.13234	0.994825
MANSC4	Other disorders of pancreatic internal secretion || id:ukb-saige-251	Inverse variance weighted	7	-0.160845	0.152553	0.291722	0.851424	0.631379	1.14816	0.994825
MANSC4	Hypoglycemia || id:ukb-saige-251.1	Inverse variance weighted	7	-0.169454	0.155433	0.27562	0.844125	0.622444	1.14476	0.994825
MANSC4	Hyperparathyroidism || id:ukb-saige-252.1	Inverse variance weighted	7	-0.0198985	0.13167	0.879878	0.980298	0.757318	1.26893	0.999681
MANSC4	Disorders of the pituitary gland and its hypothalamic control || id:ukb-saige-253	Inverse variance weighted	7	0.0429422	0.157905	0.78566	1.04388	0.766017	1.42253	0.997274
MANSC4	Protein-calorie malnutrition || id:ukb-saige-260	Inverse variance weighted	7	-0.146684	0.104983	0.162347	0.863567	0.702964	1.06086	0.994825
MANSC4	Anorexia || id:ukb-saige-260.6	Inverse variance weighted	7	-0.115553	0.117055	0.32356	0.890873	0.708233	1.12061	0.994825
MANSC4	Vitamin deficiency || id:ukb-saige-261	Inverse variance weighted (multiplicative random effects)	7	-0.0472677	0.142863	0.74075	0.953832	0.720883	1.26206	0.994825
MANSC4	Vitamin B-complex deficiencies || id:ukb-saige-261.2	Inverse variance weighted	7	0.077636	0.124239	0.532043	1.08073	0.847154	1.37871	0.994825
MANSC4	Disorders of lipoid metabolism || id:ukb-saige-272	Inverse variance weighted (multiplicative random effects)	7	-0.0475207	0.0299639	0.112755	0.953591	0.8992	1.01127	0.994825
MANSC4	Hyperlipidemia || id:ukb-saige-272.1	Inverse variance weighted (multiplicative random effects)	7	-0.0459627	0.0298611	0.123752	0.955078	0.900783	1.01264	0.994825
MANSC4	Hypercholesterolemia || id:ukb-saige-272.11	Inverse variance weighted (multiplicative random effects)	7	-0.0309612	0.03218	0.335986	0.969513	0.910252	1.03263	0.994825
MANSC4	Gout and other crystal arthropathies || id:ukb-saige-274	Inverse variance weighted	7	-0.0288155	0.0559952	0.606828	0.971596	0.870606	1.0843	0.994825
MANSC4	Gout || id:ukb-saige-274.1	Inverse variance weighted	7	-0.0636312	0.0610758	0.297486	0.938351	0.832485	1.05768	0.994825
MANSC4	Crystal arthropathies || id:ukb-saige-274.2	Inverse variance weighted	7	0.053439	0.156575	0.732879	1.05489	0.77612	1.4338	0.994825
MANSC4	Chondrocalcinosis || id:ukb-saige-274.21	Inverse variance weighted	7	0.114981	0.167405	0.492182	1.12185	0.808049	1.55752	0.994825
MANSC4	Disorders of mineral metabolism || id:ukb-saige-275	Inverse variance weighted	7	-0.10128	0.0748955	0.176285	0.90368	0.780301	1.04657	0.994825
MANSC4	Disorders of iron metabolism || id:ukb-saige-275.1	Inverse variance weighted	7	-0.148898	0.131392	0.257115	0.861657	0.666026	1.11475	0.994825
MANSC4	Disorders of calcium/phosphorus metabolism || id:ukb-saige-275.5	Inverse variance weighted	7	-0.0967481	0.0980763	0.323909	0.907785	0.749029	1.10019	0.994825
MANSC4	Disorders of fluid, electrolyte, and acid-base balance || id:ukb-saige-276	Inverse variance weighted	7	-0.00984287	0.0400935	0.806071	0.990205	0.915371	1.07116	0.997274
MANSC4	Electrolyte imbalance || id:ukb-saige-276.1	Inverse variance weighted	7	0.0136644	0.0539369	0.800005	1.01376	0.912058	1.1268	0.997274
MANSC4	Hyposmolality and/or hyponatremia || id:ukb-saige-276.12	Inverse variance weighted	7	-0.0150326	0.080347	0.851586	0.98508	0.841548	1.15309	0.999035
MANSC4	Hyperpotassemia || id:ukb-saige-276.13	Inverse variance weighted	7	0.048157	0.10973	0.660757	1.04934	0.846272	1.30112	0.994825
MANSC4	Hypopotassemia || id:ukb-saige-276.14	Inverse variance weighted	7	0.0392043	0.0907014	0.665571	1.03998	0.870602	1.24232	0.994825
MANSC4	Acid-base balance disorder || id:ukb-saige-276.4	Inverse variance weighted	7	-0.0205464	0.0996342	0.83662	0.979663	0.805873	1.19093	0.998637
MANSC4	Acidosis || id:ukb-saige-276.41	Inverse variance weighted	7	0.0240198	0.105009	0.819071	1.02431	0.83377	1.2584	0.997927
MANSC4	Hypovolemia || id:ukb-saige-276.5	Inverse variance weighted	7	-0.0428103	0.0644452	0.506504	0.958093	0.844405	1.08709	0.994825
MANSC4	Other disorders of metabolism || id:ukb-saige-277	Inverse variance weighted	7	0.0486428	0.0909673	0.592837	1.04985	0.8784	1.25475	0.994825
MANSC4	Overweight, obesity and other hyperalimentation || id:ukb-saige-278	Inverse variance weighted	7	-0.0538568	0.0333304	0.106128	0.947568	0.887644	1.01154	0.994825
MANSC4	Obesity || id:ukb-saige-278.1	Inverse variance weighted	7	-0.0505609	0.0333436	0.129428	0.950696	0.890552	1.0149	0.994825
MANSC4	Iron deficiency anemias || id:ukb-saige-280	Inverse variance weighted	7	0.0209236	0.0499519	0.675307	1.02114	0.925906	1.12618	0.994825
MANSC4	Iron deficiency anemias, unspecified or not due to blood loss || id:ukb-saige-280.1	Inverse variance weighted	7	0.0216993	0.0451507	0.630803	1.02194	0.935386	1.1165	0.994825
MANSC4	Other deficiency anemia || id:ukb-saige-281	Inverse variance weighted	7	0.0597177	0.101327	0.555622	1.06154	0.87033	1.29475	0.994825
MANSC4	Megaloblastic anemia || id:ukb-saige-281.1	Inverse variance weighted	7	0.0342161	0.103494	0.740941	1.03481	0.844819	1.26752	0.994825
MANSC4	Pernicious anemia || id:ukb-saige-281.11	Inverse variance weighted	7	0.182598	0.124239	0.141637	1.20033	0.940906	1.53128	0.994825
MANSC4	Other anemias || id:ukb-saige-285	Inverse variance weighted	7	0.0443248	0.043039	0.303069	1.04532	0.960759	1.13733	0.994825
MANSC4	Anemia of chronic disease || id:ukb-saige-285.2	Inverse variance weighted	7	-0.134745	0.129107	0.296639	0.873939	0.678551	1.12559	0.994825
MANSC4	Coagulation defects || id:ukb-saige-286	Inverse variance weighted	7	0.0675094	0.111908	0.546336	1.06984	0.859135	1.33222	0.994825
MANSC4	Purpura and other hemorrhagic conditions || id:ukb-saige-287	Inverse variance weighted	7	-0.133262	0.0880413	0.13012	0.875236	0.736517	1.04008	0.994825
MANSC4	Thrombocytopenia || id:ukb-saige-287.3	Inverse variance weighted	7	-0.161881	0.0934764	0.0833111	0.850542	0.708153	1.02156	0.994825
MANSC4	Diseases of white blood cells || id:ukb-saige-288	Inverse variance weighted	7	0.0118682	0.0556657	0.831168	1.01194	0.907341	1.12859	0.998637
MANSC4	Decreased white blood cell count || id:ukb-saige-288.1	Inverse variance weighted	7	0.0164057	0.0609983	0.787966	1.01654	0.901991	1.14564	0.997274
MANSC4	Neutropenia || id:ukb-saige-288.11	Inverse variance weighted	7	0.0164057	0.0609983	0.787966	1.01654	0.901991	1.14564	0.997274
MANSC4	Other diseases of blood and blood-forming organs || id:ukb-saige-289	Inverse variance weighted	7	-0.0173703	0.0628313	0.782195	0.98278	0.868907	1.11158	0.997274
MANSC4	Lymphadenitis || id:ukb-saige-289.4	Inverse variance weighted	7	-0.00945506	0.0871078	0.913564	0.990589	0.835115	1.17501	0.999681
MANSC4	Diseases of spleen || id:ukb-saige-289.5	Inverse variance weighted	7	0.165693	0.153654	0.280874	1.18021	0.873307	1.59497	0.994825
MANSC4	Delirium dementia and amnestic and other cognitive disorders || id:ukb-saige-290	Inverse variance weighted	7	0.104586	0.0771195	0.17505	1.11025	0.954499	1.29142	0.994825
MANSC4	Dementias || id:ukb-saige-290.1	Inverse variance weighted	7	0.113588	0.128881	0.378134	1.12029	0.870212	1.44224	0.994825
MANSC4	Delirium due to conditions classified elsewhere || id:ukb-saige-290.2	Inverse variance weighted	7	0.198549	0.132704	0.134608	1.21963	0.940304	1.58194	0.994825
MANSC4	Other specified nonpsychotic and/or transient mental disorders || id:ukb-saige-291	Inverse variance weighted	7	0.196471	0.164434	0.232152	1.2171	0.881774	1.67995	0.994825
MANSC4	Neurological disorders || id:ukb-saige-292	Inverse variance weighted	7	0.00226424	0.0505136	0.964247	1.00227	0.90779	1.10658	0.999681
MANSC4	Aphasia/speech disturbance || id:ukb-saige-292.1	Inverse variance weighted	7	-0.0712928	0.0876636	0.416072	0.931189	0.784183	1.10575	0.994825
MANSC4	Memory loss || id:ukb-saige-292.3	Inverse variance weighted	7	0.291465	0.144624	0.0438703	1.33839	1.00803	1.777	0.994825
MANSC4	Altered mental status || id:ukb-saige-292.4	Inverse variance weighted	7	-0.0351489	0.0732732	0.631444	0.965462	0.836303	1.11457	0.994825
MANSC4	Symptoms involving head and neck || id:ukb-saige-293	Inverse variance weighted	7	-0.141293	0.0735321	0.0546675	0.868235	0.751702	1.00283	0.994825
MANSC4	Swelling, mass, or lump in head and neck [Space-occupying lesion, intracranial NOS] || id:ukb-saige-293.1	Inverse variance weighted	7	-0.196385	0.113473	0.0835081	0.821696	0.657841	1.02636	0.994825
MANSC4	Schizophrenia and other psychotic disorders || id:ukb-saige-295	Inverse variance weighted	7	-0.0386871	0.117055	0.74102	0.962052	0.764819	1.21015	0.994825
MANSC4	Schizophrenia || id:ukb-saige-295.1	Inverse variance weighted	7	0.107348	0.142913	0.452567	1.11332	0.841338	1.47323	0.994825
MANSC4	Mood disorders || id:ukb-saige-296	Inverse variance weighted	7	0.00352111	0.0315127	0.911033	1.00353	0.94342	1.06746	0.999681
MANSC4	Bipolar || id:ukb-saige-296.1	Inverse variance weighted	7	0.0194136	0.115372	0.866371	1.0196	0.813251	1.27831	0.999681
MANSC4	Depression || id:ukb-saige-296.2	Inverse variance weighted	7	0.00142274	0.0316129	0.964103	1.00142	0.941257	1.06544	0.999681
MANSC4	Anxiety disorders || id:ukb-saige-300	Inverse variance weighted	7	0.0381145	0.0417461	0.361239	1.03885	0.957234	1.12743	0.994825
MANSC4	Anxiety disorder || id:ukb-saige-300.1	Inverse variance weighted	7	0.0450939	0.043715	0.302287	1.04613	0.960225	1.13971	0.994825
MANSC4	Agorophobia, social phobia, and panic disorder || id:ukb-saige-300.12	Inverse variance weighted	7	-0.103276	0.127741	0.418813	0.901878	0.702122	1.15847	0.994825
MANSC4	Phobia || id:ukb-saige-300.13	Inverse variance weighted	7	0.285059	0.151873	0.060525	1.32984	0.987466	1.79092	0.994825
MANSC4	Psychogenic and somatoform disorders || id:ukb-saige-303	Inverse variance weighted	7	-0.0993258	0.148205	0.502735	0.905448	0.677188	1.21065	0.994825
MANSC4	Other mental disorder || id:ukb-saige-306	Inverse variance weighted	7	-0.0246149	0.0211051	0.243494	0.975686	0.936149	1.01689	0.994825
MANSC4	Alcohol-related disorders || id:ukb-saige-317	Inverse variance weighted	7	-0.0131518	0.0328369	0.688774	0.986934	0.925416	1.05254	0.994825
MANSC4	Alcoholism || id:ukb-saige-317.1	Inverse variance weighted	7	-0.0212137	0.0366698	0.562923	0.97901	0.911115	1.05196	0.994825
MANSC4	Alcoholic liver damage || id:ukb-saige-317.11	Inverse variance weighted	7	0.01748	0.120898	0.885039	1.01763	0.802936	1.28974	0.999681
MANSC4	Tobacco use disorder || id:ukb-saige-318	Inverse variance weighted	7	-0.0335939	0.0327566	0.305098	0.966964	0.906833	1.03108	0.994825
MANSC4	Sleep disorders || id:ukb-saige-327	Inverse variance weighted	7	-0.000426722	0.047471	0.992828	0.999573	0.910765	1.09704	0.999681
MANSC4	Sleep apnea || id:ukb-saige-327.3	Inverse variance weighted	7	-0.0166594	0.0522071	0.749648	0.983479	0.887821	1.08944	0.994825
MANSC4	Other cerebral degenerations || id:ukb-saige-331	Inverse variance weighted	7	0.0862778	0.124763	0.489229	1.09011	0.85363	1.3921	0.994825
MANSC4	Parkinson's disease || id:ukb-saige-332	Inverse variance weighted	7	-0.0724133	0.101327	0.474825	0.930146	0.762606	1.13449	0.994825
MANSC4	Extrapyramidal disease and abnormal movement disorders || id:ukb-saige-333	Inverse variance weighted	7	0.172873	0.125879	0.169651	1.18872	0.928811	1.52135	0.994825
MANSC4	Degenerative disease of the spinal cord || id:ukb-saige-334	Inverse variance weighted	7	0.0558627	0.0804403	0.487393	1.05745	0.90321	1.23804	0.994825
MANSC4	Multiple sclerosis || id:ukb-saige-335	Inverse variance weighted	7	0.109359	0.107839	0.31054	1.11556	0.903024	1.37813	0.994825
MANSC4	Pain || id:ukb-saige-338	Inverse variance weighted	7	0.100256	0.122459	0.412966	1.10545	0.869563	1.40533	0.994825
MANSC4	Other headache syndromes || id:ukb-saige-339	Inverse variance weighted	7	-0.0271947	0.0398136	0.494575	0.973172	0.900118	1.05215	0.994825
MANSC4	Migraine || id:ukb-saige-340	Inverse variance weighted	7	-0.0576848	0.0784695	0.462264	0.943947	0.809381	1.10089	0.994825
MANSC4	Hemiplegia || id:ukb-saige-342	Inverse variance weighted	7	-0.0602372	0.0888945	0.498009	0.941541	0.79099	1.12075	0.994825
MANSC4	Other paralytic syndromes || id:ukb-saige-344	Inverse variance weighted	7	0.150177	0.132704	0.257775	1.16204	0.895903	1.50724	0.994825
MANSC4	Epilepsy, recurrent seizures, convulsions || id:ukb-saige-345	Inverse variance weighted	7	-0.0293609	0.0515292	0.56882	0.971066	0.877781	1.07426	0.994825
MANSC4	Epilepsy || id:ukb-saige-345.1	Inverse variance weighted	7	-0.0417556	0.113724	0.713494	0.959104	0.767472	1.19859	0.994825
MANSC4	Convulsions || id:ukb-saige-345.3	Inverse variance weighted	7	-0.0693275	0.0732331	0.343807	0.933021	0.808266	1.07703	0.994825
MANSC4	Other conditions of brain || id:ukb-saige-348	Inverse variance weighted	7	-0.0301614	0.0907154	0.739524	0.970289	0.812237	1.1591	0.994825
MANSC4	Abnormal movement || id:ukb-saige-350	Inverse variance weighted	7	-0.145627	0.0653939	0.0259529	0.86448	0.760485	0.982697	0.994825
MANSC4	Abnormal involuntary movements || id:ukb-saige-350.1	Inverse variance weighted	7	-0.429151	0.128161	0.000812401	0.651062	0.506442	0.83698	0.210953
MANSC4	Abnormality of gait || id:ukb-saige-350.2	Inverse variance weighted	7	0.0394818	0.0853932	0.643828	1.04027	0.879951	1.2298	0.994825
MANSC4	Other peripheral nerve disorders || id:ukb-saige-351	Inverse variance weighted	7	0.0327263	0.0336834	0.331257	1.03327	0.967255	1.10379	0.994825
MANSC4	Disorders of other cranial nerves || id:ukb-saige-352	Inverse variance weighted	7	-0.0511063	0.0920754	0.578861	0.950178	0.793284	1.1381	0.994825
MANSC4	Facial nerve disorders [CN7] || id:ukb-saige-352.2	Inverse variance weighted	7	-0.0376925	0.115282	0.743698	0.963009	0.768247	1.20715	0.994825
MANSC4	Nerve root and plexus disorders || id:ukb-saige-353	Inverse variance weighted	7	-0.0149167	0.124176	0.904384	0.985194	0.772362	1.25667	0.999681
MANSC4	Inflammatory and toxic neuropathy || id:ukb-saige-357	Inverse variance weighted	7	0.00106103	0.0945345	0.991045	1.00106	0.831747	1.20484	0.999681
MANSC4	Retinal detachments and defects || id:ukb-saige-361	Inverse variance weighted	7	-0.00230436	0.0694013	0.973512	0.997698	0.87081	1.14308	0.999681
MANSC4	Retinal detachment with retinal defect || id:ukb-saige-361.1	Inverse variance weighted	7	-0.157898	0.0922722	0.087041	0.853937	0.71266	1.02322	0.994825
MANSC4	Other retinal disorders || id:ukb-saige-362	Inverse variance weighted	7	-0.0420974	0.0555744	0.448752	0.958776	0.859828	1.06911	0.994825
MANSC4	Degeneration of macula and posterior pole of retina || id:ukb-saige-362.2	Inverse variance weighted	7	-0.0810711	0.0732732	0.268544	0.922128	0.798766	1.06454	0.994825
MANSC4	Macular degeneration (senile) of retina NOS || id:ukb-saige-362.29	Inverse variance weighted	7	-0.0831836	0.0732732	0.25627	0.920182	0.797081	1.0623	0.994825
MANSC4	Retinal vascular changes and abnomalities || id:ukb-saige-362.4	Inverse variance weighted	7	0.0422293	0.116833	0.717762	1.04313	0.829641	1.31157	0.994825
MANSC4	Corneal opacity and other disorders of cornea || id:ukb-saige-364	Inverse variance weighted	7	-0.105383	0.125796	0.402181	0.899979	0.70332	1.15163	0.994825
MANSC4	Glaucoma || id:ukb-saige-365	Inverse variance weighted	7	0.0567763	0.0538099	0.291367	1.05842	0.952475	1.17615	0.994825
MANSC4	Open-angle glaucoma || id:ukb-saige-365.1	Inverse variance weighted	7	0.0650826	0.106545	0.5413	1.06725	0.866109	1.3151	0.994825
MANSC4	Primary open angle glaucoma || id:ukb-saige-365.11	Inverse variance weighted	7	0.0816133	0.106545	0.443675	1.08504	0.880545	1.33702	0.994825
MANSC4	Primary angle-closure glaucoma || id:ukb-saige-365.2	Inverse variance weighted	7	0.159678	0.128968	0.215671	1.17313	0.911103	1.51052	0.994825
MANSC4	Cataract || id:ukb-saige-366	Inverse variance weighted	7	-0.0118366	0.0260132	0.649092	0.988233	0.93911	1.03993	0.994825
MANSC4	Senile cataract || id:ukb-saige-366.2	Inverse variance weighted	7	0.0541948	0.0383641	0.157761	1.05569	0.97922	1.13813	0.994825
MANSC4	Disorders of refraction and accommodation; blindness and low vision || id:ukb-saige-367	Inverse variance weighted	7	-0.0499156	0.0694767	0.472479	0.95131	0.830199	1.09009	0.994825
MANSC4	Myopia || id:ukb-saige-367.1	Inverse variance weighted	7	-0.0255607	0.130338	0.844524	0.974763	0.755011	1.25848	0.998637
MANSC4	Blindness and low vision || id:ukb-saige-367.9	Inverse variance weighted	7	0.0522848	0.125796	0.67768	1.05368	0.823431	1.3483	0.994825
MANSC4	Visual disturbances || id:ukb-saige-368	Inverse variance weighted	7	-0.0489957	0.0707071	0.488348	0.952185	0.828961	1.09373	0.994825
MANSC4	Amblyopia || id:ukb-saige-368.1	Inverse variance weighted	7	0.170379	0.146898	0.246114	1.18575	0.889103	1.58138	0.994825
MANSC4	Diplopia and disorders of binocular vision || id:ukb-saige-368.2	Inverse variance weighted	7	0.00936168	0.132487	0.943668	1.00941	0.778557	1.3087	0.999681
MANSC4	Subjective visual disturbances || id:ukb-saige-368.9	Inverse variance weighted	7	-0.159092	0.170952	0.35205	0.852918	0.610084	1.19241	0.994825
MANSC4	Infection of the eye || id:ukb-saige-369	Inverse variance weighted	7	0.00236681	0.19382	0.990257	1.00237	0.685559	1.46558	0.999681
MANSC4	Inflammation of the eye || id:ukb-saige-371	Inverse variance weighted	7	0.0177778	0.0609983	0.770709	1.01794	0.903229	1.14721	0.997274
MANSC4	Inflammation of eyelids || id:ukb-saige-371.3	Inverse variance weighted	7	0.0194284	0.0697841	0.780699	1.01962	0.889275	1.16907	0.997274
MANSC4	Disorders of conjunctiva || id:ukb-saige-372	Inverse variance weighted	7	0.0670342	0.131421	0.610002	1.06933	0.826503	1.3835	0.994825
MANSC4	Other disorders of eyelids || id:ukb-saige-374	Inverse variance weighted	7	0.0118994	0.0490926	0.80848	1.01197	0.919135	1.11418	0.997274
MANSC4	Ectropion or entropion || id:ukb-saige-374.1	Inverse variance weighted	7	-0.0904231	0.104983	0.389064	0.913545	0.743647	1.12226	0.994825
MANSC4	Ptosis of eyelid || id:ukb-saige-374.3	Inverse variance weighted	7	-0.038334	0.103723	0.711695	0.962391	0.785346	1.17935	0.994825
MANSC4	Disorders of lacrimal system || id:ukb-saige-375	Inverse variance weighted	7	-0.124748	0.0732331	0.0884863	0.882719	0.76469	1.01897	0.994825
MANSC4	Epiphora || id:ukb-saige-375.2	Inverse variance weighted	7	-0.151118	0.113724	0.183907	0.859746	0.687966	1.07442	0.994825
MANSC4	Strabismus and other disorders of binocular eye movements || id:ukb-saige-378	Inverse variance weighted	7	0.105176	0.0892514	0.238626	1.11091	0.932621	1.32327	0.994825
MANSC4	Strabismus (not specified as paralytic) || id:ukb-saige-378.1	Inverse variance weighted	7	0.0987897	0.112238	0.378763	1.10383	0.885859	1.37544	0.994825
MANSC4	Other disorders of eye || id:ukb-saige-379	Inverse variance weighted	7	-0.00384176	0.0555744	0.944888	0.996166	0.893358	1.1108	0.999681
MANSC4	Disorders of vitreous body || id:ukb-saige-379.2	Inverse variance weighted	7	-0.156402	0.0922865	0.0901231	0.855215	0.713706	1.02478	0.994825
MANSC4	Aphakia and other disorders of lens || id:ukb-saige-379.3	Inverse variance weighted	7	0.139511	0.0804403	0.0828573	1.14971	0.982012	1.34605	0.994825
MANSC4	Disorders of external ear || id:ukb-saige-380	Inverse variance weighted	7	0.0148979	0.0894049	0.867658	1.01501	0.851858	1.20941	0.999681
MANSC4	Otitis externa || id:ukb-saige-380.1	Inverse variance weighted	7	-0.11836	0.157129	0.451289	0.888376	0.652898	1.20878	0.994825
MANSC4	Otitis media and Eustachian tube disorders || id:ukb-saige-381	Inverse variance weighted	7	-0.161798	0.0770564	0.035752	0.850613	0.731375	0.98929	0.994825
MANSC4	Otitis media || id:ukb-saige-381.1	Inverse variance weighted	7	-0.180675	0.0812109	0.0260975	0.834707	0.711879	0.978728	0.994825
MANSC4	Suppurative and unspecified otitis media || id:ukb-saige-381.11	Inverse variance weighted	7	-0.279979	0.143359	0.0508204	0.7558	0.57066	1.001	0.994825
MANSC4	Other disorders of tympanic membrane || id:ukb-saige-384	Inverse variance weighted	7	0.0739091	0.10306	0.473282	1.07671	0.879776	1.31772	0.994825
MANSC4	Perforation of tympanic membrane || id:ukb-saige-384.4	Inverse variance weighted	7	0.158674	0.105308	0.131871	1.17196	0.953392	1.44063	0.994825
MANSC4	Other disorders of middle ear and mastoid || id:ukb-saige-385	Inverse variance weighted	7	0.0387165	0.118555	0.743993	1.03948	0.823945	1.31139	0.994825
MANSC4	Cholesteatoma || id:ukb-saige-385.3	Inverse variance weighted	7	-0.00388385	0.138184	0.977577	0.996124	0.759782	1.30598	0.999681
MANSC4	Vertiginous syndromes and other disorders of vestibular system || id:ukb-saige-386	Inverse variance weighted	7	0.0737652	0.0555676	0.184348	1.07655	0.965463	1.20043	0.994825
MANSC4	Meniere's disease || id:ukb-saige-386.1	Inverse variance weighted	7	-0.000164834	0.159992	0.999178	0.999835	0.730703	1.36809	0.999681
MANSC4	Labyrinthitis || id:ukb-saige-386.3	Inverse variance weighted	7	0.160275	0.151595	0.290396	1.17383	0.872099	1.57996	0.994825
MANSC4	Dizziness and giddiness (Light-headedness and vertigo) || id:ukb-saige-386.9	Inverse variance weighted	7	0.0591184	0.0616658	0.337715	1.0609	0.940121	1.1972	0.994825
MANSC4	Hearing loss || id:ukb-saige-389	Inverse variance weighted (multiplicative random effects)	7	0.126641	0.0868576	0.144833	1.13501	0.957337	1.34566	0.994825
MANSC4	Tinnitus || id:ukb-saige-389.4	Inverse variance weighted	7	-0.15408	0.190548	0.418738	0.857204	0.590046	1.24532	0.994825
MANSC4	Rheumatic disease of the heart valves || id:ukb-saige-394	Inverse variance weighted	7	-0.09024	0.055333	0.102921	0.913712	0.819802	1.01838	0.994825
MANSC4	Mitral valve disease || id:ukb-saige-394.2	Inverse variance weighted	7	-0.0563618	0.0630139	0.371089	0.945197	0.83538	1.06945	0.994825
MANSC4	Aortic valve disease || id:ukb-saige-394.3	Inverse variance weighted	7	-0.0839021	0.0961658	0.38295	0.919521	0.761559	1.11025	0.994825
MANSC4	Disease of tricuspid valve || id:ukb-saige-394.7	Inverse variance weighted	7	-0.14775	0.104983	0.159317	0.862647	0.702215	1.05973	0.994825
MANSC4	Heart valve disorders || id:ukb-saige-395	Inverse variance weighted	7	-0.0477025	0.0525798	0.36428	0.953417	0.860055	1.05691	0.994825
MANSC4	Nonrheumatic mitral valve disorders || id:ukb-saige-395.1	Inverse variance weighted	7	-0.0314649	0.0707768	0.656634	0.969025	0.843507	1.11322	0.994825
MANSC4	Heart valve replaced || id:ukb-saige-395.6	Inverse variance weighted	7	-0.0579184	0.090368	0.521576	0.943727	0.790539	1.1266	0.994825
MANSC4	Abnormal heart sounds || id:ukb-saige-396	Inverse variance weighted	7	-0.0622346	0.105063	0.553611	0.939662	0.764788	1.15452	0.994825
MANSC4	Hypertension || id:ukb-saige-401	Inverse variance weighted (multiplicative random effects)	7	-0.0274002	0.0327556	0.402872	0.972972	0.912469	1.03749	0.994825
MANSC4	Essential hypertension || id:ukb-saige-401.1	Inverse variance weighted (multiplicative random effects)	7	-0.0263139	0.0335189	0.432427	0.974029	0.912095	1.04017	0.994825
MANSC4	Hypertensive heart and/or renal disease || id:ukb-saige-401.2	Inverse variance weighted	7	-0.0826582	0.0821152	0.314121	0.920666	0.783798	1.08143	0.994825
MANSC4	Hypertensive chronic kidney disease || id:ukb-saige-401.22	Inverse variance weighted	7	-0.0957942	0.0996824	0.336555	0.908651	0.747387	1.10471	0.994825
MANSC4	Elevated blood pressure reading without diagnosis of hypertension || id:ukb-saige-402	Inverse variance weighted	7	-0.0800592	0.0900858	0.374164	0.923062	0.773656	1.10132	0.994825
MANSC4	Ischemic Heart Disease || id:ukb-saige-411	Inverse variance weighted	7	-0.0150467	0.0210667	0.475078	0.985066	0.94522	1.02659	0.994825
MANSC4	Unstable angina (intermediate coronary syndrome) || id:ukb-saige-411.1	Inverse variance weighted	7	0.0320128	0.062166	0.606583	1.03253	0.914084	1.16633	0.994825
MANSC4	Myocardial infarction || id:ukb-saige-411.2	Inverse variance weighted	7	-0.02147	0.0332441	0.518391	0.978759	0.917018	1.04466	0.994825
MANSC4	Angina pectoris || id:ukb-saige-411.3	Inverse variance weighted	7	-0.014861	0.0300742	0.621203	0.985249	0.928852	1.04507	0.994825
MANSC4	Coronary atherosclerosis || id:ukb-saige-411.4	Inverse variance weighted	7	0.0102292	0.0261867	0.696072	1.01028	0.959736	1.06349	0.994825
MANSC4	Aneurysm and dissection of heart || id:ukb-saige-411.41	Inverse variance weighted	7	0.0450013	0.173713	0.795593	1.04603	0.744177	1.47032	0.997274
MANSC4	Other chronic ischemic heart disease, unspecified || id:ukb-saige-411.8	Inverse variance weighted	7	-0.00539445	0.0317993	0.865293	0.99462	0.934521	1.05858	0.999681
MANSC4	Other acute and subacute forms of ischemic heart disease || id:ukb-saige-411.9	Inverse variance weighted	7	-0.00739952	0.0996342	0.940798	0.992628	0.816537	1.20669	0.999681
MANSC4	Other forms of chronic heart disease || id:ukb-saige-414	Inverse variance weighted	7	0.167548	0.080454	0.0372945	1.1824	1.00991	1.38436	0.994825
MANSC4	Pulmonary heart disease || id:ukb-saige-415	Inverse variance weighted	7	0.0515352	0.0525538	0.326781	1.05289	0.949832	1.16712	0.994825
MANSC4	Chronic pulmonary heart disease || id:ukb-saige-415.2	Inverse variance weighted	7	0.134586	0.141109	0.3402	1.14406	0.867631	1.50857	0.994825
MANSC4	Cardiomegaly || id:ukb-saige-416	Inverse variance weighted	7	0.0386591	0.0680854	0.570169	1.03942	0.909566	1.1878	0.994825
MANSC4	Nonspecific chest pain || id:ukb-saige-418	Inverse variance weighted	7	-0.00638979	0.0234367	0.78513	0.993631	0.94902	1.04034	0.997274
MANSC4	Precordial pain || id:ukb-saige-418.1	Inverse variance weighted	7	-0.000239546	0.0689233	0.997227	0.99976	0.873428	1.14437	0.999681
MANSC4	Carditis || id:ukb-saige-420	Inverse variance weighted	7	0.213462	0.0765534	0.00529692	1.23796	1.06547	1.43836	0.517634
MANSC4	Pericarditis || id:ukb-saige-420.2	Inverse variance weighted	7	0.205016	0.0960447	0.0327948	1.22754	1.01691	1.48181	0.994825
MANSC4	Endocarditis || id:ukb-saige-420.3	Inverse variance weighted	7	0.174263	0.129605	0.178765	1.19037	0.923335	1.53463	0.994825
MANSC4	Cardiomyopathy || id:ukb-saige-425	Inverse variance weighted	7	0.186485	0.119897	0.119857	1.20501	0.952645	1.52422	0.994825
MANSC4	Primary/intrinsic cardiomyopathies || id:ukb-saige-425.1	Inverse variance weighted	7	0.200104	0.1247	0.108564	1.22153	0.956659	1.55974	0.994825
MANSC4	Cardiac conduction disorders || id:ukb-saige-426	Inverse variance weighted	7	0.0642949	0.0586276	0.272788	1.06641	0.950644	1.19627	0.994825
MANSC4	Atrioventricular [AV] block || id:ukb-saige-426.2	Inverse variance weighted	7	0.0846328	0.0854015	0.321686	1.08832	0.920578	1.28662	0.994825
MANSC4	First degree AV block || id:ukb-saige-426.21	Inverse variance weighted	7	0.0227675	0.140055	0.870864	1.02303	0.777447	1.34619	0.999681
MANSC4	Atrioventricular block, complete || id:ukb-saige-426.24	Inverse variance weighted	7	0.0776735	0.141109	0.582012	1.08077	0.819631	1.42511	0.994825
MANSC4	Bundle branch block || id:ukb-saige-426.3	Inverse variance weighted	7	0.0230149	0.0813662	0.777287	1.02328	0.872439	1.20021	0.997274
MANSC4	Right bundle branch block || id:ukb-saige-426.31	Inverse variance weighted	7	0.000318757	0.0889086	0.997139	1.00032	0.840346	1.19075	0.999681
MANSC4	Left bundle branch block || id:ukb-saige-426.32	Inverse variance weighted	7	0.050388	0.115805	0.663483	1.05168	0.838123	1.31965	0.994825
MANSC4	Cardiac pacemaker/device in situ || id:ukb-saige-426.9	Inverse variance weighted	7	0.118333	0.0682038	0.0827425	1.12562	0.984771	1.28661	0.994825
MANSC4	Cardiac pacemaker in situ || id:ukb-saige-426.91	Inverse variance weighted	7	0.0873034	0.0716748	0.223205	1.09123	0.94821	1.25582	0.994825
MANSC4	Cardiac dysrhythmias || id:ukb-saige-427	Inverse variance weighted	7	-0.00527217	0.0227713	0.816906	0.994742	0.951321	1.04014	0.997927
MANSC4	Paroxysmal tachycardia, unspecified || id:ukb-saige-427.1	Inverse variance weighted	7	0.0424561	0.0610758	0.48697	1.04337	0.925656	1.17605	0.994825
MANSC4	Paroxysmal supraventricular tachycardia || id:ukb-saige-427.11	Inverse variance weighted	7	0.0603864	0.0713095	0.397095	1.06225	0.923689	1.22159	0.994825
MANSC4	Paroxysmal ventricular tachycardia || id:ukb-saige-427.12	Inverse variance weighted	7	-0.0146901	0.111908	0.895562	0.985417	0.791339	1.22709	0.999681
MANSC4	Atrial fibrillation and flutter || id:ukb-saige-427.2	Inverse variance weighted	7	-0.0267198	0.0295302	0.365557	0.973634	0.918881	1.03165	0.994825
MANSC4	Other specified cardiac dysrhythmias || id:ukb-saige-427.3	Inverse variance weighted	7	-0.0846778	0.0621316	0.172921	0.918808	0.813462	1.0378	0.994825
MANSC4	Cardiac arrest and ventricular fibrillation || id:ukb-saige-427.4	Inverse variance weighted	7	0.128853	0.101077	0.202384	1.13752	0.933085	1.38675	0.994825
MANSC4	Cardiac arrest || id:ukb-saige-427.42	Inverse variance weighted	7	0.122867	0.111908	0.272236	1.13073	0.908035	1.40805	0.994825
MANSC4	Arrhythmia (cardiac) NOS || id:ukb-saige-427.5	Inverse variance weighted	7	-0.0680738	0.112238	0.544176	0.934192	0.749716	1.16406	0.994825
MANSC4	Premature beats || id:ukb-saige-427.6	Inverse variance weighted	7	0.0738026	0.146898	0.615382	1.07659	0.807253	1.4358	0.994825
MANSC4	Tachycardia NOS || id:ukb-saige-427.7	Inverse variance weighted	7	0.0683063	0.0732872	0.351318	1.07069	0.927431	1.23609	0.994825
MANSC4	Palpitations || id:ukb-saige-427.9	Inverse variance weighted	7	0.0581383	0.0559185	0.298481	1.05986	0.94984	1.18263	0.994825
MANSC4	Congestive heart failure; nonhypertensive || id:ukb-saige-428	Inverse variance weighted	7	0.0889827	0.0471691	0.0592327	1.09306	0.996537	1.19894	0.994825
MANSC4	Congestive heart failure (CHF) NOS || id:ukb-saige-428.1	Inverse variance weighted	7	0.0978133	0.0765936	0.201587	1.10276	0.949034	1.28138	0.994825
MANSC4	Heart failure NOS || id:ukb-saige-428.2	Inverse variance weighted	7	0.0848391	0.0525933	0.106719	1.08854	0.981922	1.20674	0.994825
MANSC4	Ill-defined descriptions and complications of heart disease || id:ukb-saige-429	Inverse variance weighted	7	0.0493264	0.127327	0.69846	1.05056	0.818539	1.34836	0.994825
MANSC4	Abnormal function study of cardiovascular system || id:ukb-saige-429.2	Inverse variance weighted	7	0.106389	0.148594	0.474008	1.11225	0.831225	1.4883	0.994825
MANSC4	Intracranial hemorrhage || id:ukb-saige-430	Inverse variance weighted	7	-0.019275	0.080454	0.810658	0.98091	0.837809	1.14845	0.997274
MANSC4	Subarachnoid hemorrhage || id:ukb-saige-430.1	Inverse variance weighted	7	0.0913267	0.118853	0.44225	1.09563	0.867946	1.38303	0.994825
MANSC4	Intracerebral hemorrhage || id:ukb-saige-430.2	Inverse variance weighted	7	-0.218204	0.12936	0.0916435	0.803962	0.623909	1.03597	0.994825
MANSC4	Cerebrovascular disease || id:ukb-saige-433	Inverse variance weighted	7	-0.0873472	0.0369835	0.0181872	0.916359	0.852284	0.98525	0.994825
MANSC4	Occlusion and stenosis of precerebral arteries || id:ukb-saige-433.1	Inverse variance weighted	7	-0.118728	0.131772	0.367582	0.888049	0.685915	1.14975	0.994825
MANSC4	Occlusion of cerebral arteries || id:ukb-saige-433.2	Inverse variance weighted	7	-0.0719282	0.0680657	0.290627	0.930598	0.814373	1.06341	0.994825
MANSC4	Cerebral artery occlusion, with cerebral infarction || id:ukb-saige-433.21	Inverse variance weighted	7	-0.0192367	0.10228	0.850815	0.980947	0.802755	1.19869	0.999035
MANSC4	Cerebral ischemia || id:ukb-saige-433.3	Inverse variance weighted	7	-0.119099	0.0906638	0.188969	0.88772	0.743192	1.06035	0.994825
MANSC4	Transient cerebral ischemia || id:ukb-saige-433.31	Inverse variance weighted	7	-0.115182	0.0984879	0.242201	0.891204	0.734755	1.08097	0.994825
MANSC4	Late effects of cerebrovascular disease || id:ukb-saige-433.8	Inverse variance weighted	7	-0.0409635	0.108284	0.705209	0.959864	0.776313	1.18681	0.994825
MANSC4	Atherosclerosis || id:ukb-saige-440	Inverse variance weighted	7	-0.0861868	0.0945222	0.361866	0.917423	0.762273	1.10415	0.994825
MANSC4	Atherosclerosis of the extremities || id:ukb-saige-440.2	Inverse variance weighted	7	-0.000282803	0.12065	0.99813	0.999717	0.789184	1.26642	0.999681
MANSC4	Vascular insufficiency of intestine || id:ukb-saige-441	Inverse variance weighted	7	0.127466	0.141441	0.367485	1.13595	0.860915	1.49884	0.994825
MANSC4	Other aneurysm || id:ukb-saige-442	Inverse variance weighted (multiplicative random effects)	7	-0.0651004	0.138415	0.638121	0.936973	0.714341	1.22899	0.994825
MANSC4	Aortic aneurysm || id:ukb-saige-442.1	Inverse variance weighted (multiplicative random effects)	7	-0.0448189	0.140563	0.749837	0.956171	0.725916	1.25946	0.994825
MANSC4	Abdominal aortic aneurysm || id:ukb-saige-442.11	Inverse variance weighted (multiplicative random effects)	7	0.0522351	0.174678	0.764912	1.05362	0.748163	1.4838	0.997274
MANSC4	Peripheral vascular disease || id:ukb-saige-443	Inverse variance weighted	7	-0.0111272	0.0616123	0.856682	0.988935	0.87644	1.11587	0.999035
MANSC4	Raynaud's syndrome || id:ukb-saige-443.1	Inverse variance weighted	7	-0.0452109	0.142102	0.750365	0.955796	0.723445	1.26277	0.994825
MANSC4	Peripheral vascular disease, unspecified || id:ukb-saige-443.9	Inverse variance weighted	7	0.046166	0.0681389	0.498071	1.04725	0.916323	1.19688	0.994825
MANSC4	Arterial embolism and thrombosis || id:ukb-saige-444	Inverse variance weighted	7	-0.14448	0.112238	0.198004	0.865472	0.694567	1.07843	0.994825
MANSC4	Arterial embolism and thrombosis of lower extremity artery || id:ukb-saige-444.1	Inverse variance weighted	7	-0.10265	0.145682	0.48105	0.902443	0.678286	1.20068	0.994825
MANSC4	Polyarteritis nodosa and allied conditions || id:ukb-saige-446	Inverse variance weighted	7	-0.12528	0.118555	0.290638	0.88225	0.69932	1.11303	0.994825
MANSC4	Other disorders of arteries and arterioles || id:ukb-saige-447	Inverse variance weighted	7	-0.124757	0.0940626	0.184733	0.882711	0.734093	1.06142	0.994825
MANSC4	Stricture of artery || id:ukb-saige-447.1	Inverse variance weighted	7	-0.170668	0.11998	0.154887	0.843101	0.666425	1.06662	0.994825
MANSC4	Noninfectious disorders of lymphatic channels || id:ukb-saige-450	Inverse variance weighted	7	-0.0772138	0.128968	0.54937	0.925692	0.71893	1.19192	0.994825
MANSC4	Phlebitis and thrombophlebitis || id:ukb-saige-451	Inverse variance weighted	7	0.0360186	0.0698233	0.605957	1.03668	0.904082	1.18871	0.994825
MANSC4	Phlebitis and thrombophlebitis of lower extremities || id:ukb-saige-451.2	Inverse variance weighted	7	0.0327603	0.0657865	0.618499	1.0333	0.908299	1.17551	0.994825
MANSC4	Other venous embolism and thrombosis || id:ukb-saige-452	Inverse variance weighted	7	0.0455283	0.144723	0.753074	1.04658	0.788101	1.38984	0.994825
MANSC4	Varicose veins || id:ukb-saige-454	Inverse variance weighted	7	0.0444046	0.0365874	0.224879	1.04541	0.973063	1.12313	0.994825
MANSC4	Varicose veins of lower extremity || id:ukb-saige-454.1	Inverse variance weighted	7	0.0497726	0.04084	0.222951	1.05103	0.97018	1.13862	0.994825
MANSC4	Varicose veins of lower extremity, symptomtic || id:ukb-saige-454.11	Inverse variance weighted	7	0.160403	0.13615	0.238744	1.17398	0.899019	1.53305	0.994825
MANSC4	Hemorrhoids || id:ukb-saige-455	Inverse variance weighted	7	-0.019993	0.0227713	0.37995	0.980206	0.937419	1.02494	0.994825
MANSC4	Hypotension || id:ukb-saige-458	Inverse variance weighted	7	0.00905128	0.0451014	0.840943	1.00909	0.923719	1.10236	0.998637
MANSC4	Orthostatic hypotension || id:ukb-saige-458.1	Inverse variance weighted	7	0.0464177	0.0925922	0.616151	1.04751	0.873661	1.25596	0.994825
MANSC4	Hypotension NOS || id:ukb-saige-458.9	Inverse variance weighted	7	-0.00539542	0.0576362	0.925418	0.994619	0.888374	1.11357	0.999681
MANSC4	Other disorders of circulatory system || id:ukb-saige-459	Inverse variance weighted	7	-0.0542097	0.0278003	0.0511802	0.947233	0.897001	1.00028	0.994825
MANSC4	Circulatory disease NEC || id:ukb-saige-459.9	Inverse variance weighted	7	-0.0524404	0.0278228	0.0594563	0.948911	0.89855	1.00209	0.994825
MANSC4	Acute upper respiratory infections of multiple or unspecified sites || id:ukb-saige-465	Inverse variance weighted	7	-0.0309838	0.0698237	0.657228	0.969491	0.845491	1.11168	0.994825
MANSC4	Acute pharyngitis || id:ukb-saige-465.2	Inverse variance weighted	7	-0.0816048	0.138096	0.554569	0.921636	0.703088	1.20812	0.994825
MANSC4	Septal Deviations/Turbinate Hypertrophy || id:ukb-saige-470	Inverse variance weighted	7	-0.0262368	0.0489246	0.591773	0.974104	0.885034	1.07214	0.994825
MANSC4	Nasal polyps || id:ukb-saige-471	Inverse variance weighted	7	0.00738173	0.0596625	0.901533	1.00741	0.896231	1.13238	0.999681
MANSC4	Chronic pharyngitis and nasopharyngitis || id:ukb-saige-472	Inverse variance weighted	7	0.124275	0.139135	0.371752	1.13233	0.862061	1.48732	0.994825
MANSC4	Diseases of the larynx and vocal cords || id:ukb-saige-473	Inverse variance weighted	7	-0.0590063	0.0664795	0.374763	0.942701	0.827533	1.0739	0.994825
MANSC4	Voice disturbance || id:ukb-saige-473.4	Inverse variance weighted	7	-0.0289427	0.102875	0.77845	0.971472	0.794075	1.1885	0.997274
MANSC4	Acute and chronic tonsillitis || id:ukb-saige-474	Inverse variance weighted	7	0.0777425	0.0838874	0.354057	1.08084	0.916973	1.274	0.994825
MANSC4	Acute tonsillitis || id:ukb-saige-474.1	Inverse variance weighted	7	0.207197	0.137679	0.132343	1.23023	0.939268	1.61131	0.994825
MANSC4	Chronic tonsillitis and adenoiditis || id:ukb-saige-474.2	Inverse variance weighted	7	0.0907567	0.119451	0.447385	1.095	0.866436	1.38387	0.994825
MANSC4	Chronic sinusitis || id:ukb-saige-475	Inverse variance weighted	7	-0.0779876	0.0665934	0.241558	0.924976	0.811792	1.05394	0.994825
MANSC4	Allergic rhinitis || id:ukb-saige-476	Inverse variance weighted	7	0.0507603	0.105559	0.630607	1.05207	0.855444	1.29389	0.994825
MANSC4	Epistaxis or throat hemorrhage || id:ukb-saige-477	Inverse variance weighted	7	0.0831167	0.0694767	0.23157	1.08667	0.948325	1.24519	0.994825
MANSC4	Other upper respiratory disease || id:ukb-saige-479	Inverse variance weighted	7	-0.0490267	0.0526838	0.352068	0.952156	0.858742	1.05573	0.994825
MANSC4	Pneumonia || id:ukb-saige-480	Inverse variance weighted	7	-0.0284829	0.0348851	0.414227	0.971919	0.907685	1.0407	0.994825
MANSC4	Bacterial pneumonia || id:ukb-saige-480.1	Inverse variance weighted	7	-0.0459564	0.042073	0.2747	0.955084	0.879484	1.03718	0.994825
MANSC4	Pneumococcal pneumonia || id:ukb-saige-480.11	Inverse variance weighted	7	-0.0398942	0.0451014	0.376402	0.960891	0.879596	1.0497	0.994825
MANSC4	Asthma || id:ukb-saige-495	Inverse variance weighted	7	-0.0257907	0.0227099	0.2561	0.974539	0.932112	1.0189	0.994825
MANSC4	Chronic airway obstruction || id:ukb-saige-496	Inverse variance weighted	7	-0.0245976	0.0431191	0.568368	0.975702	0.896631	1.06175	0.994825
MANSC4	Emphysema || id:ukb-saige-496.1	Inverse variance weighted	7	-0.053907	0.0820625	0.511244	0.94752	0.806743	1.11286	0.994825
MANSC4	Chronic bronchitis || id:ukb-saige-496.2	Inverse variance weighted	7	-0.1147	0.0631279	0.0692244	0.891633	0.787863	1.00907	0.994825
MANSC4	Obstructive chronic bronchitis || id:ukb-saige-496.21	Inverse variance weighted	7	-0.1247	0.0664795	0.0606883	0.882762	0.774917	1.00562	0.994825
MANSC4	Bronchiectasis || id:ukb-saige-496.3	Inverse variance weighted	7	-0.0505792	0.0791604	0.522858	0.950679	0.81405	1.11024	0.994825
MANSC4	Bronchitis || id:ukb-saige-497	Inverse variance weighted	7	-0.0984005	0.134532	0.464517	0.906286	0.696225	1.17973	0.994825
MANSC4	Pneumonitis due to inhalation of food or vomitus || id:ukb-saige-501	Inverse variance weighted	7	-0.272682	0.141361	0.0537343	0.761335	0.577094	1.0044	0.994825
MANSC4	Postinflammatory pulmonary fibrosis || id:ukb-saige-502	Inverse variance weighted	7	0.0369727	0.115031	0.747895	1.03766	0.828211	1.30009	0.994825
MANSC4	Empyema and pneumothorax || id:ukb-saige-506	Inverse variance weighted	7	-0.107205	0.131333	0.414337	0.898342	0.694463	1.16207	0.994825
MANSC4	Pleurisy; pleural effusion || id:ukb-saige-507	Inverse variance weighted	7	0.0246274	0.0421469	0.559003	1.02493	0.943668	1.1132	0.994825
MANSC4	Pulmonary collapse; interstitial and compensatory emphysema || id:ukb-saige-508	Inverse variance weighted	7	-0.00613398	0.0765534	0.936136	0.993885	0.855406	1.15478	0.999681
MANSC4	Respiratory failure, insufficiency, arrest || id:ukb-saige-509	Inverse variance weighted	7	-0.00439734	0.0678333	0.948313	0.995612	0.871665	1.13718	0.999681
MANSC4	Respiratory failure || id:ukb-saige-509.1	Inverse variance weighted	7	-0.0636348	0.0854698	0.456556	0.938348	0.793616	1.10947	0.994825
MANSC4	Respiratory insufficiency || id:ukb-saige-509.2	Inverse variance weighted	7	-0.0249846	0.0820093	0.760629	0.975325	0.830504	1.1454	0.997274
MANSC4	Other diseases of lung || id:ukb-saige-510	Inverse variance weighted	7	-0.252215	0.122211	0.0390397	0.777078	0.611556	0.987398	0.994825
MANSC4	Other symptoms of respiratory system || id:ukb-saige-512	Inverse variance weighted	7	0.0590795	0.0395334	0.135066	1.06086	0.981762	1.14633	0.994825
MANSC4	Shortness of breath || id:ukb-saige-512.7	Inverse variance weighted	7	0.0759957	0.0453974	0.0941285	1.07896	0.987101	1.17936	0.994825
MANSC4	Cough || id:ukb-saige-512.8	Inverse variance weighted	7	0.0453399	0.0812716	0.576926	1.04638	0.8923	1.22707	0.994825
MANSC4	Other dyspnea || id:ukb-saige-512.9	Inverse variance weighted	7	0.0286842	0.135373	0.832193	1.0291	0.78927	1.3418	0.998637
MANSC4	Respiratory abnormalities || id:ukb-saige-513	Inverse variance weighted	7	0.0271948	0.137956	0.843728	1.02757	0.784116	1.34661	0.998637
MANSC4	Abnormal findings examination of lungs || id:ukb-saige-514	Inverse variance weighted	7	-0.0504346	0.0681652	0.459368	0.950816	0.831904	1.08673	0.994825
MANSC4	Abnormal sputum || id:ukb-saige-516	Inverse variance weighted	7	-0.0210181	0.0732872	0.774273	0.979201	0.848181	1.13046	0.997274
MANSC4	Hemoptysis || id:ukb-saige-516.1	Inverse variance weighted	7	-0.028678	0.0749495	0.701993	0.971729	0.838971	1.1255	0.994825
MANSC4	Other diseases of respiratory system, not elsewhere classified || id:ukb-saige-519	Inverse variance weighted	7	0.0468148	0.0380061	0.218034	1.04793	0.972702	1.12897	0.994825
MANSC4	Other diseases of respiratory system, NEC || id:ukb-saige-519.8	Inverse variance weighted	7	0.0363628	0.036594	0.320377	1.03703	0.965257	1.11414	0.994825
MANSC4	Disorders of tooth development || id:ukb-saige-520	Inverse variance weighted	7	-0.0610973	0.0682038	0.370357	0.940732	0.823018	1.07528	0.994825
MANSC4	Disturbances in tooth eruption || id:ukb-saige-520.2	Inverse variance weighted	7	-0.0502279	0.0697841	0.471672	0.951013	0.82944	1.0904	0.994825
MANSC4	Diseases of hard tissues of teeth || id:ukb-saige-521	Inverse variance weighted	7	0.0447065	0.061382	0.466411	1.04572	0.927185	1.17941	0.994825
MANSC4	Dental caries || id:ukb-saige-521.1	Inverse variance weighted	7	0.0434258	0.0614175	0.47953	1.04438	0.925934	1.17798	0.994825
MANSC4	Diseases of pulp and periapical tissues || id:ukb-saige-522	Inverse variance weighted	7	-0.00749334	0.0845609	0.929388	0.992535	0.840942	1.17145	0.999681
MANSC4	Periapical abscess || id:ukb-saige-522.5	Inverse variance weighted	7	-0.0226889	0.0993861	0.81942	0.977567	0.804539	1.18781	0.997927
MANSC4	Gingival and periodontal diseases || id:ukb-saige-523	Inverse variance weighted	7	0.0854047	0.0819953	0.297606	1.08916	0.92746	1.27905	0.994825
MANSC4	Periodontitis (acute or chronic) || id:ukb-saige-523.3	Inverse variance weighted	7	0.144304	0.119437	0.226968	1.15524	0.914122	1.45995	0.994825
MANSC4	Acute periodontitis || id:ukb-saige-523.31	Inverse variance weighted	7	0.105804	0.131418	0.420766	1.1116	0.859181	1.43819	0.994825
MANSC4	Chronic periodontitis || id:ukb-saige-523.32	Inverse variance weighted	7	0.210573	0.147185	0.152525	1.23439	0.925048	1.64717	0.994825
MANSC4	Other diseases of the teeth and supporting structures || id:ukb-saige-525	Inverse variance weighted	7	-0.0886719	0.0661264	0.179938	0.915146	0.803901	1.04179	0.994825
MANSC4	Diseases of the jaws || id:ukb-saige-526	Inverse variance weighted	7	-0.110524	0.109784	0.31406	0.895365	0.722022	1.11032	0.994825
MANSC4	Diseases of the salivary glands || id:ukb-saige-527	Inverse variance weighted	7	-0.258311	0.127346	0.0425178	0.772355	0.601753	0.991325	0.994825
MANSC4	Diseases of the oral soft tissues, excluding lesions specific for gingiva and tongue || id:ukb-saige-528	Inverse variance weighted	7	0.0242447	0.0543116	0.655308	1.02454	0.921082	1.13962	0.994825
MANSC4	Diseases of lips || id:ukb-saige-528.5	Inverse variance weighted	7	-0.173463	0.130918	0.18518	0.840748	0.650468	1.08669	0.994825
MANSC4	Diseases and other conditions of the tongue || id:ukb-saige-529	Inverse variance weighted	7	-0.0876637	0.118722	0.460274	0.916069	0.725889	1.15608	0.994825
MANSC4	Diseases of esophagus || id:ukb-saige-530	Inverse variance weighted	7	-0.0182378	0.0234909	0.437525	0.981927	0.937742	1.02819	0.994825
MANSC4	Esophagitis, GERD and related diseases || id:ukb-saige-530.1	Inverse variance weighted	7	-0.0210984	0.0246032	0.391143	0.979123	0.933027	1.0275	0.994825
MANSC4	GERD || id:ukb-saige-530.11	Inverse variance weighted (multiplicative random effects)	7	-0.0280701	0.0460226	0.541915	0.97232	0.888452	1.06411	0.994825
MANSC4	Ulcer of esophagus || id:ukb-saige-530.12	Inverse variance weighted	7	0.0151875	0.0487269	0.75528	1.0153	0.922823	1.11705	0.994825
MANSC4	Reflux esophagitis || id:ukb-saige-530.14	Inverse variance weighted	7	0.0113755	0.0333436	0.732984	1.01144	0.947453	1.07975	0.994825
MANSC4	Esophageal bleeding (varices/hemorrhage) || id:ukb-saige-530.2	Inverse variance weighted	7	-0.131867	0.0882931	0.135302	0.876457	0.737181	1.04205	0.994825
MANSC4	Stricture and stenosis of esophagus || id:ukb-saige-530.3	Inverse variance weighted	7	0.0322551	0.08806	0.714152	1.03278	0.869061	1.22734	0.994825
MANSC4	Disorders of esophageal motility || id:ukb-saige-530.5	Inverse variance weighted	7	0.164421	0.134258	0.220703	1.17871	0.905992	1.53352	0.994825
MANSC4	Heartburn || id:ukb-saige-530.9	Inverse variance weighted	7	-0.0490309	0.0755158	0.516157	0.952152	0.821156	1.10404	0.994825
MANSC4	Peptic ulcer (excl. esophageal) || id:ukb-saige-531	Inverse variance weighted	7	0.00476533	0.0400935	0.90539	1.00478	0.928841	1.08692	0.999681
MANSC4	Hemorrhage from gastrointestinal ulcer || id:ukb-saige-531.1	Inverse variance weighted	7	0.0111203	0.137679	0.935625	1.01118	0.77203	1.32442	0.999681
MANSC4	Gastric ulcer || id:ukb-saige-531.2	Inverse variance weighted	7	-0.051403	0.0539369	0.340579	0.949896	0.854602	1.05582	0.994825
MANSC4	Duodenal ulcer || id:ukb-saige-531.3	Inverse variance weighted	7	0.0670149	0.0715788	0.34915	1.06931	0.929341	1.23036	0.994825
MANSC4	Dysphagia || id:ukb-saige-532	Inverse variance weighted	7	-0.0108354	0.0582219	0.852363	0.989223	0.882541	1.1088	0.999035
MANSC4	Gastritis and duodenitis || id:ukb-saige-535	Inverse variance weighted	7	0.025692	0.0210667	0.222632	1.02602	0.984522	1.06928	0.994825
MANSC4	Acute gastritis || id:ukb-saige-535.1	Inverse variance weighted	7	0.000349408	0.0993861	0.997195	1.00035	0.82329	1.21549	0.999681
MANSC4	Duodenitis || id:ukb-saige-535.6	Inverse variance weighted	7	0.0709179	0.0415077	0.0875347	1.07349	0.989617	1.16448	0.994825
MANSC4	Other specified gastritis || id:ukb-saige-535.8	Inverse variance weighted	7	0.0142384	0.038393	0.710741	1.01434	0.940812	1.09361	0.994825
MANSC4	Other disorders of stomach and duodenum || id:ukb-saige-537	Inverse variance weighted	7	-0.0517294	0.0593047	0.383063	0.949586	0.845382	1.06663	0.994825
MANSC4	Appendiceal conditions || id:ukb-saige-540	Inverse variance weighted (multiplicative random effects)	7	0.0224602	0.0896623	0.802203	1.02271	0.857891	1.2192	0.997274
MANSC4	Appendicitis || id:ukb-saige-540.1	Inverse variance weighted (multiplicative random effects)	7	0.0188871	0.0964843	0.844803	1.01907	0.843477	1.23121	0.998637
MANSC4	Acute appendicitis || id:ukb-saige-540.11	Inverse variance weighted (multiplicative random effects)	7	0.0240083	0.105111	0.819329	1.0243	0.833593	1.25863	0.997927
MANSC4	Abdominal hernia || id:ukb-saige-550	Inverse variance weighted	7	0.019817	0.0194995	0.309495	1.02001	0.981766	1.05975	0.994825
MANSC4	Inguinal hernia || id:ukb-saige-550.1	Inverse variance weighted	7	0.0129659	0.0294521	0.659766	1.01305	0.956227	1.07325	0.994825
MANSC4	Diaphragmatic hernia || id:ukb-saige-550.2	Inverse variance weighted	7	0.0194557	0.0324608	0.548933	1.01965	0.956794	1.08663	0.994825
MANSC4	Femoral hernia || id:ukb-saige-550.3	Inverse variance weighted (multiplicative random effects)	7	0.303426	0.205046	0.138928	1.35449	0.906228	2.02449	0.994825
MANSC4	Umbilical hernia || id:ukb-saige-550.4	Inverse variance weighted	7	-0.0307822	0.0647807	0.634662	0.969687	0.854061	1.10097	0.994825
MANSC4	Ventral hernia || id:ukb-saige-550.5	Inverse variance weighted (multiplicative random effects)	7	0.0911884	0.0876271	0.298042	1.09548	0.922599	1.30075	0.994825
MANSC4	Inflammatory bowel disease and other gastroenteritis and colitis || id:ukb-saige-555	Inverse variance weighted	7	0.0301374	0.0509744	0.554369	1.0306	0.932606	1.13888	0.994825
MANSC4	Regional enteritis || id:ukb-saige-555.1	Inverse variance weighted	7	0.0528089	0.0885808	0.551064	1.05423	0.886203	1.25411	0.994825
MANSC4	Ulcerative colitis || id:ukb-saige-555.2	Inverse variance weighted	7	0.0131201	0.0610758	0.82991	1.01321	0.898895	1.14205	0.998637
MANSC4	Ulcerative colitis (chronic) || id:ukb-saige-555.21	Inverse variance weighted	7	0.0244506	0.146898	0.867807	1.02475	0.76838	1.36666	0.999681
MANSC4	Ulceration of the lower GI tract || id:ukb-saige-556	Inverse variance weighted	7	0.0665033	0.119779	0.578747	1.06876	0.845131	1.35157	0.994825
MANSC4	Ulceration of intestine || id:ukb-saige-556.1	Inverse variance weighted	7	-0.0134574	0.15217	0.92953	0.986633	0.732193	1.32949	0.999681
MANSC4	Intestinal malabsorption (non-celiac) || id:ukb-saige-557	Inverse variance weighted	7	-0.103055	0.0813056	0.204978	0.902078	0.769193	1.05792	0.994825
MANSC4	Celiac disease || id:ukb-saige-557.1	Inverse variance weighted	7	-0.113736	0.0812738	0.161689	0.892494	0.761068	1.04661	0.994825
MANSC4	Noninfectious gastroenteritis || id:ukb-saige-558	Inverse variance weighted	7	0.0122896	0.0301406	0.683463	1.01237	0.954292	1.07397	0.994825
MANSC4	Ileostomy status || id:ukb-saige-559	Inverse variance weighted	7	0.0491978	0.0978283	0.615035	1.05043	0.867148	1.27245	0.994825
MANSC4	Intestinal obstruction without mention of hernia || id:ukb-saige-560	Inverse variance weighted	7	-0.0675344	0.0752001	0.369152	0.934696	0.806601	1.08313	0.994825
MANSC4	Paralytic ileus || id:ukb-saige-560.1	Inverse variance weighted	7	-0.0772091	0.164935	0.639701	0.925696	0.669997	1.27898	0.994825
MANSC4	Peritoneal or intestinal adhesions || id:ukb-saige-560.3	Inverse variance weighted	7	-0.0832109	0.121593	0.493759	0.920157	0.725037	1.16779	0.994825
MANSC4	Other intestinal obstruction || id:ukb-saige-560.4	Inverse variance weighted (multiplicative random effects)	7	-0.034623	0.103008	0.736781	0.965969	0.789371	1.18208	0.994825
MANSC4	Symptoms involving digestive system || id:ukb-saige-561	Inverse variance weighted	7	0.0137045	0.0389134	0.724704	1.0138	0.939351	1.09415	0.994825
MANSC4	Flatulence || id:ukb-saige-561.2	Inverse variance weighted	7	0.0781169	0.0835864	0.350013	1.08125	0.917858	1.27373	0.994825
MANSC4	Diverticulosis and diverticulitis || id:ukb-saige-562	Inverse variance weighted	7	0.000778347	0.0265521	0.976614	1.00078	0.950028	1.05424	0.999681
MANSC4	Diverticulosis || id:ukb-saige-562.1	Inverse variance weighted	7	0.000611023	0.0265873	0.981665	1.00061	0.949804	1.05414	0.999681
MANSC4	Constipation || id:ukb-saige-563	Inverse variance weighted (multiplicative random effects)	7	-0.00616285	0.0551847	0.91108	0.993856	0.891968	1.10738	0.999681
MANSC4	Functional digestive disorders || id:ukb-saige-564	Inverse variance weighted (multiplicative random effects)	7	0.017973	0.0423302	0.671135	1.01814	0.937073	1.10621	0.994825
MANSC4	Irritable Bowel Syndrome || id:ukb-saige-564.1	Inverse variance weighted	7	0.0141329	0.0526943	0.788541	1.01423	0.91471	1.12458	0.997274
MANSC4	Abnormal findings on exam of gastrointestinal tract/ abdominal area || id:ukb-saige-564.8	Inverse variance weighted	7	-0.103339	0.0851542	0.22492	0.901821	0.763196	1.06563	0.994825
MANSC4	Personal history of diseases of digestive system || id:ukb-saige-564.9	Inverse variance weighted (multiplicative random effects)	7	0.0204875	0.0427792	0.632001	1.0207	0.938606	1.10997	0.994825
MANSC4	Anal and rectal conditions || id:ukb-saige-565	Inverse variance weighted	7	-0.015064	0.0356189	0.672352	0.985049	0.918625	1.05628	0.994825
MANSC4	Anal and rectal polyp || id:ukb-saige-565.1	Inverse variance weighted (multiplicative random effects)	7	0.0547423	0.0664874	0.41031	1.05627	0.927212	1.20329	0.994825
MANSC4	Peritonitis and retroperitoneal infections || id:ukb-saige-567	Inverse variance weighted	7	-0.245369	0.115004	0.0328776	0.782416	0.624517	0.980236	0.994825
MANSC4	Other disorders of peritoneum || id:ukb-saige-568	Inverse variance weighted	7	0.0360606	0.0593676	0.543577	1.03672	0.92284	1.16465	0.994825
MANSC4	Peritoneal adhesions (postoperative) (postinfection) || id:ukb-saige-568.1	Inverse variance weighted	7	0.0380479	0.0610758	0.53331	1.03878	0.921585	1.17088	0.994825
MANSC4	Other disorders of intestine || id:ukb-saige-569	Inverse variance weighted	7	0.0379644	0.0525798	0.470273	1.03869	0.936981	1.15145	0.994825
MANSC4	Chronic liver disease and cirrhosis || id:ukb-saige-571	Inverse variance weighted	7	-0.00350609	0.0631279	0.955709	0.9965	0.880525	1.12775	0.999681
MANSC4	Other chronic nonalcoholic liver disease || id:ukb-saige-571.5	Inverse variance weighted	7	0.0700798	0.0836267	0.402027	1.07259	0.910439	1.26363	0.994825
MANSC4	Liver abscess and sequelae of chronic liver disease || id:ukb-saige-571.8	Inverse variance weighted	7	-0.0971313	0.111506	0.383706	0.907437	0.729291	1.1291	0.994825
MANSC4	Portal hypertension || id:ukb-saige-571.81	Inverse variance weighted	7	-0.0621556	0.14854	0.675623	0.939737	0.702371	1.25732	0.994825
MANSC4	Ascites (non malignant) || id:ukb-saige-572	Inverse variance weighted	7	-0.0198601	0.0869137	0.819255	0.980336	0.826785	1.1624	0.997927
MANSC4	Other disorders of liver || id:ukb-saige-573	Inverse variance weighted	7	-0.0919128	0.0454242	0.0430287	0.912185	0.834482	0.997123	0.994825
MANSC4	Jaundice (not of newborn) || id:ukb-saige-573.5	Inverse variance weighted	7	-0.143696	0.113724	0.20639	0.866151	0.693091	1.08242	0.994825
MANSC4	Abnormal results of function study of liver || id:ukb-saige-573.7	Inverse variance weighted	7	-0.100328	0.0577645	0.0824157	0.904541	0.807715	1.01297	0.994825
MANSC4	Cholelithiasis and cholecystitis || id:ukb-saige-574	Inverse variance weighted	7	-0.0195356	0.0278491	0.483004	0.980654	0.92856	1.03567	0.994825
MANSC4	Cholelithiasis || id:ukb-saige-574.1	Inverse variance weighted	7	-0.0126875	0.0298806	0.671124	0.987393	0.931226	1.04695	0.994825
MANSC4	Cholelithiasis with acute cholecystitis || id:ukb-saige-574.11	Inverse variance weighted (multiplicative random effects)	7	0.0694549	0.133604	0.603164	1.07192	0.824969	1.3928	0.994825
MANSC4	Cholelithiasis with other cholecystitis || id:ukb-saige-574.12	Inverse variance weighted	7	-0.00143967	0.0471288	0.97563	0.998561	0.910454	1.0952	0.999681
MANSC4	Calculus of bile duct || id:ukb-saige-574.2	Inverse variance weighted	7	0.00357695	0.0665548	0.957139	1.00358	0.880848	1.14342	0.999681
MANSC4	Cholecystitis without cholelithiasis || id:ukb-saige-574.3	Inverse variance weighted	7	-0.181963	0.0683533	0.00776572	0.833633	0.729107	0.953143	0.672166
MANSC4	Other biliary tract disease || id:ukb-saige-575	Inverse variance weighted	7	0.00390895	0.0556115	0.943963	1.00392	0.900244	1.11953	0.999681
MANSC4	Obstruction of bile duct || id:ukb-saige-575.2	Inverse variance weighted	7	0.00239496	0.122459	0.984397	1.0024	0.788498	1.27432	0.999681
MANSC4	Other disorders of gallbladder || id:ukb-saige-575.7	Inverse variance weighted	7	0.0146683	0.113621	0.89728	1.01478	0.812184	1.2679	0.999681
MANSC4	Other disorders of biliary tract || id:ukb-saige-575.8	Inverse variance weighted	7	-0.0229733	0.106545	0.829283	0.977289	0.793104	1.20425	0.998637
MANSC4	Diseases of pancreas || id:ukb-saige-577	Inverse variance weighted	7	0.0812801	0.0728711	0.264681	1.08467	0.940309	1.25121	0.994825
MANSC4	Acute pancreatitis || id:ukb-saige-577.1	Inverse variance weighted	7	0.0279065	0.0770659	0.717268	1.0283	0.884138	1.19597	0.994825
MANSC4	Chronic pancreatitis || id:ukb-saige-577.2	Inverse variance weighted	7	0.181187	0.150148	0.227539	1.19864	0.893059	1.60878	0.994825
MANSC4	Gastrointestinal hemorrhage || id:ukb-saige-578	Inverse variance weighted	7	-0.00867336	0.0243758	0.721976	0.991364	0.945114	1.03988	0.994825
MANSC4	Hematemesis || id:ukb-saige-578.1	Inverse variance weighted	7	-0.0319108	0.0771329	0.679085	0.968593	0.832692	1.12667	0.994825
MANSC4	Blood in stool || id:ukb-saige-578.2	Inverse variance weighted	7	0.00706809	0.0858935	0.934417	1.00709	0.851051	1.19175	0.999681
MANSC4	Hemorrhage of rectum and anus || id:ukb-saige-578.8	Inverse variance weighted	7	0.00414015	0.0298018	0.889511	1.00415	0.947175	1.06455	0.999681
MANSC4	Hemorrhage of gastrointestinal tract || id:ukb-saige-578.9	Inverse variance weighted	7	-0.0970128	0.0597792	0.104621	0.907544	0.807203	1.02036	0.994825
MANSC4	Other symptoms involving abdomen and pelvis || id:ukb-saige-579	Inverse variance weighted	7	-0.0403263	0.0659179	0.540693	0.960476	0.844065	1.09294	0.994825
MANSC4	Nonspecific abnormal findings in stool contents || id:ukb-saige-579.8	Inverse variance weighted	7	-0.154173	0.0835864	0.0651146	0.857124	0.727601	1.0097	0.994825
MANSC4	Nephritis; nephrosis; renal sclerosis || id:ukb-saige-580	Inverse variance weighted	7	0.0354534	0.114102	0.756016	1.03609	0.82846	1.29575	0.994825
MANSC4	Glomerulonephritis || id:ukb-saige-580.1	Inverse variance weighted	7	0.00199589	0.114651	0.986111	1.002	0.800338	1.25447	0.999681
MANSC4	Chronic glomerulonephritis, NOS || id:ukb-saige-580.14	Inverse variance weighted	7	-0.0776786	0.117055	0.506943	0.925262	0.735572	1.16387	0.994825
MANSC4	Renal failure || id:ukb-saige-585	Inverse variance weighted	7	-0.00690207	0.0473465	0.884097	0.993122	0.905108	1.08969	0.999681
MANSC4	Acute renal failure || id:ukb-saige-585.1	Inverse variance weighted	7	-0.0028014	0.0530958	0.957922	0.997203	0.898643	1.10657	0.999681
MANSC4	Renal failure NOS || id:ukb-saige-585.2	Inverse variance weighted	7	0.063788	0.131399	0.627356	1.06587	0.82386	1.37896	0.994825
MANSC4	Chronic renal failure [CKD] || id:ukb-saige-585.3	Inverse variance weighted	7	-0.0260993	0.0665018	0.694718	0.974238	0.85518	1.10987	0.994825
MANSC4	Other disorders of the kidney and ureters || id:ukb-saige-586	Inverse variance weighted	7	0.0502709	0.0593676	0.397121	1.05156	0.936047	1.18132	0.994825
MANSC4	Cyst of kidney, acquired || id:ukb-saige-586.2	Inverse variance weighted	7	0.202593	0.0960447	0.0349134	1.22457	1.01445	1.47822	0.994825
MANSC4	Stricture/obstruction of ureter || id:ukb-saige-586.4	Inverse variance weighted	7	-0.0222564	0.113473	0.844501	0.977989	0.782968	1.22159	0.998637
MANSC4	Pyelonephritis || id:ukb-saige-590	Inverse variance weighted	7	-0.0749963	0.0941165	0.425541	0.927747	0.771465	1.11569	0.994825
MANSC4	Urinary tract infection || id:ukb-saige-591	Inverse variance weighted	7	-0.00743054	0.031181	0.811646	0.992597	0.933751	1.05515	0.997274
MANSC4	Cystitis and urethritis || id:ukb-saige-592	Inverse variance weighted	7	0.0776075	0.0643933	0.228121	1.0807	0.952559	1.22608	0.994825
MANSC4	Cystitis || id:ukb-saige-592.1	Inverse variance weighted	7	0.0753129	0.0670867	0.261599	1.07822	0.945372	1.22974	0.994825
MANSC4	Chronic cystitis || id:ukb-saige-592.12	Inverse variance weighted	7	0.0566056	0.113724	0.618662	1.05824	0.846798	1.32247	0.994825
MANSC4	Hematuria || id:ukb-saige-593	Inverse variance weighted	7	0.00323002	0.0277599	0.907371	1.00324	0.950108	1.05933	0.999681
MANSC4	Urinary calculus || id:ukb-saige-594	Inverse variance weighted	7	-0.00527311	0.0499971	0.916004	0.994741	0.901886	1.09716	0.999681
MANSC4	Calculus of kidney || id:ukb-saige-594.1	Inverse variance weighted	7	0.00956098	0.0610758	0.875605	1.00961	0.895702	1.138	0.999681
MANSC4	Calculus of lower urinary tract || id:ukb-saige-594.2	Inverse variance weighted	7	-0.153612	0.122459	0.2097	0.857605	0.674602	1.09025	0.994825
MANSC4	Calculus of ureter || id:ukb-saige-594.3	Inverse variance weighted	7	-0.00534167	0.0820636	0.948101	0.994673	0.846888	1.16825	0.999681
MANSC4	Renal colic || id:ukb-saige-594.8	Inverse variance weighted	7	-0.0943297	0.103096	0.36021	0.909983	0.743491	1.11376	0.994825
MANSC4	Hydronephrosis || id:ukb-saige-595	Inverse variance weighted	7	-0.0964239	0.0967006	0.318697	0.908079	0.751295	1.09758	0.994825
MANSC4	Other disorders of bladder || id:ukb-saige-596	Inverse variance weighted	7	-0.0235308	0.0387539	0.543728	0.976744	0.905301	1.05383	0.994825
MANSC4	Bladder neck obstruction || id:ukb-saige-596.1	Inverse variance weighted	7	0.0395561	0.0771195	0.608007	1.04035	0.894404	1.21011	0.994825
MANSC4	Functional disorders of bladder || id:ukb-saige-596.5	Inverse variance weighted	7	0.0338301	0.0836267	0.685818	1.03441	0.878027	1.21864	0.994825
MANSC4	Other disorders of urethra and urinary tract || id:ukb-saige-597	Inverse variance weighted	7	0.0721355	0.0716904	0.314315	1.0748	0.933908	1.23695	0.994825
MANSC4	Urethral stricture (not specified as infectious) || id:ukb-saige-597.1	Inverse variance weighted	7	0.00185101	0.0748493	0.980271	1.00185	0.865149	1.16016	0.999681
MANSC4	Abnormal findings on examination of urine || id:ukb-saige-598	Inverse variance weighted	7	-0.0303211	0.0576133	0.59869	0.970134	0.866543	1.08611	0.994825
MANSC4	Other symptoms/disorders or the urinary system || id:ukb-saige-599	Inverse variance weighted	7	-0.00937978	0.0227099	0.679588	0.990664	0.947535	1.03576	0.994825
MANSC4	Retention of urine || id:ukb-saige-599.2	Inverse variance weighted	7	-0.036187	0.0421116	0.390169	0.96446	0.888051	1.04744	0.994825
MANSC4	Dysuria || id:ukb-saige-599.3	Inverse variance weighted	7	0.00368926	0.0980763	0.969994	1.0037	0.828167	1.21643	0.999681
MANSC4	Urinary incontinence || id:ukb-saige-599.4	Inverse variance weighted	7	0.0403849	0.0490648	0.410455	1.04121	0.945745	1.14631	0.994825
MANSC4	Frequency of urination and polyuria || id:ukb-saige-599.5	Inverse variance weighted	7	-0.0174322	0.0540128	0.746891	0.982719	0.884001	1.09246	0.994825
MANSC4	Other abnormality of urination || id:ukb-saige-599.9	Inverse variance weighted	7	-0.0229221	0.0784836	0.770239	0.977339	0.837989	1.13986	0.997274
MANSC4	Other disorders of male genital organs || id:ukb-saige-608	Inverse variance weighted	7	0.0720302	0.0676553	0.287028	1.07469	0.941224	1.22708	0.994825
MANSC4	Benign mammary dysplasias || id:ukb-saige-610	Inverse variance weighted	7	0.0125331	0.0658363	0.849021	1.01261	0.890025	1.15208	0.999035
MANSC4	Cystic mastopathy || id:ukb-saige-610.1	Inverse variance weighted	7	0.00964156	0.112212	0.931528	1.00969	0.810346	1.25807	0.999681
MANSC4	Benign neoplasm of breast || id:ukb-saige-610.4	Inverse variance weighted	7	0.0626082	0.0868997	0.471238	1.06461	0.897883	1.2623	0.994825
MANSC4	Other specified benign mammary dysplasias || id:ukb-saige-610.8	Inverse variance weighted	7	0.0573362	0.12895	0.656581	1.05901	0.822501	1.36353	0.994825
MANSC4	Abnormal findings on mammogram or breast exam || id:ukb-saige-611	Inverse variance weighted	7	0.00813534	0.102384	0.936668	1.00817	0.824863	1.23221	0.999681
MANSC4	Lump or mass in breast || id:ukb-saige-611.3	Inverse variance weighted	7	-0.0119204	0.100419	0.905507	0.98815	0.811605	1.2031	0.999681
MANSC4	Breast conditions, congenital or relating to hormones || id:ukb-saige-612	Inverse variance weighted	7	0.0097204	0.144343	0.946309	1.00977	0.760946	1.33995	0.999681
MANSC4	Hypertrophy of breast (Gynecomastia) || id:ukb-saige-612.2	Inverse variance weighted	7	0.0665624	0.144536	0.64514	1.06883	0.805148	1.41886	0.994825
MANSC4	Other nonmalignant breast conditions || id:ukb-saige-613	Inverse variance weighted	7	0.163317	0.0768555	0.033588	1.17741	1.01276	1.36883	0.994825
MANSC4	Inflammatory disease of breast || id:ukb-saige-613.1	Inverse variance weighted	7	0.0438188	0.126039	0.728094	1.04479	0.816101	1.33757	0.994825
MANSC4	Other signs and symptoms in breast || id:ukb-saige-613.7	Inverse variance weighted	7	0.272694	0.127724	0.032758	1.3135	1.02261	1.68714	0.994825
MANSC4	Inflammatory diseases of female pelvic organs || id:ukb-saige-614	Inverse variance weighted	7	0.000132819	0.0466195	0.997727	1.00013	0.912797	1.09582	0.999681
MANSC4	Pelvic peritoneal adhesions, female (postoperative) (postinfection) || id:ukb-saige-614.1	Inverse variance weighted	7	-0.0542287	0.0834587	0.515843	0.947215	0.80428	1.11555	0.994825
MANSC4	Pelvic inflammatory disease (PID) || id:ukb-saige-614.3	Inverse variance weighted	7	0.175747	0.111506	0.114998	1.19214	0.958099	1.48334	0.994825
MANSC4	Inflammatory disease of cervix, vagina, and vulva || id:ukb-saige-614.5	Inverse variance weighted	7	0.0198445	0.0657486	0.762786	1.02004	0.89671	1.16034	0.997274
MANSC4	Cervicitis and endocervicitis || id:ukb-saige-614.51	Inverse variance weighted	7	-0.0767511	0.0941165	0.414792	0.92612	0.770112	1.11373	0.994825
MANSC4	Cyst or abscess of Bartholin's gland || id:ukb-saige-614.53	Inverse variance weighted	7	0.14498	0.123739	0.241334	1.15602	0.907058	1.47331	0.994825
MANSC4	Endometriosis || id:ukb-saige-615	Inverse variance weighted	7	-0.121575	0.0542638	0.0250624	0.885525	0.796178	0.984897	0.994825
MANSC4	Genital prolapse || id:ukb-saige-618	Inverse variance weighted	7	0.00355611	0.0328952	0.913913	1.00356	0.9409	1.0704	0.999681
MANSC4	Prolapse of vaginal walls || id:ukb-saige-618.1	Inverse variance weighted	7	0.0270564	0.0459098	0.555635	1.02743	0.939012	1.12416	0.994825
MANSC4	Uterine/Uterovaginal prolapse || id:ukb-saige-618.2	Inverse variance weighted	7	-0.015637	0.0471777	0.740306	0.984485	0.897533	1.07986	0.994825
MANSC4	Prolapse of vaginal vault after hysterectomy || id:ukb-saige-618.5	Inverse variance weighted	7	0.0411011	0.15037	0.784598	1.04196	0.775983	1.3991	0.997274
MANSC4	Vaginal enterocele, congenital or acquired || id:ukb-saige-618.6	Inverse variance weighted	7	0.0378523	0.180381	0.833788	1.03858	0.729282	1.47905	0.998637
MANSC4	Noninflammatory female genital disorders || id:ukb-saige-619	Inverse variance weighted	7	-0.0132773	0.0352759	0.70663	0.98681	0.920887	1.05745	0.994825
MANSC4	Noninflammatory disorders of ovary, fallopian tube, and broad ligament || id:ukb-saige-619.1	Inverse variance weighted	7	-0.0665609	0.125796	0.596724	0.935606	0.731161	1.19722	0.994825
MANSC4	Disorders of uterus, NEC || id:ukb-saige-619.2	Inverse variance weighted	7	0.0663505	0.0706474	0.347639	1.0686	0.930421	1.2273	0.994825
MANSC4	Noninflammatory disorders of cervix || id:ukb-saige-619.3	Inverse variance weighted	7	0.0292247	0.0631495	0.643518	1.02966	0.909784	1.16532	0.994825
MANSC4	Noninflammatory disorders of vagina || id:ukb-saige-619.4	Inverse variance weighted	7	-0.212254	0.0820093	0.00964862	0.808759	0.68867	0.949788	0.751627
MANSC4	Noninflammatory disorders of vulva and perineum || id:ukb-saige-619.5	Inverse variance weighted	7	-0.0461278	0.0985991	0.639905	0.95492	0.787114	1.1585	0.994825
MANSC4	Endometrial hyperplasia || id:ukb-saige-621	Inverse variance weighted	7	0.143449	0.100935	0.155259	1.15425	0.947068	1.40675	0.994825
MANSC4	Polyp of female genital organs || id:ukb-saige-622	Inverse variance weighted	7	0.0134971	0.0405053	0.73897	1.01359	0.936231	1.09734	0.994825
MANSC4	Polyp of corpus uteri || id:ukb-saige-622.1	Inverse variance weighted	7	0.0179025	0.0387037	0.643684	1.01806	0.943691	1.0983	0.994825
MANSC4	Mucous polyp of cervix || id:ukb-saige-622.2	Inverse variance weighted	7	-0.00316581	0.0605221	0.958283	0.996839	0.885335	1.12239	0.999681
MANSC4	Hypertrophy of female genital organs || id:ukb-saige-623	Inverse variance weighted	7	0.0849376	0.113922	0.455923	1.08865	0.870794	1.36101	0.994825
MANSC4	Symptoms involving female genital tract || id:ukb-saige-624	Inverse variance weighted	7	-0.00759111	0.0555535	0.891311	0.992438	0.890051	1.1066	0.999681
MANSC4	stress incontinence, female || id:ukb-saige-624.9	Inverse variance weighted	7	-0.0257985	0.0642481	0.688019	0.974531	0.859225	1.10531	0.994825
MANSC4	Pain and other symptoms associated with female genital organs || id:ukb-saige-625	Inverse variance weighted	7	-0.0790486	0.0671921	0.239412	0.923995	0.809981	1.05406	0.994825
MANSC4	Dyspareunia || id:ukb-saige-625.1	Inverse variance weighted	7	-0.117915	0.130592	0.366563	0.888772	0.688063	1.14803	0.994825
MANSC4	Disorders of menstruation and other abnormal bleeding from female genital tract || id:ukb-saige-626	Inverse variance weighted	7	-0.0125055	0.0265008	0.637003	0.987572	0.937586	1.04022	0.994825
MANSC4	Irregular menstrual cycle/bleeding || id:ukb-saige-626.1	Inverse variance weighted	7	-0.00794188	0.0294521	0.787426	0.99209	0.936442	1.05104	0.997274
MANSC4	Excessive or frequent menstruation || id:ukb-saige-626.12	Inverse variance weighted	7	-0.0515411	0.0387865	0.1839	0.949765	0.880238	1.02478	0.994825
MANSC4	Irregular menstrual cycle || id:ukb-saige-626.13	Inverse variance weighted	7	0.112993	0.0768555	0.141507	1.11962	0.963056	1.30165	0.994825
MANSC4	Irregular menstrual bleeding || id:ukb-saige-626.14	Inverse variance weighted	7	0.0510281	0.0591376	0.388209	1.05235	0.937178	1.18168	0.994825
MANSC4	Dysmenorrhea || id:ukb-saige-626.2	Inverse variance weighted	7	-0.0695066	0.0849927	0.413474	0.932854	0.789708	1.10195	0.994825
MANSC4	Infertility, female || id:ukb-saige-626.8	Inverse variance weighted	7	0.0352641	0.0941438	0.707975	1.03589	0.861347	1.24581	0.994825
MANSC4	Menopausal and postmenopausal disorders || id:ukb-saige-627	Inverse variance weighted	7	-0.00704464	0.0333304	0.832608	0.99298	0.930185	1.06001	0.998637
MANSC4	Postmenopausal bleeding || id:ukb-saige-627.1	Inverse variance weighted	7	0.0152327	0.0366698	0.677847	1.01535	0.944934	1.09101	0.994825
MANSC4	Postmenopausal atrophic vaginitis || id:ukb-saige-627.3	Inverse variance weighted	7	0.0223303	0.102546	0.827617	1.02258	0.83639	1.25022	0.998637
MANSC4	Ovarian cyst || id:ukb-saige-628	Inverse variance weighted	7	-0.000900368	0.0646314	0.988885	0.9991	0.880225	1.13403	0.999681
MANSC4	Miscarriage; stillbirth || id:ukb-saige-634	Inverse variance weighted	7	-0.0645655	0.0503681	0.199887	0.937475	0.849347	1.03475	0.994825
MANSC4	Missed abortion/Hydatidiform mole || id:ukb-saige-634.1	Inverse variance weighted	7	-0.204759	0.10515	0.0514978	0.814844	0.663085	1.00134	0.994825
MANSC4	Hemorrhage during pregnancy; childbirth and postpartum || id:ukb-saige-635	Inverse variance weighted	7	0.0572195	0.0941824	0.543493	1.05889	0.880401	1.27356	0.994825
MANSC4	Antepartum hemorrhage, abruptio placentae, and placenta previa || id:ukb-saige-635.2	Inverse variance weighted	7	0.0448525	0.118207	0.704361	1.04587	0.829582	1.31856	0.994825
MANSC4	Placenta previa and abruptio placenta || id:ukb-saige-635.3	Inverse variance weighted	7	0.0426141	0.123901	0.730893	1.04354	0.818541	1.33037	0.994825
MANSC4	Early or threatened labor; hemorrhage in early pregnancy || id:ukb-saige-636	Inverse variance weighted	7	0.00548203	0.0721724	0.939453	1.0055	0.872864	1.15828	0.999681
MANSC4	Early onset of delivery || id:ukb-saige-636.2	Inverse variance weighted	7	0.0155618	0.155596	0.920333	1.01568	0.748709	1.37786	0.999681
MANSC4	Hemorrhage in early pregnancy || id:ukb-saige-636.3	Inverse variance weighted	7	0.160001	0.143978	0.266444	1.17351	0.884975	1.55613	0.994825
MANSC4	Hypertension complicating pregnancy, childbirth, and the puerperium || id:ukb-saige-642	Inverse variance weighted	7	-0.131146	0.104336	0.208769	0.87709	0.714877	1.07611	0.994825
MANSC4	Late pregnancy and failed induction || id:ukb-saige-645	Inverse variance weighted	7	0.0154606	0.0997701	0.876851	1.01558	0.835196	1.23492	0.999681
MANSC4	Other complications of pregnancy NEC || id:ukb-saige-646	Inverse variance weighted	7	0.0285882	0.0748679	0.702574	1.029	0.88856	1.19164	0.994825
MANSC4	Normal delivery || id:ukb-saige-650	Inverse variance weighted	7	-0.0890461	0.0803734	0.267903	0.914803	0.78147	1.07089	0.994825
MANSC4	Malposition and malpresentation of fetus or obstruction || id:ukb-saige-652	Inverse variance weighted (multiplicative random effects)	7	-0.0145058	0.129113	0.910546	0.985599	0.765239	1.26941	0.999681
MANSC4	Problems associated with amniotic cavity and membranes || id:ukb-saige-653	Inverse variance weighted	7	0.00750406	0.0954921	0.937364	1.00753	0.835554	1.21491	0.999681
MANSC4	Known or suspected fetal abnormality affecting management of mother || id:ukb-saige-655	Inverse variance weighted	7	0.00924695	0.0703651	0.895448	1.00929	0.879265	1.15854	0.999681
MANSC4	Fetal distress and abnormal forces of labor || id:ukb-saige-661	Inverse variance weighted	7	0.0535881	0.0752473	0.476366	1.05505	0.910377	1.22271	0.994825
MANSC4	Umbilical cord complications during labor and delivery || id:ukb-saige-663	Inverse variance weighted	7	0.05523	0.176565	0.75443	1.05678	0.747638	1.49376	0.994825
MANSC4	Obstetrical/birth trauma || id:ukb-saige-665	Inverse variance weighted	7	-0.0277419	0.0525308	0.597424	0.972639	0.877479	1.07812	0.994825
MANSC4	Complications of labor and delivery NEC || id:ukb-saige-669	Inverse variance weighted	7	-0.00976572	0.0716325	0.89156	0.990282	0.860566	1.13955	0.999681
MANSC4	Superficial cellulitis and abscess || id:ukb-saige-681	Inverse variance weighted	7	-0.0765472	0.0400935	0.056234	0.926309	0.856303	1.00204	0.994825
MANSC4	Cellulitis and abscess of fingers/toes || id:ukb-saige-681.1	Inverse variance weighted	7	-0.214849	0.142913	0.132748	0.806663	0.609596	1.06744	0.994825
MANSC4	Cellulitis and abscess of face/neck || id:ukb-saige-681.2	Inverse variance weighted	7	0.23711	0.158408	0.134436	1.26758	0.929258	1.72908	0.994825
MANSC4	Cellulitis and abscess of arm/hand || id:ukb-saige-681.3	Inverse variance weighted	7	-0.0873353	0.0455725	0.0553134	0.91637	0.838067	1.00199	0.994825
MANSC4	Cellulitis and abscess of leg, except foot || id:ukb-saige-681.5	Inverse variance weighted	7	-0.0897866	0.0455217	0.048565	0.914126	0.836098	0.999436	0.994825
MANSC4	Cellulitis and abscess of foot, toe || id:ukb-saige-681.6	Inverse variance weighted	7	-0.0890073	0.0468066	0.0572241	0.914839	0.834645	1.00274	0.994825
MANSC4	Cellulitis and abscess of trunk || id:ukb-saige-681.7	Inverse variance weighted	7	0.0398849	0.138184	0.77286	1.04069	0.793775	1.36441	0.997274
MANSC4	Other local infections of skin and subcutaneous tissue || id:ukb-saige-686	Inverse variance weighted	7	-0.0871358	0.0573672	0.128784	0.916553	0.819078	1.02563	0.994825
MANSC4	Carbuncle and furuncle || id:ukb-saige-686.1	Inverse variance weighted	7	-0.0458173	0.0716748	0.522667	0.955216	0.830025	1.09929	0.994825
MANSC4	Pilonidal cyst || id:ukb-saige-686.3	Inverse variance weighted	7	-0.344576	0.141361	0.0147871	0.708521	0.537061	0.934721	0.959926
MANSC4	Symptoms affecting skin || id:ukb-saige-687	Inverse variance weighted	7	-0.0512902	0.0455217	0.25986	0.950003	0.868913	1.03866	0.994825
MANSC4	Rash and other nonspecific skin eruption || id:ukb-saige-687.1	Inverse variance weighted	7	-0.0430842	0.0732872	0.556612	0.957831	0.82967	1.10579	0.994825
MANSC4	Disturbance of skin sensation || id:ukb-saige-687.4	Inverse variance weighted	7	-0.0634511	0.0679184	0.350188	0.93852	0.821543	1.07215	0.994825
MANSC4	Disorder of skin and subcutaneous tissue NOS || id:ukb-saige-689	Inverse variance weighted	7	-0.0891838	0.0451014	0.0479956	0.914677	0.837292	0.999215	0.994825
MANSC4	Dyschromia and Vitiligo || id:ukb-saige-694	Inverse variance weighted	7	0.126451	0.129015	0.327021	1.13479	0.881247	1.46129	0.994825
MANSC4	Other dyschromia || id:ukb-saige-694.2	Inverse variance weighted	7	0.0731966	0.160885	0.649137	1.07594	0.784948	1.47481	0.994825
MANSC4	Erythematous conditions || id:ukb-saige-695	Inverse variance weighted	7	-0.0110358	0.0744843	0.882214	0.989025	0.854683	1.14448	0.999681
MANSC4	Prurigo and Lichen || id:ukb-saige-695.7	Inverse variance weighted	7	0.0774806	0.122211	0.526087	1.08056	0.850396	1.37302	0.994825
MANSC4	Psoriasis and related disorders || id:ukb-saige-696	Inverse variance weighted	7	-0.0276579	0.0744157	0.71014	0.972721	0.840706	1.12547	0.994825
MANSC4	Psoriasis || id:ukb-saige-696.4	Inverse variance weighted	7	-0.0266181	0.076097	0.726495	0.973733	0.838812	1.13036	0.994825
MANSC4	Psoriasis vulgaris || id:ukb-saige-696.41	Inverse variance weighted	7	0.00607303	0.0835864	0.94208	1.00609	0.854058	1.18519	0.999681
MANSC4	Psoriatic arthropathy || id:ukb-saige-696.42	Inverse variance weighted	7	-0.173611	0.130257	0.182586	0.840624	0.651216	1.08512	0.994825
MANSC4	Sarcoidosis || id:ukb-saige-697	Inverse variance weighted	7	-0.109884	0.186907	0.556595	0.895938	0.621126	1.29234	0.994825
MANSC4	Pruritus and related conditions || id:ukb-saige-698	Inverse variance weighted	7	-0.304549	0.122184	0.0126834	0.737456	0.580404	0.937004	0.898216
MANSC4	Other hypertrophic and atrophic conditions of skin || id:ukb-saige-701	Inverse variance weighted	7	0.059506	0.0492041	0.22652	1.06131	0.96374	1.16876	0.994825
MANSC4	Scar conditions and fibrosis of skin || id:ukb-saige-701.2	Inverse variance weighted	7	0.145071	0.0697841	0.0376312	1.15612	1.00833	1.32558	0.994825
MANSC4	Degenerative skin conditions and other dermatoses || id:ukb-saige-702	Inverse variance weighted	7	0.0573193	0.0615609	0.351803	1.05899	0.938624	1.1948	0.994825
MANSC4	Actinic keratosis || id:ukb-saige-702.1	Inverse variance weighted (multiplicative random effects)	7	0.0238721	0.0988033	0.809081	1.02416	0.843848	1.243	0.997274
MANSC4	Seborrheic keratosis || id:ukb-saige-702.2	Inverse variance weighted	7	0.0895423	0.0805315	0.266185	1.09367	0.933981	1.28067	0.994825
MANSC4	Diseases of nail, NOS || id:ukb-saige-703	Inverse variance weighted (multiplicative random effects)	7	-0.0383168	0.156971	0.807153	0.962408	0.707527	1.30911	0.997274
MANSC4	Ingrowing nail || id:ukb-saige-703.1	Inverse variance weighted (multiplicative random effects)	7	-0.0569027	0.161808	0.725087	0.944686	0.687945	1.29724	0.994825
MANSC4	Diseases of hair and hair follicles || id:ukb-saige-704	Inverse variance weighted	7	0.0093022	0.0471553	0.843619	1.00935	0.920239	1.10708	0.998637
MANSC4	Disorders of sweat glands || id:ukb-saige-705	Inverse variance weighted	7	-0.00998982	0.13988	0.943066	0.99006	0.75265	1.30236	0.999681
MANSC4	Hyperhidrosis || id:ukb-saige-705.8	Inverse variance weighted	7	-0.0596544	0.171168	0.727455	0.94209	0.673583	1.31763	0.994825
MANSC4	Diseases of sebaceous glands || id:ukb-saige-706	Inverse variance weighted	7	0.024017	0.0366166	0.511885	1.02431	0.953371	1.10052	0.994825
MANSC4	Sebaceous cyst || id:ukb-saige-706.2	Inverse variance weighted	7	0.0247528	0.0366698	0.499663	1.02506	0.953973	1.10145	0.994825
MANSC4	Chronic ulcer of skin || id:ukb-saige-707	Inverse variance weighted	7	0.0141586	0.0765936	0.853344	1.01426	0.872873	1.17855	0.999035
MANSC4	Decubitus ulcer || id:ukb-saige-707.1	Inverse variance weighted	7	0.0913738	0.113473	0.420676	1.09568	0.877189	1.36859	0.994825
MANSC4	Diffuse diseases of connective tissue || id:ukb-saige-709	Inverse variance weighted	7	0.0602134	0.0589838	0.307327	1.06206	0.946112	1.19223	0.994825
MANSC4	Sicca syndrome || id:ukb-saige-709.2	Inverse variance weighted	7	0.148793	0.15037	0.322414	1.16043	0.864216	1.55818	0.994825
MANSC4	Unspecified diffuse connective tissue disease || id:ukb-saige-709.7	Inverse variance weighted	7	0.0428738	0.066149	0.516894	1.04381	0.91688	1.1883	0.994825
MANSC4	Osteomyelitis, periostitis, and other infections involving bone || id:ukb-saige-710	Inverse variance weighted	7	-0.0470299	0.137933	0.733132	0.954059	0.728056	1.25022	0.994825
MANSC4	Osteomyelitis || id:ukb-saige-710.1	Inverse variance weighted	7	-0.0559895	0.14294	0.69528	0.945549	0.714515	1.25129	0.994825
MANSC4	Rheumatoid arthritis and other inflammatory polyarthropathies || id:ukb-saige-714	Inverse variance weighted	7	0.0364145	0.0492041	0.459257	1.03709	0.94174	1.14208	0.994825
MANSC4	Rheumatoid arthritis || id:ukb-saige-714.1	Inverse variance weighted	7	0.0347242	0.0522299	0.506156	1.03533	0.934591	1.14694	0.994825
MANSC4	Other inflammatory spondylopathies || id:ukb-saige-715	Inverse variance weighted	7	0.0306093	0.0923339	0.740262	1.03108	0.860394	1.23563	0.994825
MANSC4	Ankylosing spondylitis || id:ukb-saige-715.2	Inverse variance weighted	7	-0.0486326	0.19913	0.807056	0.952531	0.644728	1.40728	0.997274
MANSC4	Other arthropathies || id:ukb-saige-716	Inverse variance weighted	7	0.0193857	0.0192948	0.315036	1.01957	0.981737	1.05887	0.994825
MANSC4	Unspecified polyarthropathy or polyarthritis || id:ukb-saige-716.1	Inverse variance weighted	7	0.110943	0.0660123	0.0928318	1.11733	0.981728	1.27167	0.994825
MANSC4	Unspecified monoarthritis || id:ukb-saige-716.2	Inverse variance weighted	7	0.0250009	0.0315921	0.428729	1.02532	0.963754	1.09081	0.994825
MANSC4	Arthropathy NOS || id:ukb-saige-716.9	Inverse variance weighted	7	0.0134905	0.0193528	0.485753	1.01358	0.975855	1.05277	0.994825
MANSC4	Polymyalgia Rheumatica || id:ukb-saige-717	Inverse variance weighted	7	0.185397	0.124153	0.135359	1.2037	0.943704	1.53532	0.994825
MANSC4	Spinal stenosis || id:ukb-saige-720	Inverse variance weighted	7	0.0244145	0.0560339	0.663048	1.02471	0.918134	1.14367	0.994825
MANSC4	Spondylosis and allied disorders || id:ukb-saige-721	Inverse variance weighted	7	0.0346515	0.0386654	0.370152	1.03526	0.959702	1.11676	0.994825
MANSC4	Spondylosis without myelopathy || id:ukb-saige-721.1	Inverse variance weighted	7	0.110768	0.0599016	0.0644328	1.11714	0.993383	1.25631	0.994825
MANSC4	Intervertebral disc disorders || id:ukb-saige-722	Inverse variance weighted	7	0.070331	0.036594	0.0546146	1.07286	0.998608	1.15264	0.994825
MANSC4	Displacement of intervertebral disc || id:ukb-saige-722.1	Inverse variance weighted	7	0.197159	0.211433	0.351083	1.21794	0.804729	1.84332	0.994825
MANSC4	Degeneration of intervertebral disc || id:ukb-saige-722.6	Inverse variance weighted (multiplicative random effects)	7	0.0762465	0.102434	0.456666	1.07923	0.882917	1.31919	0.994825
MANSC4	Other and unspecified disc disorder || id:ukb-saige-722.9	Inverse variance weighted	7	0.0655153	0.0522071	0.209511	1.06771	0.963859	1.18275	0.994825
MANSC4	Other disorders of cervical region || id:ukb-saige-723	Inverse variance weighted	7	0.103861	0.213865	0.627222	1.10945	0.72956	1.68714	0.994825
MANSC4	Other and unspecified disorders of back || id:ukb-saige-724	Inverse variance weighted	7	-0.0352019	0.0749357	0.638525	0.96541	0.833538	1.11815	0.994825
MANSC4	Other unspecified back disorders || id:ukb-saige-724.9	Inverse variance weighted	7	0.0215268	0.0853932	0.800972	1.02176	0.864293	1.20792	0.997274
MANSC4	Peripheral enthesopathies and allied syndromes || id:ukb-saige-726	Inverse variance weighted	7	-0.0252241	0.0332233	0.447715	0.975091	0.913619	1.0407	0.994825
MANSC4	Enthesopathy || id:ukb-saige-726.1	Inverse variance weighted	7	-0.00111678	0.0404315	0.977964	0.998884	0.922782	1.08126	0.999681
MANSC4	Bursitis || id:ukb-saige-726.3	Inverse variance weighted	7	-0.189697	0.116581	0.103702	0.827209	0.658233	1.03956	0.994825
MANSC4	Other disorders of synovium, tendon, and bursa || id:ukb-saige-727	Inverse variance weighted	7	0.0242722	0.0400166	0.544148	1.02457	0.94728	1.10816	0.994825
MANSC4	Synovitis and tenosynovitis || id:ukb-saige-727.1	Inverse variance weighted	7	-0.0175767	0.0648458	0.78635	0.982577	0.865304	1.11574	0.997274
MANSC4	Ganglion and cyst of synovium, tendon, and bursa || id:ukb-saige-727.4	Inverse variance weighted	7	0.0666273	0.0610388	0.275029	1.0689	0.948372	1.20474	0.994825
MANSC4	Rupture of synovium || id:ukb-saige-727.5	Inverse variance weighted (multiplicative random effects)	7	0.0360505	0.208322	0.862611	1.03671	0.689174	1.5595	0.999681
MANSC4	Disorders of muscle, ligament, and fascia || id:ukb-saige-728	Inverse variance weighted	7	-0.036001	0.0600056	0.548532	0.964639	0.857605	1.08503	0.994825
MANSC4	Fasciitis || id:ukb-saige-728.7	Inverse variance weighted	7	-0.0264093	0.0714159	0.711534	0.973936	0.846721	1.12027	0.994825
MANSC4	Contracture of palmar fascia [Dupuytren's disease] || id:ukb-saige-728.71	Inverse variance weighted	7	0.00412489	0.067277	0.951111	1.00413	0.880084	1.14567	0.999681
MANSC4	Other disorders of soft tissues || id:ukb-saige-729	Inverse variance weighted	7	0.00791954	0.0437513	0.856358	1.00795	0.925119	1.0982	0.999035
MANSC4	Rheumatism, unspecified and fibrositis || id:ukb-saige-729.1	Inverse variance weighted	7	0.0806799	0.112554	0.473491	1.08402	0.869422	1.3516	0.994825
MANSC4	Other disorders of bone and cartilage || id:ukb-saige-733	Inverse variance weighted	7	0.0258653	0.0556657	0.642179	1.0262	0.920131	1.1445	0.994825
MANSC4	Aseptic necrosis of bone || id:ukb-saige-733.4	Inverse variance weighted	7	0.00638742	0.146649	0.965259	1.00641	0.754994	1.34154	0.999681
MANSC4	Malunion and nonunion of fracture || id:ukb-saige-733.8	Inverse variance weighted	7	0.0379713	0.110661	0.7315	1.0387	0.836169	1.29029	0.994825
MANSC4	Acquired foot deformities || id:ukb-saige-735	Inverse variance weighted	7	0.0218278	0.0350135	0.533014	1.02207	0.95428	1.09467	0.994825
MANSC4	Acquired toe deformities || id:ukb-saige-735.2	Inverse variance weighted	7	0.0353958	0.0488049	0.468298	1.03603	0.941518	1.14003	0.994825
MANSC4	Hammer toe (acquired) || id:ukb-saige-735.21	Inverse variance weighted	7	0.0612056	0.0784694	0.435395	1.06312	0.911563	1.23987	0.994825
MANSC4	Hallux rigidus || id:ukb-saige-735.23	Inverse variance weighted	7	-0.0157998	0.0869137	0.855749	0.984324	0.830148	1.16713	0.999035
MANSC4	Hallux valgus (Bunion) || id:ukb-saige-735.3	Inverse variance weighted	7	0.0740846	0.0433722	0.0876158	1.0769	0.989134	1.17245	0.994825
MANSC4	Other acquired deformities of limbs || id:ukb-saige-736	Inverse variance weighted (multiplicative random effects)	7	-0.0905114	0.130012	0.486317	0.913464	0.707984	1.17858	0.994825
MANSC4	Curvature of spine || id:ukb-saige-737	Inverse variance weighted	7	0.111683	0.101327	0.270373	1.11816	0.916752	1.36381	0.994825
MANSC4	Kyphoscoliosis and scoliosis || id:ukb-saige-737.3	Inverse variance weighted	7	0.161094	0.105009	0.125006	1.1748	0.956261	1.44327	0.994825
MANSC4	Other acquired musculoskeletal deformity || id:ukb-saige-738	Inverse variance weighted	7	0.0566635	0.0771195	0.462492	1.0583	0.909836	1.23099	0.994825
MANSC4	Acquired spondylolisthesis || id:ukb-saige-738.4	Inverse variance weighted	7	0.146605	0.0873737	0.0933646	1.1579	0.975654	1.37418	0.994825
MANSC4	Osteoarthrosis || id:ukb-saige-740	Inverse variance weighted	7	0.0166987	0.0211051	0.428819	1.01684	0.975634	1.05978	0.994825
MANSC4	Osteoarthritis; localized || id:ukb-saige-740.1	Inverse variance weighted	7	0.0123905	0.026488	0.639944	1.01247	0.961245	1.06642	0.994825
MANSC4	Osteoarthrosis, localized, primary || id:ukb-saige-740.11	Inverse variance weighted	7	0.0234689	0.0390686	0.548034	1.02375	0.94828	1.10522	0.994825
MANSC4	Osteoarthrosis, generalized || id:ukb-saige-740.2	Inverse variance weighted	7	-0.0642258	0.164029	0.69539	0.937793	0.679958	1.2934	0.994825
MANSC4	Osteoarthrosis NOS || id:ukb-saige-740.9	Inverse variance weighted	7	0.02968	0.0315605	0.347005	1.03012	0.968334	1.09586	0.994825
MANSC4	Symptoms and disorders of the joints || id:ukb-saige-741	Inverse variance weighted	7	0.00151225	0.0560556	0.978478	1.00151	0.897307	1.11782	0.999681
MANSC4	Stiffness of joint || id:ukb-saige-741.2	Inverse variance weighted	7	0.0931511	0.159929	0.560263	1.09763	0.802269	1.50172	0.994825
MANSC4	Joint effusions || id:ukb-saige-741.4	Inverse variance weighted	7	0.0714433	0.0907014	0.430886	1.07406	0.899127	1.28302	0.994825
MANSC4	Derangement of joint, non-traumatic || id:ukb-saige-742	Inverse variance weighted	7	0.0197957	0.0631144	0.753788	1.01999	0.901308	1.15431	0.994825
MANSC4	Other derangement of joint || id:ukb-saige-742.9	Inverse variance weighted	7	0.0393367	0.0815054	0.629361	1.04012	0.886553	1.22029	0.994825
MANSC4	Osteoporosis, osteopenia and pathological fracture || id:ukb-saige-743	Inverse variance weighted	7	-2.1205e-05	0.0529817	0.999681	0.999979	0.901347	1.1094	0.999681
MANSC4	Osteoporosis || id:ukb-saige-743.1	Inverse variance weighted (multiplicative random effects)	7	0.0100949	0.0657376	0.877954	1.01015	0.888029	1.14906	0.999681
MANSC4	Osteoporosis NOS || id:ukb-saige-743.11	Inverse variance weighted	7	0.0138338	0.0671535	0.836789	1.01393	0.888885	1.15657	0.998637
MANSC4	Other specified osteoporosis || id:ukb-saige-743.13	Inverse variance weighted	7	0.078443	0.148205	0.596606	1.0816	0.808934	1.44618	0.994825
MANSC4	Pathologic fracture || id:ukb-saige-743.2	Inverse variance weighted	7	-0.101012	0.150148	0.501108	0.903922	0.673476	1.21322	0.994825
MANSC4	Osteopenia or other disorder of bone and cartilage || id:ukb-saige-743.9	Inverse variance weighted	7	0.0549924	0.118608	0.6429	1.05653	0.837378	1.33304	0.994825
MANSC4	Pain in joint || id:ukb-saige-745	Inverse variance weighted	7	0.0195075	0.044217	0.659085	1.0197	0.935048	1.11201	0.994825
MANSC4	Cardiac and circulatory congenital anomalies || id:ukb-saige-747	Inverse variance weighted	7	0.0400132	0.0717776	0.577213	1.04082	0.904231	1.19805	0.994825
MANSC4	Cardiac congenital anomalies || id:ukb-saige-747.1	Inverse variance weighted	7	0.00496322	0.0746046	0.946958	1.00498	0.868262	1.16322	0.999681
MANSC4	Cardiac shunt/ heart septal defect || id:ukb-saige-747.11	Inverse variance weighted	7	0.117641	0.141109	0.404459	1.12484	0.853053	1.48322	0.994825
MANSC4	Congenital anomalies of great vessels || id:ukb-saige-747.13	Inverse variance weighted	7	-0.0742496	0.090056	0.409665	0.92844	0.77821	1.10767	0.994825
MANSC4	Digestive congenital anomalies || id:ukb-saige-750	Inverse variance weighted	7	-0.120016	0.127741	0.347461	0.886906	0.690466	1.13923	0.994825
MANSC4	Genitourinary congenital anomalies || id:ukb-saige-751	Inverse variance weighted	7	-0.0676802	0.0853932	0.428027	0.934559	0.790531	1.10483	0.994825
MANSC4	Congenital anomalies of genital organs || id:ukb-saige-751.1	Inverse variance weighted	7	-0.403511	0.125796	0.00133817	0.667971	0.522009	0.854746	0.260609
MANSC4	Congenital anomalies of urinary system || id:ukb-saige-751.2	Inverse variance weighted	7	0.190094	0.116779	0.103564	1.20936	0.961951	1.52041	0.994825
MANSC4	Other congenital musculoskeletal anomalies || id:ukb-saige-756	Inverse variance weighted	7	-0.201372	0.14678	0.170087	0.817609	0.613202	1.09015	0.994825
MANSC4	Back pain || id:ukb-saige-760	Inverse variance weighted	7	0.0536716	0.0332215	0.106188	1.05514	0.988623	1.12613	0.994825
MANSC4	Cervicalgia || id:ukb-saige-761	Inverse variance weighted	7	0.0694373	0.105787	0.511574	1.0719	0.871182	1.31888	0.994825
MANSC4	Sciatica || id:ukb-saige-764	Inverse variance weighted	7	0.102761	0.0698101	0.141019	1.10823	0.966507	1.27073	0.994825
MANSC4	Neuralgia, neuritis, and radiculitis NOS || id:ukb-saige-766	Inverse variance weighted	7	-0.171059	0.0993861	0.0852222	0.842772	0.693603	1.02402	0.994825
MANSC4	Myalgia and myositis unspecified || id:ukb-saige-770	Inverse variance weighted	7	-0.0843605	0.134205	0.529615	0.9191	0.706521	1.19564	0.994825
MANSC4	Musculoskeletal symptoms referable to limbs || id:ukb-saige-771	Inverse variance weighted	7	-0.0395666	0.0468066	0.397932	0.961206	0.876948	1.05356	0.994825
MANSC4	Swelling of limb || id:ukb-saige-771.1	Inverse variance weighted	7	-0.0205757	0.0594926	0.729453	0.979634	0.871812	1.10079	0.994825
MANSC4	Symptoms of the muscles || id:ukb-saige-772	Inverse variance weighted	7	-0.0457591	0.12936	0.723538	0.955272	0.741333	1.23095	0.994825
MANSC4	Pain in limb || id:ukb-saige-773	Inverse variance weighted	7	-0.045293	0.0437291	0.300313	0.955717	0.877216	1.04124	0.994825
MANSC4	Symptoms involving nervous and musculoskeletal systems || id:ukb-saige-781	Inverse variance weighted	7	-0.0812127	0.0938824	0.387013	0.921998	0.767035	1.10827	0.994825
MANSC4	Symptoms involving skin and other integumentary tissue || id:ukb-saige-782	Inverse variance weighted	7	0.0154174	0.080347	0.847832	1.01554	0.867567	1.18874	0.999035
MANSC4	Edema || id:ukb-saige-782.3	Inverse variance weighted	7	0.0190947	0.0838515	0.819863	1.01928	0.864802	1.20135	0.997927
MANSC4	Fever of unknown origin || id:ukb-saige-783	Inverse variance weighted	7	-0.0361185	0.0598889	0.546448	0.964526	0.8577	1.08466	0.994825
MANSC4	Abdominal pain || id:ukb-saige-785	Inverse variance weighted	7	0.000962017	0.0173308	0.955733	1.00096	0.967532	1.03555	0.999681
MANSC4	Syncope and collapse || id:ukb-saige-788	Inverse variance weighted	7	-0.0432243	0.036594	0.237529	0.957697	0.891412	1.02891	0.994825
MANSC4	Nausea and vomiting || id:ukb-saige-789	Inverse variance weighted	7	-0.0149641	0.0316129	0.635962	0.985147	0.925959	1.04812	0.994825
MANSC4	Nonspecific findings on examination of blood || id:ukb-saige-790	Inverse variance weighted	7	0.00706734	0.0433722	0.870561	1.00709	0.925018	1.09645	0.999681
MANSC4	Other abnormal blood chemistry || id:ukb-saige-790.6	Inverse variance weighted	7	0.0152367	0.043715	0.727429	1.01535	0.931979	1.10619	0.994825
MANSC4	Gangrene || id:ukb-saige-791	Inverse variance weighted	7	-0.0211855	0.145115	0.883929	0.979037	0.736673	1.30114	0.999681
MANSC4	Nonspecific abnormal findings on radiological and other examination of musculoskeletal system || id:ukb-saige-793	Inverse variance weighted	7	0.141735	0.12936	0.273228	1.15227	0.894213	1.4848	0.994825
MANSC4	Nonspecific abnormal findings on radiological and other examination of other intrathoracic organs (echocardiogram, etc) || id:ukb-saige-793.2	Inverse variance weighted	7	0.0832816	0.142913	0.560067	1.08685	0.821331	1.4382	0.994825
MANSC4	Malaise and fatigue || id:ukb-saige-798	Inverse variance weighted	7	-0.0231435	0.0592631	0.696151	0.977122	0.869968	1.09748	0.994825
MANSC4	Chronic fatigue syndrome || id:ukb-saige-798.1	Inverse variance weighted	7	0.0987448	0.180041	0.583378	1.10378	0.775586	1.57086	0.994825
MANSC4	Fracture of lower limb || id:ukb-saige-800	Inverse variance weighted	7	-0.0429435	0.040341	0.287097	0.957966	0.885138	1.03679	0.994825
MANSC4	Fracture of neck of femur || id:ukb-saige-800.1	Inverse variance weighted	7	-0.0225312	0.0869633	0.795567	0.977721	0.824499	1.15942	0.997274
MANSC4	Fracture of tibia and fibula || id:ukb-saige-800.3	Inverse variance weighted	7	-0.0148567	0.0735862	0.839999	0.985253	0.852923	1.13811	0.998637
MANSC4	Fracture of patella || id:ukb-saige-800.4	Inverse variance weighted	7	0.0660165	0.122459	0.589825	1.06824	0.840294	1.35803	0.994825
MANSC4	Fracture of ankle and foot || id:ukb-saige-801	Inverse variance weighted	7	-0.0483	0.0715661	0.499739	0.952848	0.828143	1.09633	0.994825
MANSC4	Fracture of foot || id:ukb-saige-801.1	Inverse variance weighted	7	-0.0103093	0.0800945	0.897584	0.989744	0.84595	1.15798	0.999681
MANSC4	Fracture of pelvis || id:ukb-saige-802	Inverse variance weighted	7	-0.0139669	0.127017	0.91244	0.98613	0.768803	1.26489	0.999681
MANSC4	Fracture of upper limb || id:ukb-saige-803	Inverse variance weighted	7	0.000795694	0.0383012	0.983425	1.0008	0.928417	1.07882	0.999681
MANSC4	Fracture of humerus || id:ukb-saige-803.1	Inverse variance weighted	7	-0.0978328	0.0821152	0.233493	0.9068	0.771994	1.06515	0.994825
MANSC4	Fracture of radius and ulna || id:ukb-saige-803.2	Inverse variance weighted	7	0.0440429	0.055068	0.423832	1.04503	0.938108	1.16413	0.994825
MANSC4	Fracture of clavicle or scapula || id:ukb-saige-803.3	Inverse variance weighted	7	-0.0705503	0.112023	0.528835	0.931881	0.748177	1.16069	0.994825
MANSC4	Fracture of hand or wrist || id:ukb-saige-804	Inverse variance weighted	7	-0.0873052	0.0592672	0.14073	0.916397	0.815895	1.02928	0.994825
MANSC4	Fracture of vertebral column without mention of spinal cord injury || id:ukb-saige-805	Inverse variance weighted	7	0.0518555	0.0925527	0.575288	1.05322	0.878493	1.26271	0.994825
MANSC4	Fracture of ribs || id:ukb-saige-807	Inverse variance weighted	7	0.00261916	0.122459	0.982936	1.00262	0.788675	1.27461	0.999681
MANSC4	Fracture of unspecified bones || id:ukb-saige-809	Inverse variance weighted	7	0.112832	0.0941303	0.230653	1.11944	0.930844	1.34626	0.994825
MANSC4	Intracranial hemorrhage (injury) || id:ukb-saige-818	Inverse variance weighted	7	0.0541312	0.151622	0.721082	1.05562	0.784233	1.42093	0.994825
MANSC4	Skull and face fracture and other intercranial injury || id:ukb-saige-819	Inverse variance weighted	7	0.18137	0.0630525	0.00402122	1.19886	1.05949	1.35656	0.517634
MANSC4	Torus fracture || id:ukb-saige-823	Inverse variance weighted	7	-0.0744112	0.0835864	0.373342	0.92829	0.788013	1.09354	0.994825
MANSC4	Dislocation || id:ukb-saige-830	Inverse variance weighted	7	0.061818	0.0889137	0.486893	1.06377	0.89364	1.26629	0.994825
MANSC4	Internal derangement of knee || id:ukb-saige-835	Inverse variance weighted	7	0.0444007	0.0282211	0.115645	1.0454	0.989147	1.10485	0.994825
MANSC4	Traumatic arthropathy || id:ukb-saige-836	Inverse variance weighted	7	-0.237418	0.156913	0.130265	0.788662	0.579861	1.07265	0.994825
MANSC4	Hemorrhage or hematoma complicating a procedure || id:ukb-saige-850	Inverse variance weighted (multiplicative random effects)	7	-0.0154409	0.0689364	0.822767	0.984678	0.860229	1.12713	0.998537
MANSC4	Complication of colostomy or enterostomy || id:ukb-saige-853	Inverse variance weighted	7	-0.161345	0.151873	0.288071	0.850999	0.631905	1.14606	0.994825
MANSC4	Complications of cardiac/vascular device, implant, and graft || id:ukb-saige-854	Inverse variance weighted	7	-0.123565	0.080454	0.124577	0.883764	0.754836	1.03471	0.994825
MANSC4	Mechanical complication of unspecified genitourinary device, implant, and graft || id:ukb-saige-857	Inverse variance weighted	7	-0.0147118	0.0975998	0.880184	0.985396	0.813827	1.19313	0.999681
MANSC4	Complication of internal orthopedic device || id:ukb-saige-858	Inverse variance weighted	7	0.0647986	0.0610758	0.288711	1.06694	0.94657	1.20263	0.994825
MANSC4	Complication due to other implant and internal device || id:ukb-saige-859	Inverse variance weighted	7	-0.0159267	0.0758588	0.833705	0.984199	0.848225	1.14197	0.998637
MANSC4	Open wounds of head; neck; and trunk || id:ukb-saige-870	Inverse variance weighted	7	-0.0587057	0.0556657	0.291603	0.942984	0.845514	1.05169	0.994825
MANSC4	Other open wound of head and face || id:ukb-saige-870.3	Inverse variance weighted	7	-0.057138	0.0631279	0.365405	0.944464	0.834545	1.06886	0.994825
MANSC4	Open wounds of extremities || id:ukb-saige-871	Inverse variance weighted	7	-0.0875611	0.0525798	0.0958528	0.916163	0.826449	1.01562	0.994825
MANSC4	Injuries to the nervous system || id:ukb-saige-907	Inverse variance weighted	7	0.0433718	0.0941165	0.64492	1.04433	0.868406	1.25588	0.994825
MANSC4	Superficial injury without mention of infection || id:ukb-saige-915	Inverse variance weighted	7	-0.0147969	0.0566609	0.793978	0.985312	0.881745	1.10104	0.997274
MANSC4	Contusion || id:ukb-saige-916	Inverse variance weighted	7	-0.01347	0.113553	0.905574	0.98662	0.789755	1.23256	0.999681
MANSC4	Atopic/contact dermatitis due to other or unspecified || id:ukb-saige-939	Inverse variance weighted	7	0.0187249	0.0748955	0.802577	1.0189	0.879791	1.18001	0.997274
MANSC4	Anaphylactic shock NOS || id:ukb-saige-946	Inverse variance weighted	7	-0.0817567	0.145417	0.573964	0.921496	0.692966	1.22539	0.994825
MANSC4	Poisoning by antibiotics || id:ukb-saige-960	Inverse variance weighted	7	-0.000762489	0.0261947	0.976778	0.999238	0.94923	1.05188	0.999681
MANSC4	Allergy/adverse effect of penicillin || id:ukb-saige-960.2	Inverse variance weighted	7	0.00342618	0.0278491	0.902086	1.00343	0.950128	1.05973	0.999681
MANSC4	Poisoning by other anti-infectives || id:ukb-saige-961	Inverse variance weighted	7	-0.0587311	0.0960982	0.541095	0.94296	0.781075	1.1384	0.994825
MANSC4	Poisoning/allergy of sulfonamides || id:ukb-saige-961.1	Inverse variance weighted	7	-0.0177042	0.115282	0.877946	0.982452	0.783757	1.23152	0.999681
MANSC4	Poisoning by analgesics, antipyretics, and antirheumatics || id:ukb-saige-965	Inverse variance weighted	7	0.0263828	0.0544245	0.627846	1.02673	0.922849	1.14231	0.994825
MANSC4	Opiates and related narcotics causing adverse effects in therapeutic use || id:ukb-saige-965.1	Inverse variance weighted	7	0.150407	0.101051	0.136638	1.16231	0.953465	1.41689	0.994825
MANSC4	Poisoning by anticonvulsants and anti-Parkinsonism drugs || id:ukb-saige-966	Inverse variance weighted	7	-0.225786	0.150397	0.133285	0.797889	0.594186	1.07143	0.994825
MANSC4	Adverse effects of sedatives or other central nervous system depressants and anesthetics || id:ukb-saige-967	Inverse variance weighted	7	-0.257039	0.141109	0.068522	0.773338	0.586482	1.01973	0.994825
MANSC4	Poisoning by psychotropic agents || id:ukb-saige-969	Inverse variance weighted	7	-0.0955229	0.0902361	0.289788	0.908898	0.76156	1.08474	0.994825
MANSC4	Adverse drug events and drug allergies || id:ukb-saige-979	Inverse variance weighted (multiplicative random effects)	7	-0.191547	0.22057	0.385166	0.825681	0.535869	1.27223	0.994825
MANSC4	Effects radiation NOS || id:ukb-saige-990	Inverse variance weighted	7	-0.00445001	0.0670057	0.947049	0.99556	0.873034	1.13528	0.999681
MANSC4	Sepsis and SIRS || id:ukb-saige-994	Inverse variance weighted	7	-0.00474254	0.0644452	0.941336	0.995269	0.877169	1.12927	0.999681
MANSC4	Sepsis || id:ukb-saige-994.2	Inverse variance weighted	7	-0.00474254	0.0644452	0.941336	0.995269	0.877169	1.12927	0.999681

## Sheet: Table S22
Table S22: MR-PheWAS results of Plasma CTRB1.
Exposure	Outcome	Method	Nsnp	b	se	P_val	OR	Lci95	Uci95	P_FDR
CTRB1	Intestinal infection || id:ukb-saige-008	Inverse variance weighted	2	0.0680918	0.0462969	0.141355	1.07046	0.977604	1.17214	0.998917
CTRB1	Bacterial enteritis || id:ukb-saige-008.5	Inverse variance weighted	2	0.180735	0.0725763	0.0127642	1.1981	1.03924	1.38124	0.998917
CTRB1	Intestinal infection due to C. difficile || id:ukb-saige-008.52	Inverse variance weighted	2	0.450255	0.149893	0.00266593	1.56871	1.16937	2.10443	0.998917
CTRB1	Viral Enteritis || id:ukb-saige-008.6	Inverse variance weighted	2	0.022754	0.150734	0.880011	1.02301	0.761333	1.37464	0.998917
CTRB1	Septicemia || id:ukb-saige-038	Inverse variance weighted	2	-0.0078733	0.0674984	0.907142	0.992158	0.86921	1.1325	0.998917
CTRB1	Gram negative septicemia || id:ukb-saige-038.1	Inverse variance weighted	2	0.103562	0.132953	0.436016	1.10911	0.854682	1.43929	0.998917
CTRB1	Bacterial infection NOS || id:ukb-saige-041	Inverse variance weighted	2	-0.0292406	0.0338788	0.388086	0.971183	0.908788	1.03786	0.998917
CTRB1	Staphylococcus infections || id:ukb-saige-041.1	Inverse variance weighted	2	0.0199324	0.154642	0.897442	1.02013	0.753394	1.38131	0.998917
CTRB1	Streptococcus infection || id:ukb-saige-041.2	Inverse variance weighted	2	-0.203046	0.0942551	0.0312231	0.816241	0.678558	0.981861	0.998917
CTRB1	E. coli || id:ukb-saige-041.4	Inverse variance weighted	2	-0.0725466	0.0725763	0.317508	0.930022	0.806706	1.07219	0.998917
CTRB1	Viral hepatitis || id:ukb-saige-070	Inverse variance weighted	2	0.142037	0.108864	0.19199	1.15262	0.931148	1.42677	0.998917
CTRB1	Viral warts & HPV || id:ukb-saige-078	Inverse variance weighted	2	0.130028	0.168109	0.439241	1.13886	0.819169	1.58332	0.998917
CTRB1	Viral infection || id:ukb-saige-079	Inverse variance weighted	2	-0.0300064	0.0977173	0.758787	0.970439	0.80129	1.1753	0.998917
CTRB1	Postoperative infection || id:ukb-saige-080	Inverse variance weighted	2	-0.0569463	0.100736	0.571869	0.944645	0.77539	1.15085	0.998917
CTRB1	Infection/inflammation of internal prosthetic device; implant; and graft || id:ukb-saige-081	Inverse variance weighted	2	0.0594395	0.0773142	0.44201	1.06124	0.912017	1.23488	0.998917
CTRB1	Burns || id:ukb-saige-1000	Inverse variance weighted	2	0.212924	0.157198	0.175578	1.23729	0.909206	1.68376	0.998917
CTRB1	Foreign body injury || id:ukb-saige-1001	Inverse variance weighted	2	-0.154033	0.135711	0.25637	0.857243	0.657029	1.11847	0.998917
CTRB1	Symptoms concerning nutrition, metabolism, and development || id:ukb-saige-1002	Inverse variance weighted	2	-0.0535535	0.0531483	0.313635	0.947855	0.854085	1.05192	0.998917
CTRB1	Other symptoms || id:ukb-saige-1005	Inverse variance weighted	2	0.0299694	0.108787	0.782942	1.03042	0.832558	1.27531	0.998917
CTRB1	Crushing or internal injury to organs || id:ukb-saige-1008	Inverse variance weighted	2	0.0997657	0.120909	0.409299	1.10491	0.871781	1.40039	0.998917
CTRB1	Injury, NOS || id:ukb-saige-1009	Inverse variance weighted	2	0.0244611	0.0435148	0.574024	1.02476	0.940985	1.116	0.998917
CTRB1	Other tests || id:ukb-saige-1010	Inverse variance weighted	2	-0.0515466	0.0507401	0.30968	0.949759	0.85985	1.04907	0.998917
CTRB1	Complications of surgical and medical procedures || id:ukb-saige-1011	Inverse variance weighted	2	0.0446795	0.0410212	0.276075	1.04569	0.964908	1.13324	0.998917
CTRB1	Effects of other external causes || id:ukb-saige-1015	Inverse variance weighted	2	-0.00762213	0.0580458	0.895528	0.992407	0.885687	1.11199	0.998917
CTRB1	Other ill-defined and unknown causes of morbidity and mortality || id:ukb-saige-1019	Inverse variance weighted	2	0.0180421	0.0832793	0.828484	1.01821	0.864862	1.19874	0.998917
CTRB1	Candidiasis || id:ukb-saige-112	Inverse variance weighted	2	-0.0591492	0.0822121	0.471851	0.942566	0.80229	1.10737	0.998917
CTRB1	Cancer of mouth || id:ukb-saige-145	Inverse variance weighted	2	0.0634464	0.149971	0.672252	1.0655	0.794139	1.42959	0.998917
CTRB1	Cancer of larynx, pharynx, nasal cavities || id:ukb-saige-149	Inverse variance weighted	2	-0.172409	0.15238	0.25787	0.841635	0.624332	1.13457	0.998917
CTRB1	Cancer of esophagus || id:ukb-saige-150	Inverse variance weighted	2	0.174196	0.142667	0.222086	1.19029	0.899937	1.57432	0.998917
CTRB1	Cancer of stomach || id:ukb-saige-151	Inverse variance weighted	2	0.191695	0.162015	0.236734	1.2113	0.881742	1.66403	0.998917
CTRB1	Colorectal cancer || id:ukb-saige-153	Inverse variance weighted	2	0.0646598	0.0580458	0.265303	1.0668	0.952076	1.19534	0.998917
CTRB1	Colon cancer || id:ukb-saige-153.2	Inverse variance weighted	2	0.082905	0.0700892	0.236869	1.08644	0.946987	1.24643	0.998917
CTRB1	Malignant neoplasm of rectum, rectosigmoid junction, and anus || id:ukb-saige-153.3	Inverse variance weighted	2	0.0101907	0.0846208	0.904144	1.01024	0.855845	1.19249	0.998917
CTRB1	Pancreatic cancer || id:ukb-saige-157	Inverse variance weighted	2	-0.121937	0.157198	0.437932	0.885204	0.65048	1.20463	0.998917
CTRB1	Neoplasm of unspecified nature of digestive system || id:ukb-saige-158	Inverse variance weighted	2	-0.0180849	0.118421	0.878622	0.982078	0.778653	1.23865	0.998917
CTRB1	Malignant neoplasm of other and ill-defined sites within the digestive organs and peritoneum || id:ukb-saige-159	Inverse variance weighted	2	0.0399344	0.0508183	0.431968	1.04074	0.942076	1.14974	0.998917
CTRB1	Cancer within the respiratory system || id:ukb-saige-165	Inverse variance weighted	2	0.0692985	0.0855583	0.417965	1.07176	0.90629	1.26743	0.998917
CTRB1	Cancer of bronchus; lung || id:ukb-saige-165.1	Inverse variance weighted	2	0.0637404	0.0846208	0.451301	1.06582	0.902924	1.25809	0.998917
CTRB1	Skin cancer || id:ukb-saige-172	Inverse variance weighted	2	0.00848709	0.0338788	0.802191	1.00852	0.94373	1.07777	0.998917
CTRB1	Melanomas of skin, dx or hx || id:ukb-saige-172.1	Inverse variance weighted	2	-0.0308786	0.074906	0.68017	0.969593	0.837198	1.12293	0.998917
CTRB1	Melanomas of skin || id:ukb-saige-172.11	Inverse variance weighted	2	-0.0308786	0.074906	0.68017	0.969593	0.837198	1.12293	0.998917
CTRB1	Other non-epithelial cancer of skin || id:ukb-saige-172.2	Inverse variance weighted	2	0.00205832	0.0362881	0.954767	1.00206	0.933265	1.07593	0.99894
CTRB1	Carcinoma in situ of skin || id:ukb-saige-172.3	Inverse variance weighted	2	0.18868	0.147484	0.200784	1.20765	0.904485	1.61244	0.998917
CTRB1	Breast cancer || id:ukb-saige-174	Inverse variance weighted	2	0.0835786	0.0476718	0.0795663	1.08717	0.99019	1.19365	0.998917
CTRB1	Breast cancer [female] || id:ukb-saige-174.1	Inverse variance weighted	2	0.0769573	0.0417874	0.0655277	1.08	0.995066	1.17217	0.998917
CTRB1	Malignant neoplasm of female breast || id:ukb-saige-174.11	Inverse variance weighted	2	0.0753831	0.046435	0.104501	1.0783	0.984492	1.18104	0.998917
CTRB1	Acquired absence of breast || id:ukb-saige-175	Inverse variance weighted	2	0.074239	0.0773944	0.337443	1.07706	0.92547	1.25349	0.998917
CTRB1	Cervical cancer and dysplasia || id:ukb-saige-180	Inverse variance weighted	2	-0.00437019	0.0628635	0.944577	0.995639	0.880221	1.12619	0.99894
CTRB1	Cervical cancer || id:ukb-saige-180.1	Inverse variance weighted	2	-0.170598	0.0942551	0.0703024	0.843161	0.700937	1.01424	0.998917
CTRB1	Cervical intraepithelial neoplasia [CIN] [Cervical dysplasia] || id:ukb-saige-180.3	Inverse variance weighted	2	0.140508	0.0846208	0.0968259	1.15086	0.97497	1.35848	0.998917
CTRB1	Malignant neoplasm of uterus || id:ukb-saige-182	Inverse variance weighted	2	-0.207038	0.201752	0.304796	0.812989	0.547457	1.20731	0.998917
CTRB1	Cancer of other female genital organs || id:ukb-saige-184	Inverse variance weighted	2	-0.0663009	0.0773944	0.391631	0.935849	0.80413	1.08914	0.998917
CTRB1	Malignant neoplasm of ovary and other uterine adnexa || id:ukb-saige-184.1	Inverse variance weighted	2	-0.0477137	0.084182	0.570855	0.953407	0.80839	1.12444	0.998917
CTRB1	Malignant neoplasm of ovary || id:ukb-saige-184.11	Inverse variance weighted	2	-0.0452454	0.0846208	0.592868	0.955763	0.809691	1.12819	0.998917
CTRB1	Malignant neoplasm of testis || id:ukb-saige-187.2	Inverse variance weighted	2	0.069173	0.0604547	0.252536	1.07162	0.951878	1.20643	0.998917
CTRB1	Cancer of urinary organs (incl. kidney and bladder) || id:ukb-saige-189	Inverse variance weighted	2	-0.0348737	0.0604547	0.564037	0.965727	0.857817	1.08721	0.998917
CTRB1	Cancer of kidney and renal pelvis || id:ukb-saige-189.1	Inverse variance weighted	2	-0.198667	0.118421	0.0934186	0.819823	0.650007	1.034	0.998917
CTRB1	Malignant neoplasm of kidney, except pelvis || id:ukb-saige-189.11	Inverse variance weighted	2	-0.218883	0.120909	0.0702485	0.803416	0.633899	1.01826	0.998917
CTRB1	Cancer of bladder || id:ukb-saige-189.2	Inverse variance weighted	2	0.0123828	0.0773944	0.872884	1.01246	0.869958	1.1783	0.998917
CTRB1	Malignant neoplasm of bladder || id:ukb-saige-189.21	Inverse variance weighted	2	0.0393509	0.116917	0.736441	1.04014	0.827119	1.30801	0.998917
CTRB1	Manlignant and unknown neoplasms of brain and nervous system || id:ukb-saige-191	Inverse variance weighted	2	-0.183614	0.157485	0.243651	0.832257	0.611228	1.13321	0.998917
CTRB1	Cancer of brain and nervous system || id:ukb-saige-191.1	Inverse variance weighted	2	-0.127011	0.230724	0.581984	0.880724	0.56033	1.38432	0.998917
CTRB1	Cancer, suspected or other || id:ukb-saige-195	Inverse variance weighted	2	0.00344024	0.0703084	0.960974	1.00345	0.874272	1.15171	0.99894
CTRB1	Malignant neoplasm, other || id:ukb-saige-195.1	Inverse variance weighted	2	-0.00119948	0.0683722	0.986003	0.998801	0.873533	1.14203	0.99894
CTRB1	Chemotherapy || id:ukb-saige-197	Inverse variance weighted	2	0.00589775	0.0265741	0.824364	1.00592	0.954863	1.0597	0.998917
CTRB1	Secondary malignant neoplasm || id:ukb-saige-198	Inverse variance weighted	2	0.0220481	0.0487115	0.650818	1.02229	0.929204	1.12471	0.998917
CTRB1	Secondary malignancy of lymph nodes || id:ukb-saige-198.1	Inverse variance weighted	2	0.0132783	0.0531483	0.802715	1.01337	0.913116	1.12462	0.998917
CTRB1	Secondary malignancy of respiratory organs || id:ukb-saige-198.2	Inverse variance weighted	2	-0.0204484	0.0863896	0.81289	0.979759	0.827148	1.16053	0.998917
CTRB1	Secondary malignant neoplasm of digestive systems || id:ukb-saige-198.3	Inverse variance weighted	2	0.124794	0.096743	0.197065	1.13292	0.937234	1.36945	0.998917
CTRB1	Secondary malignant neoplasm of liver || id:ukb-saige-198.4	Inverse variance weighted	2	-0.0208119	0.0749854	0.781361	0.979403	0.845537	1.13446	0.998917
CTRB1	Secondary malignancy of brain/spine || id:ukb-saige-198.5	Inverse variance weighted	2	-0.16725	0.187502	0.372398	0.845988	0.585814	1.22171	0.998917
CTRB1	Neoplasm of uncertain behavior || id:ukb-saige-199	Inverse variance weighted	2	-0.0631855	0.101561	0.533846	0.938769	0.769323	1.14554	0.998917
CTRB1	Cancer of other lymphoid, histiocytic tissue || id:ukb-saige-202	Inverse variance weighted	2	0.0223922	0.0798033	0.779023	1.02264	0.874571	1.19579	0.998917
CTRB1	Non-Hodgkins lymphoma || id:ukb-saige-202.2	Inverse variance weighted	2	0.0181677	0.0895157	0.83917	1.01833	0.854462	1.21363	0.998917
CTRB1	Large cell lymphoma || id:ukb-saige-202.24	Inverse variance weighted	2	-0.0691831	0.159607	0.664681	0.933156	0.682487	1.27589	0.998917
CTRB1	Leukemia || id:ukb-saige-204	Inverse variance weighted	2	-0.107467	0.0942551	0.254214	0.898106	0.746614	1.08034	0.998917
CTRB1	Lymphoid leukemia || id:ukb-saige-204.1	Inverse variance weighted	2	-0.000136632	0.159527	0.999317	0.999863	0.731389	1.36689	0.999402
CTRB1	Lymphoid leukemia, chronic || id:ukb-saige-204.12	Inverse variance weighted	2	0.0446249	0.169319	0.792123	1.04564	0.750331	1.45716	0.998917
CTRB1	Multiple myeloma || id:ukb-saige-204.4	Inverse variance weighted	2	-0.273465	0.162015	0.0914319	0.760739	0.553765	1.04507	0.998917
CTRB1	Benign neoplasm of colon || id:ukb-saige-208	Inverse variance weighted	2	0.00965008	0.0289823	0.739161	1.0097	0.953939	1.06871	0.998917
CTRB1	Benign neoplasm of lip, oral cavity, and pharynx || id:ukb-saige-210	Inverse variance weighted	2	0.0360725	0.120909	0.765441	1.03673	0.817986	1.31397	0.998917
CTRB1	Benign neoplasm of other parts of digestive system || id:ukb-saige-211	Inverse variance weighted	2	-0.156973	0.0610936	0.0101878	0.854727	0.758269	0.963455	0.998917
CTRB1	Lipoma || id:ukb-saige-214	Inverse variance weighted	2	-0.104363	0.0483317	0.0308273	0.900899	0.819474	0.990414	0.998917
CTRB1	Other benign neoplasm of connective and other soft tissue || id:ukb-saige-215	Inverse variance weighted	2	-0.161628	0.187355	0.388314	0.850758	0.589286	1.22825	0.998917
CTRB1	Benign neoplasm of skin || id:ukb-saige-216	Inverse variance weighted	2	0.0563665	0.0435148	0.195202	1.05799	0.971492	1.15218	0.998917
CTRB1	Vascular hamartomas and non-neoplastic nevi || id:ukb-saige-217	Inverse variance weighted	2	-0.108302	0.149971	0.470201	0.897357	0.668817	1.20399	0.998917
CTRB1	Nevus, non-neoplastic || id:ukb-saige-217.1	Inverse variance weighted	2	-0.135516	0.157119	0.38841	0.873266	0.641806	1.1882	0.998917
CTRB1	Benign neoplasm of uterus || id:ukb-saige-218	Inverse variance weighted	2	0.0121222	0.0386972	0.754084	1.0122	0.938264	1.09195	0.998917
CTRB1	Uterine leiomyoma || id:ukb-saige-218.1	Inverse variance weighted	2	0.014686	0.0386972	0.704309	1.01479	0.940672	1.09476	0.998917
CTRB1	Benign neoplasm of ovary || id:ukb-saige-220	Inverse variance weighted	2	-0.0754482	0.161051	0.639445	0.927328	0.676307	1.27152	0.998917
CTRB1	Benign neoplasm of brain and other parts of nervous system || id:ukb-saige-225	Inverse variance weighted	2	0.176229	0.132953	0.185005	1.19271	0.919102	1.54777	0.998917
CTRB1	Benign neoplasm of brain, cranial nerves, meninges || id:ukb-saige-225.1	Inverse variance weighted	2	0.21676	0.137849	0.115847	1.24205	0.947978	1.62734	0.998917
CTRB1	Benign neoplasm of other endocrine glands and related structures || id:ukb-saige-227	Inverse variance weighted	2	0.115027	0.128136	0.369346	1.1219	0.872739	1.4422	0.998917
CTRB1	Hemangioma and lymphangioma, any site || id:ukb-saige-228	Inverse variance weighted	2	0.128743	0.0966635	0.182903	1.1374	0.941089	1.37466	0.998917
CTRB1	Benign neoplasm of unspecified sites || id:ukb-saige-229	Inverse variance weighted	2	0.0342171	0.0773944	0.658407	1.03481	0.889162	1.20431	0.998917
CTRB1	Simple and unspecified goiter || id:ukb-saige-240	Inverse variance weighted	2	-0.0871886	0.154789	0.573248	0.916504	0.676668	1.24135	0.998917
CTRB1	Nontoxic nodular goiter || id:ukb-saige-241	Inverse variance weighted	2	-0.0660206	0.113604	0.561141	0.936112	0.749249	1.16958	0.998917
CTRB1	Nontoxic multinodular goiter || id:ukb-saige-241.2	Inverse variance weighted	2	0.0424578	0.147484	0.773439	1.04337	0.781444	1.39309	0.998917
CTRB1	Thyrotoxicosis with or without goiter || id:ukb-saige-242	Inverse variance weighted	2	0.0760555	0.0894381	0.395119	1.07902	0.905522	1.28577	0.998917
CTRB1	Hypothyroidism || id:ukb-saige-244	Inverse variance weighted	2	-0.0127147	0.0337981	0.706772	0.987366	0.924078	1.05499	0.998917
CTRB1	Secondary hypothyroidism || id:ukb-saige-244.1	Inverse variance weighted	2	-0.189295	0.117201	0.106281	0.827542	0.657698	1.04125	0.998917
CTRB1	Hypothyroidism NOS || id:ukb-saige-244.4	Inverse variance weighted	2	0.0039255	0.0338788	0.907757	1.00393	0.939435	1.07286	0.998917
CTRB1	Diabetes mellitus || id:ukb-saige-250	Inverse variance weighted	2	0.0350929	0.0793751	0.658407	1.03572	0.886493	1.21006	0.998917
CTRB1	Type 1 diabetes || id:ukb-saige-250.1	Inverse variance weighted	2	-0.097579	0.184532	0.596949	0.907031	0.63175	1.30226	0.998917
CTRB1	Type 2 diabetes || id:ukb-saige-250.2	Inverse variance weighted	2	0.0347508	0.0611019	0.569536	1.03536	0.918504	1.16709	0.998917
CTRB1	Type 2 diabetes with ophthalmic manifestations || id:ukb-saige-250.23	Inverse variance weighted	2	-0.0531075	0.106378	0.617615	0.948278	0.769812	1.16812	0.998917
CTRB1	Type 2 diabetes with neurological manifestations || id:ukb-saige-250.24	Inverse variance weighted	2	-0.200098	0.159607	0.209953	0.818651	0.598741	1.11933	0.998917
CTRB1	Abnormal glucose || id:ukb-saige-250.4	Inverse variance weighted	2	0.184151	0.145153	0.204558	1.2022	0.904523	1.59784	0.998917
CTRB1	Diabetic retinopathy || id:ukb-saige-250.7	Inverse variance weighted	2	-0.022599	0.10397	0.827927	0.977654	0.797416	1.19863	0.998917
CTRB1	Other disorders of pancreatic internal secretion || id:ukb-saige-251	Inverse variance weighted	2	-0.052927	0.161693	0.743418	0.948449	0.690842	1.30212	0.998917
CTRB1	Hypoglycemia || id:ukb-saige-251.1	Inverse variance weighted	2	-0.0512299	0.179991	0.775932	0.95006	0.667636	1.35196	0.998917
CTRB1	Hyperparathyroidism || id:ukb-saige-252.1	Inverse variance weighted	2	0.386766	0.213855	0.0705221	1.47221	0.968129	2.23876	0.998917
CTRB1	Disorders of the pituitary gland and its hypothalamic control || id:ukb-saige-253	Inverse variance weighted	2	0.043031	0.145076	0.766763	1.04397	0.785592	1.38733	0.998917
CTRB1	Protein-calorie malnutrition || id:ukb-saige-260	Inverse variance weighted	2	-0.135449	0.116092	0.243315	0.873324	0.695595	1.09646	0.998917
CTRB1	Anorexia || id:ukb-saige-260.6	Inverse variance weighted	2	-0.218464	0.130622	0.0944286	0.803753	0.622207	1.03827	0.998917
CTRB1	Vitamin deficiency || id:ukb-saige-261	Inverse variance weighted	2	0.0079454	0.164516	0.961481	1.00798	0.73015	1.39152	0.99894
CTRB1	Vitamin B-complex deficiencies || id:ukb-saige-261.2	Inverse variance weighted	2	-0.0517771	0.140178	0.711855	0.949541	0.721425	1.24979	0.998917
CTRB1	Disorders of lipoid metabolism || id:ukb-saige-272	Inverse variance weighted	2	-0.00121439	0.0391857	0.975277	0.998786	0.924947	1.07852	0.99894
CTRB1	Hyperlipidemia || id:ukb-saige-272.1	Inverse variance weighted	2	-0.00216115	0.0393765	0.956231	0.997841	0.923727	1.0779	0.99894
CTRB1	Hypercholesterolemia || id:ukb-saige-272.11	Inverse variance weighted	2	-0.00227952	0.0348244	0.94781	0.997723	0.931895	1.0682	0.99894
CTRB1	Gout and other crystal arthropathies || id:ukb-saige-274	Inverse variance weighted	2	0.0390171	0.0628635	0.534821	1.03979	0.919252	1.17613	0.998917
CTRB1	Gout || id:ukb-saige-274.1	Inverse variance weighted	2	0.0562103	0.0677577	0.406777	1.05782	0.926265	1.20806	0.998917
CTRB1	Crystal arthropathies || id:ukb-saige-274.2	Inverse variance weighted	2	-0.0605086	0.15471	0.695717	0.941286	0.695071	1.27472	0.998917
CTRB1	Chondrocalcinosis || id:ukb-saige-274.21	Inverse variance weighted	2	-0.0206127	0.161936	0.898712	0.979598	0.71319	1.34552	0.998917
CTRB1	Disorders of mineral metabolism || id:ukb-saige-275	Inverse variance weighted	2	0.0389448	0.0912965	0.669689	1.03971	0.869361	1.24345	0.998917
CTRB1	Disorders of iron metabolism || id:ukb-saige-275.1	Inverse variance weighted	2	0.13964	0.168559	0.407427	1.14986	0.82635	1.60002	0.998917
CTRB1	Disorders of calcium/phosphorus metabolism || id:ukb-saige-275.5	Inverse variance weighted	2	0.0166924	0.108864	0.878137	1.01683	0.821452	1.25868	0.998917
CTRB1	Disorders of fluid, electrolyte, and acid-base balance || id:ukb-saige-276	Inverse variance weighted	2	-0.0704398	0.0459233	0.125065	0.931984	0.851761	1.01976	0.998917
CTRB1	Electrolyte imbalance || id:ukb-saige-276.1	Inverse variance weighted	2	-0.0982733	0.0623503	0.114992	0.906401	0.802134	1.02422	0.998917
CTRB1	Hyposmolality and/or hyponatremia || id:ukb-saige-276.12	Inverse variance weighted	2	-0.1528	0.0894381	0.0875532	0.858301	0.720292	1.02275	0.998917
CTRB1	Hyperpotassemia || id:ukb-saige-276.13	Inverse variance weighted	2	0.00347879	0.17257	0.983917	1.00348	0.715511	1.40736	0.99894
CTRB1	Hypopotassemia || id:ukb-saige-276.14	Inverse variance weighted	2	-0.0542838	0.172171	0.752541	0.947163	0.675881	1.32733	0.998917
CTRB1	Acid-base balance disorder || id:ukb-saige-276.4	Inverse variance weighted	2	-0.0920644	0.200676	0.646399	0.912046	0.615457	1.35156	0.998917
CTRB1	Acidosis || id:ukb-saige-276.41	Inverse variance weighted	2	-0.114012	0.196753	0.562274	0.892247	0.606744	1.31209	0.998917
CTRB1	Hypovolemia || id:ukb-saige-276.5	Inverse variance weighted	2	-0.0275951	0.0724976	0.703475	0.972782	0.843926	1.12131	0.998917
CTRB1	Other disorders of metabolism || id:ukb-saige-277	Inverse variance weighted	2	-0.0490639	0.101561	0.629026	0.95212	0.780264	1.16183	0.998917
CTRB1	Overweight, obesity and other hyperalimentation || id:ukb-saige-278	Inverse variance weighted	2	-0.0632522	0.0386972	0.102145	0.938707	0.870142	1.01267	0.998917
CTRB1	Obesity || id:ukb-saige-278.1	Inverse variance weighted	2	-0.0694008	0.0386972	0.0729039	0.932953	0.864808	1.00647	0.998917
CTRB1	Iron deficiency anemias || id:ukb-saige-280	Inverse variance weighted	2	-0.115059	0.0435148	0.00818995	0.891314	0.818446	0.970669	0.998917
CTRB1	Iron deficiency anemias, unspecified or not due to blood loss || id:ukb-saige-280.1	Inverse variance weighted	2	-0.113286	0.0459233	0.0136307	0.892895	0.816037	0.976992	0.998917
CTRB1	Other deficiency anemia || id:ukb-saige-281	Inverse variance weighted	2	-0.0777909	0.113683	0.493798	0.925158	0.740367	1.15607	0.998917
CTRB1	Megaloblastic anemia || id:ukb-saige-281.1	Inverse variance weighted	2	-0.0758517	0.116092	0.513512	0.926954	0.73831	1.1638	0.998917
CTRB1	Pernicious anemia || id:ukb-saige-281.11	Inverse variance weighted	2	0.0361805	0.140258	0.79644	1.03684	0.787631	1.36491	0.998917
CTRB1	Other anemias || id:ukb-saige-285	Inverse variance weighted	2	-0.0056159	0.0338788	0.868342	0.9944	0.930514	1.06267	0.998917
CTRB1	Anemia of chronic disease || id:ukb-saige-285.2	Inverse variance weighted	2	0.357472	0.142743	0.0122695	1.42971	1.08079	1.89127	0.998917
CTRB1	Coagulation defects || id:ukb-saige-286	Inverse variance weighted	2	0.0680522	0.125727	0.588322	1.07042	0.836631	1.36954	0.998917
CTRB1	Purpura and other hemorrhagic conditions || id:ukb-saige-287	Inverse variance weighted	2	-0.0994977	0.0895157	0.266349	0.905292	0.759611	1.07891	0.998917
CTRB1	Thrombocytopenia || id:ukb-saige-287.3	Inverse variance weighted	2	-0.13874	0.096743	0.151542	0.870455	0.720107	1.05219	0.998917
CTRB1	Diseases of white blood cells || id:ukb-saige-288	Inverse variance weighted	2	0.0225634	0.0628635	0.71965	1.02282	0.90425	1.15694	0.998917
CTRB1	Decreased white blood cell count || id:ukb-saige-288.1	Inverse variance weighted	2	0.0422934	0.0676807	0.532039	1.0432	0.913602	1.19118	0.998917
CTRB1	Neutropenia || id:ukb-saige-288.11	Inverse variance weighted	2	0.0422934	0.0676807	0.532039	1.0432	0.913602	1.19118	0.998917
CTRB1	Other diseases of blood and blood-forming organs || id:ukb-saige-289	Inverse variance weighted	2	-0.0456933	0.0604547	0.449753	0.955335	0.848585	1.07551	0.998917
CTRB1	Lymphadenitis || id:ukb-saige-289.4	Inverse variance weighted	2	-0.0478722	0.132611	0.718102	0.953256	0.73507	1.2362	0.998917
CTRB1	Diseases of spleen || id:ukb-saige-289.5	Inverse variance weighted	2	-0.070978	0.179589	0.692677	0.931482	0.655097	1.32448	0.998917
CTRB1	Delirium dementia and amnestic and other cognitive disorders || id:ukb-saige-290	Inverse variance weighted	2	0.185329	0.0870295	0.0332134	1.20361	1.01486	1.42747	0.998917
CTRB1	Dementias || id:ukb-saige-290.1	Inverse variance weighted	2	0.151748	0.123318	0.218495	1.16387	0.913972	1.48209	0.998917
CTRB1	Delirium due to conditions classified elsewhere || id:ukb-saige-290.2	Inverse variance weighted	2	0.145645	0.149893	0.331219	1.15679	0.862306	1.55183	0.998917
CTRB1	Other specified nonpsychotic and/or transient mental disorders || id:ukb-saige-291	Inverse variance weighted	2	0.00572876	0.149971	0.969529	1.00575	0.749601	1.34942	0.99894
CTRB1	Neurological disorders || id:ukb-saige-292	Inverse variance weighted	2	0.0121518	0.0826454	0.883104	1.01223	0.860852	1.19022	0.998917
CTRB1	Aphasia/speech disturbance || id:ukb-saige-292.1	Inverse variance weighted	2	-0.0315401	0.152096	0.835721	0.968952	0.719176	1.30548	0.998917
CTRB1	Memory loss || id:ukb-saige-292.3	Inverse variance weighted	2	0.0933674	0.290678	0.748055	1.09786	0.621039	1.94079	0.998917
CTRB1	Altered mental status || id:ukb-saige-292.4	Inverse variance weighted	2	0.0280304	0.0937343	0.764909	1.02843	0.855825	1.23584	0.998917
CTRB1	Symptoms involving head and neck || id:ukb-saige-293	Inverse variance weighted	2	-0.00531322	0.0700892	0.939573	0.994701	0.867024	1.14118	0.99894
CTRB1	Swelling, mass, or lump in head and neck [Space-occupying lesion, intracranial NOS] || id:ukb-saige-293.1	Inverse variance weighted	2	-0.096775	0.125804	0.441743	0.90776	0.709389	1.1616	0.998917
CTRB1	Schizophrenia and other psychotic disorders || id:ukb-saige-295	Inverse variance weighted	2	-0.0474132	0.167516	0.777148	0.953693	0.686778	1.32434	0.998917
CTRB1	Schizophrenia || id:ukb-saige-295.1	Inverse variance weighted	2	-0.147782	0.159607	0.354491	0.862619	0.630898	1.17945	0.998917
CTRB1	Mood disorders || id:ukb-saige-296	Inverse variance weighted	2	-0.0503496	0.0362059	0.164332	0.950897	0.885757	1.02083	0.998917
CTRB1	Bipolar || id:ukb-saige-296.1	Inverse variance weighted	2	-0.122633	0.118421	0.300403	0.884588	0.701357	1.11569	0.998917
CTRB1	Depression || id:ukb-saige-296.2	Inverse variance weighted	2	-0.04283	0.0362881	0.237891	0.958074	0.892298	1.0287	0.998917
CTRB1	Anxiety disorders || id:ukb-saige-300	Inverse variance weighted	2	-0.0642074	0.0666867	0.335637	0.937811	0.822906	1.06876	0.998917
CTRB1	Anxiety disorder || id:ukb-saige-300.1	Inverse variance weighted	2	-0.0433171	0.0698345	0.535072	0.957608	0.835109	1.09807	0.998917
CTRB1	Agorophobia, social phobia, and panic disorder || id:ukb-saige-300.12	Inverse variance weighted	2	0.126789	0.142667	0.374162	1.13518	0.858269	1.50143	0.998917
CTRB1	Phobia || id:ukb-saige-300.13	Inverse variance weighted	2	0.196257	0.170822	0.250599	1.21684	0.870616	1.70075	0.998917
CTRB1	Psychogenic and somatoform disorders || id:ukb-saige-303	Inverse variance weighted	2	-0.261155	0.164501	0.112386	0.770162	0.557899	1.06318	0.998917
CTRB1	Other mental disorder || id:ukb-saige-306	Inverse variance weighted	2	0.00540158	0.0241659	0.82313	1.00542	0.958905	1.05418	0.998917
CTRB1	Alcohol-related disorders || id:ukb-saige-317	Inverse variance weighted	2	-0.0162513	0.0338788	0.631449	0.98388	0.92067	1.05143	0.998917
CTRB1	Alcoholism || id:ukb-saige-317.1	Inverse variance weighted	2	-0.000565738	0.0411061	0.989019	0.999434	0.92207	1.08329	0.99894
CTRB1	Alcoholic liver damage || id:ukb-saige-317.11	Inverse variance weighted	2	0.0879508	0.13544	0.516099	1.09193	0.837351	1.42392	0.998917
CTRB1	Tobacco use disorder || id:ukb-saige-318	Inverse variance weighted	2	0.00962663	0.0289823	0.739771	1.00967	0.953917	1.06869	0.998917
CTRB1	Sleep disorders || id:ukb-saige-327	Inverse variance weighted	2	0.0155192	0.0532276	0.770621	1.01564	0.915022	1.12732	0.998917
CTRB1	Sleep apnea || id:ukb-saige-327.3	Inverse variance weighted	2	0.029215	0.0580458	0.614747	1.02965	0.918921	1.15371	0.998917
CTRB1	Other cerebral degenerations || id:ukb-saige-331	Inverse variance weighted	2	0.183735	0.1205	0.127317	1.2017	0.948906	1.52183	0.998917
CTRB1	Parkinson's disease || id:ukb-saige-332	Inverse variance weighted	2	0.0625941	0.113683	0.581905	1.06459	0.851953	1.33031	0.998917
CTRB1	Extrapyramidal disease and abnormal movement disorders || id:ukb-saige-333	Inverse variance weighted	2	-0.0988938	0.128136	0.440239	0.905839	0.70466	1.16445	0.998917
CTRB1	Degenerative disease of the spinal cord || id:ukb-saige-334	Inverse variance weighted	2	-0.0817325	0.165325	0.621042	0.921518	0.666464	1.27418	0.998917
CTRB1	Multiple sclerosis || id:ukb-saige-335	Inverse variance weighted	2	0.0714143	0.10397	0.49216	1.07403	0.87602	1.31679	0.998917
CTRB1	Pain || id:ukb-saige-338	Inverse variance weighted	2	0.0460992	0.13777	0.73792	1.04718	0.799371	1.37181	0.998917
CTRB1	Other headache syndromes || id:ukb-saige-339	Inverse variance weighted	2	-0.00162867	0.0535197	0.975723	0.998373	0.898951	1.10879	0.99894
CTRB1	Migraine || id:ukb-saige-340	Inverse variance weighted	2	-0.0149187	0.0724976	0.836961	0.985192	0.854692	1.13562	0.998917
CTRB1	Hemiplegia || id:ukb-saige-342	Inverse variance weighted	2	0.0366956	0.0991519	0.711312	1.03738	0.854155	1.2599	0.998917
CTRB1	Other paralytic syndromes || id:ukb-saige-344	Inverse variance weighted	2	0.00936117	0.215954	0.965424	1.00941	0.661061	1.54131	0.99894
CTRB1	Epilepsy, recurrent seizures, convulsions || id:ukb-saige-345	Inverse variance weighted	2	0.029254	0.0532276	0.582592	1.02969	0.927677	1.14291	0.998917
CTRB1	Epilepsy || id:ukb-saige-345.1	Inverse variance weighted	2	0.0466222	0.125804	0.71094	1.04773	0.818769	1.34071	0.998917
CTRB1	Convulsions || id:ukb-saige-345.3	Inverse variance weighted	2	0.0615534	0.0822121	0.454029	1.06349	0.905215	1.24943	0.998917
CTRB1	Other conditions of brain || id:ukb-saige-348	Inverse variance weighted	2	0.0878849	0.161261	0.585763	1.09186	0.795976	1.49774	0.998917
CTRB1	Abnormal movement || id:ukb-saige-350	Inverse variance weighted	2	0.04681	0.0725763	0.518942	1.04792	0.908973	1.20811	0.998917
CTRB1	Abnormal involuntary movements || id:ukb-saige-350.1	Inverse variance weighted	2	0.0116487	0.205825	0.954868	1.01172	0.675861	1.51447	0.99894
CTRB1	Abnormality of gait || id:ukb-saige-350.2	Inverse variance weighted	2	0.0165016	0.125636	0.895503	1.01664	0.794736	1.3005	0.998917
CTRB1	Other peripheral nerve disorders || id:ukb-saige-351	Inverse variance weighted	2	0.0301858	0.0453887	0.506018	1.03065	0.942918	1.12654	0.998917
CTRB1	Disorders of other cranial nerves || id:ukb-saige-352	Inverse variance weighted	2	0.0602538	0.101561	0.552995	1.06211	0.870397	1.29604	0.998917
CTRB1	Facial nerve disorders [CN7] || id:ukb-saige-352.2	Inverse variance weighted	2	0.00868009	0.183121	0.962194	1.00872	0.704521	1.44426	0.99894
CTRB1	Nerve root and plexus disorders || id:ukb-saige-353	Inverse variance weighted	2	0.171157	0.113604	0.131911	1.18668	0.949797	1.48263	0.998917
CTRB1	Inflammatory and toxic neuropathy || id:ukb-saige-357	Inverse variance weighted	2	0.118677	0.10397	0.253681	1.12601	0.918417	1.38052	0.998917
CTRB1	Retinal detachments and defects || id:ukb-saige-361	Inverse variance weighted	2	-0.0710483	0.0676807	0.29383	0.931417	0.815705	1.06354	0.998917
CTRB1	Retinal detachment with retinal defect || id:ukb-saige-361.1	Inverse variance weighted	2	-0.102165	0.130678	0.434326	0.90288	0.698868	1.16645	0.998917
CTRB1	Other retinal disorders || id:ukb-saige-362	Inverse variance weighted	2	0.0908019	0.0604547	0.133101	1.09505	0.972691	1.23281	0.998917
CTRB1	Degeneration of macula and posterior pole of retina || id:ukb-saige-362.2	Inverse variance weighted	2	0.00137174	0.0822121	0.986688	1.00137	0.852345	1.17646	0.99894
CTRB1	Macular degeneration (senile) of retina NOS || id:ukb-saige-362.29	Inverse variance weighted	2	-0.000522397	0.0822121	0.99493	0.999478	0.850732	1.17423	0.999402
CTRB1	Retinal vascular changes and abnomalities || id:ukb-saige-362.4	Inverse variance weighted	2	0.265805	0.130622	0.0418592	1.30448	1.00983	1.6851	0.998917
CTRB1	Corneal opacity and other disorders of cornea || id:ukb-saige-364	Inverse variance weighted	2	-0.0987303	0.140258	0.481483	0.905987	0.688227	1.19265	0.998917
CTRB1	Glaucoma || id:ukb-saige-365	Inverse variance weighted	2	0.0963328	0.0909091	0.289299	1.10113	0.921411	1.31589	0.998917
CTRB1	Open-angle glaucoma || id:ukb-saige-365.1	Inverse variance weighted	2	0.0584219	0.208154	0.778966	1.06016	0.704998	1.59425	0.998917
CTRB1	Primary open angle glaucoma || id:ukb-saige-365.11	Inverse variance weighted	2	0.055335	0.20875	0.79095	1.05689	0.702004	1.5912	0.998917
CTRB1	Primary angle-closure glaucoma || id:ukb-saige-365.2	Inverse variance weighted	2	-0.0497393	0.145076	0.73171	0.951477	0.715991	1.26441	0.998917
CTRB1	Cataract || id:ukb-saige-366	Inverse variance weighted	2	0.0181342	0.0289823	0.531512	1.0183	0.962067	1.07782	0.998917
CTRB1	Senile cataract || id:ukb-saige-366.2	Inverse variance weighted	2	0.0135516	0.0435148	0.755477	1.01364	0.930775	1.10389	0.998917
CTRB1	Disorders of refraction and accommodation; blindness and low vision || id:ukb-saige-367	Inverse variance weighted	2	0.056773	0.10291	0.581169	1.05842	0.865083	1.29495	0.998917
CTRB1	Myopia || id:ukb-saige-367.1	Inverse variance weighted	2	0.116434	0.108787	0.284488	1.12348	0.907748	1.39049	0.998917
CTRB1	Blindness and low vision || id:ukb-saige-367.9	Inverse variance weighted	2	0.0517001	0.142667	0.717065	1.05306	0.796183	1.39282	0.998917
CTRB1	Visual disturbances || id:ukb-saige-368	Inverse variance weighted	2	0.0620806	0.0676807	0.359008	1.06405	0.931859	1.21499	0.998917
CTRB1	Amblyopia || id:ukb-saige-368.1	Inverse variance weighted	2	0.122374	0.164424	0.456719	1.13018	0.818815	1.55994	0.998917
CTRB1	Diplopia and disorders of binocular vision || id:ukb-saige-368.2	Inverse variance weighted	2	-0.0699616	0.140258	0.617916	0.93243	0.708314	1.22746	0.998917
CTRB1	Subjective visual disturbances || id:ukb-saige-368.9	Inverse variance weighted	2	0.00896617	0.15471	0.953785	1.00901	0.745078	1.36643	0.99894
CTRB1	Infection of the eye || id:ukb-saige-369	Inverse variance weighted	2	-0.202801	0.161936	0.210441	0.816441	0.594405	1.12142	0.998917
CTRB1	Inflammation of the eye || id:ukb-saige-371	Inverse variance weighted	2	0.0328072	0.0676807	0.627864	1.03335	0.904976	1.17994	0.998917
CTRB1	Inflammation of eyelids || id:ukb-saige-371.3	Inverse variance weighted	2	0.0961347	0.0773944	0.214185	1.10091	0.945957	1.28124	0.998917
CTRB1	Disorders of conjunctiva || id:ukb-saige-372	Inverse variance weighted	2	-0.0809601	0.137849	0.556996	0.92223	0.703882	1.20831	0.998917
CTRB1	Other disorders of eyelids || id:ukb-saige-374	Inverse variance weighted	2	0.0297448	0.0508183	0.558334	1.03019	0.932525	1.13809	0.998917
CTRB1	Ectropion or entropion || id:ukb-saige-374.1	Inverse variance weighted	2	-0.00911584	0.239076	0.969584	0.990926	0.620206	1.58324	0.99894
CTRB1	Ptosis of eyelid || id:ukb-saige-374.3	Inverse variance weighted	2	-0.0912689	0.0894381	0.307505	0.912772	0.766004	1.08766	0.998917
CTRB1	Disorders of lacrimal system || id:ukb-saige-375	Inverse variance weighted	2	-0.0400184	0.0822121	0.626421	0.960772	0.817786	1.12876	0.998917
CTRB1	Epiphora || id:ukb-saige-375.2	Inverse variance weighted	2	0.171286	0.128136	0.181301	1.18683	0.923246	1.52567	0.998917
CTRB1	Strabismus and other disorders of binocular eye movements || id:ukb-saige-378	Inverse variance weighted	2	-0.0737412	0.237232	0.755922	0.928912	0.583497	1.4788	0.998917
CTRB1	Strabismus (not specified as paralytic) || id:ukb-saige-378.1	Inverse variance weighted	2	-0.102709	0.231952	0.657908	0.90239	0.572734	1.42179	0.998917
CTRB1	Other disorders of eye || id:ukb-saige-379	Inverse variance weighted	2	-4.52774e-05	0.0604547	0.999402	0.999955	0.888219	1.12575	0.999402
CTRB1	Disorders of vitreous body || id:ukb-saige-379.2	Inverse variance weighted	2	-0.0963851	0.10397	0.3539	0.908114	0.740696	1.11337	0.998917
CTRB1	Aphakia and other disorders of lens || id:ukb-saige-379.3	Inverse variance weighted	2	-0.0453283	0.0954968	0.635031	0.955684	0.792548	1.1524	0.998917
CTRB1	Disorders of external ear || id:ukb-saige-380	Inverse variance weighted	2	0.0500562	0.116031	0.666174	1.05133	0.837475	1.3198	0.998917
CTRB1	Otitis externa || id:ukb-saige-380.1	Inverse variance weighted	2	0.226265	0.35334	0.521939	1.25391	0.62733	2.50631	0.998917
CTRB1	Otitis media and Eustachian tube disorders || id:ukb-saige-381	Inverse variance weighted	2	0.146472	0.235298	0.533615	1.15774	0.729999	1.83612	0.998917
CTRB1	Otitis media || id:ukb-saige-381.1	Inverse variance weighted	2	0.0985852	0.193819	0.611001	1.10361	0.754801	1.61361	0.998917
CTRB1	Suppurative and unspecified otitis media || id:ukb-saige-381.11	Inverse variance weighted	2	0.048791	0.139004	0.725586	1.05	0.799589	1.37884	0.998917
CTRB1	Other disorders of tympanic membrane || id:ukb-saige-384	Inverse variance weighted	2	0.0127955	0.10397	0.902052	1.01288	0.826145	1.24182	0.998917
CTRB1	Perforation of tympanic membrane || id:ukb-saige-384.4	Inverse variance weighted	2	0.0144921	0.1185	0.902665	1.0146	0.804311	1.27986	0.998917
CTRB1	Other disorders of middle ear and mastoid || id:ukb-saige-385	Inverse variance weighted	2	0.183211	0.132953	0.168199	1.20107	0.925541	1.55862	0.998917
CTRB1	Cholesteatoma || id:ukb-saige-385.3	Inverse variance weighted	2	0.133111	0.154789	0.389815	1.14238	0.843433	1.54728	0.998917
CTRB1	Vertiginous syndromes and other disorders of vestibular system || id:ukb-saige-386	Inverse variance weighted	2	-0.0596223	0.0626403	0.341188	0.94212	0.83327	1.06519	0.998917
CTRB1	Meniere's disease || id:ukb-saige-386.1	Inverse variance weighted	2	-0.135958	0.159527	0.394074	0.87288	0.638502	1.19329	0.998917
CTRB1	Labyrinthitis || id:ukb-saige-386.3	Inverse variance weighted	2	-0.115121	0.169198	0.496257	0.891258	0.639704	1.24173	0.998917
CTRB1	Dizziness and giddiness (Light-headedness and vertigo) || id:ukb-saige-386.9	Inverse variance weighted	2	-0.0390556	0.0556368	0.482695	0.961697	0.862342	1.0725	0.998917
CTRB1	Hearing loss || id:ukb-saige-389	Inverse variance weighted	2	0.0317113	0.0580458	0.584849	1.03222	0.921218	1.1566	0.998917
CTRB1	Tinnitus || id:ukb-saige-389.4	Inverse variance weighted	2	0.194459	0.169242	0.250556	1.21465	0.871748	1.69244	0.998917
CTRB1	Rheumatic disease of the heart valves || id:ukb-saige-394	Inverse variance weighted	2	-0.117898	0.0555564	0.0338271	0.888787	0.797089	0.991033	0.998917
CTRB1	Mitral valve disease || id:ukb-saige-394.2	Inverse variance weighted	2	-0.18378	0.070167	0.00881418	0.832119	0.7252	0.954801	0.998917
CTRB1	Aortic valve disease || id:ukb-saige-394.3	Inverse variance weighted	2	-0.165494	0.153923	0.282297	0.847475	0.626765	1.14591	0.998917
CTRB1	Disease of tricuspid valve || id:ukb-saige-394.7	Inverse variance weighted	2	-0.0619834	0.118421	0.600685	0.939898	0.745211	1.18545	0.998917
CTRB1	Heart valve disorders || id:ukb-saige-395	Inverse variance weighted	2	-0.143477	0.0603725	0.017476	0.86634	0.769659	0.975166	0.998917
CTRB1	Nonrheumatic mitral valve disorders || id:ukb-saige-395.1	Inverse variance weighted	2	-0.179822	0.070167	0.010384	0.835419	0.728076	0.958587	0.998917
CTRB1	Heart valve replaced || id:ukb-saige-395.6	Inverse variance weighted	2	-0.157578	0.114449	0.168562	0.85421	0.682564	1.06902	0.998917
CTRB1	Abnormal heart sounds || id:ukb-saige-396	Inverse variance weighted	2	-0.0230097	0.118421	0.845937	0.977253	0.774828	1.23256	0.998917
CTRB1	Hypertension || id:ukb-saige-401	Inverse variance weighted	2	0.00459109	0.0231624	0.842878	1.0046	0.960014	1.05126	0.998917
CTRB1	Essential hypertension || id:ukb-saige-401.1	Inverse variance weighted	2	0.00443671	0.0231921	0.848289	1.00445	0.95981	1.05116	0.998917
CTRB1	Hypertensive heart and/or renal disease || id:ukb-saige-401.2	Inverse variance weighted	2	0.116976	0.173493	0.500159	1.12409	0.800059	1.57936	0.998917
CTRB1	Hypertensive chronic kidney disease || id:ukb-saige-401.22	Inverse variance weighted	2	0.169665	0.177492	0.339123	1.18491	0.836758	1.67791	0.998917
CTRB1	Elevated blood pressure reading without diagnosis of hypertension || id:ukb-saige-402	Inverse variance weighted	2	0.0343113	0.0991519	0.729307	1.03491	0.852121	1.2569	0.998917
CTRB1	Ischemic Heart Disease || id:ukb-saige-411	Inverse variance weighted	2	0.0105809	0.0426979	0.804283	1.01064	0.929501	1.09886	0.998917
CTRB1	Unstable angina (intermediate coronary syndrome) || id:ukb-saige-411.1	Inverse variance weighted	2	0.107082	0.0836148	0.200315	1.11303	0.94478	1.31123	0.998917
CTRB1	Myocardial infarction || id:ukb-saige-411.2	Inverse variance weighted	2	0.0437507	0.0742175	0.555531	1.04472	0.903286	1.2083	0.998917
CTRB1	Angina pectoris || id:ukb-saige-411.3	Inverse variance weighted	2	0.02279	0.0314693	0.468945	1.02305	0.961857	1.08814	0.998917
CTRB1	Coronary atherosclerosis || id:ukb-saige-411.4	Inverse variance weighted	2	0.032635	0.0298271	0.273894	1.03317	0.974504	1.09537	0.998917
CTRB1	Aneurysm and dissection of heart || id:ukb-saige-411.41	Inverse variance weighted	2	-0.0765676	0.145076	0.597654	0.92629	0.697038	1.23094	0.998917
CTRB1	Other chronic ischemic heart disease, unspecified || id:ukb-saige-411.8	Inverse variance weighted	2	-0.0179368	0.0817895	0.826413	0.982223	0.836738	1.153	0.998917
CTRB1	Other acute and subacute forms of ischemic heart disease || id:ukb-saige-411.9	Inverse variance weighted	2	0.112188	0.111274	0.313351	1.11872	0.899507	1.39136	0.998917
CTRB1	Other forms of chronic heart disease || id:ukb-saige-414	Inverse variance weighted	2	-0.132169	0.0946718	0.162691	0.876193	0.727802	1.05484	0.998917
CTRB1	Pulmonary heart disease || id:ukb-saige-415	Inverse variance weighted	2	-0.00459755	0.0950292	0.961413	0.995413	0.826253	1.19921	0.99894
CTRB1	Chronic pulmonary heart disease || id:ukb-saige-415.2	Inverse variance weighted	2	0.0778109	0.183888	0.672191	1.08092	0.753814	1.54996	0.998917
CTRB1	Cardiomegaly || id:ukb-saige-416	Inverse variance weighted	2	-0.0396161	0.0749854	0.597279	0.961158	0.829786	1.11333	0.998917
CTRB1	Nonspecific chest pain || id:ukb-saige-418	Inverse variance weighted	2	0.0359699	0.0229995	0.117832	1.03662	0.990932	1.08442	0.998917
CTRB1	Precordial pain || id:ukb-saige-418.1	Inverse variance weighted	2	0.144249	0.0652721	0.0271078	1.15517	1.01645	1.31283	0.998917
CTRB1	Carditis || id:ukb-saige-420	Inverse variance weighted	2	0.00774174	0.0846208	0.927105	1.00777	0.853751	1.18958	0.99894
CTRB1	Pericarditis || id:ukb-saige-420.2	Inverse variance weighted	2	-0.0387038	0.106455	0.71618	0.962036	0.780863	1.18524	0.998917
CTRB1	Endocarditis || id:ukb-saige-420.3	Inverse variance weighted	2	0.164178	0.145076	0.257772	1.17842	0.88677	1.566	0.998917
CTRB1	Cardiomyopathy || id:ukb-saige-425	Inverse variance weighted	2	-0.0400835	0.108787	0.712531	0.960709	0.77623	1.18903	0.998917
CTRB1	Primary/intrinsic cardiomyopathies || id:ukb-saige-425.1	Inverse variance weighted	2	-0.0412266	0.111195	0.710818	0.959612	0.771692	1.19329	0.998917
CTRB1	Cardiac conduction disorders || id:ukb-saige-426	Inverse variance weighted	2	0.0224442	0.045999	0.625601	1.0227	0.934528	1.11919	0.998917
CTRB1	Atrioventricular [AV] block || id:ukb-saige-426.2	Inverse variance weighted	2	0.0379589	0.0822121	0.644283	1.03869	0.884107	1.2203	0.998917
CTRB1	First degree AV block || id:ukb-saige-426.21	Inverse variance weighted	2	0.161755	0.135832	0.233714	1.17557	0.900797	1.53416	0.998917
CTRB1	Atrioventricular block, complete || id:ukb-saige-426.24	Inverse variance weighted	2	0.0875999	0.157198	0.57735	1.09155	0.802112	1.48543	0.998917
CTRB1	Bundle branch block || id:ukb-saige-426.3	Inverse variance weighted	2	-0.000798333	0.0676807	0.990589	0.999202	0.875069	1.14094	0.99894
CTRB1	Right bundle branch block || id:ukb-saige-426.31	Inverse variance weighted	2	-0.0411677	0.0991519	0.677997	0.959668	0.790171	1.16552	0.998917
CTRB1	Left bundle branch block || id:ukb-saige-426.32	Inverse variance weighted	2	0.0502681	0.0918466	0.584169	1.05155	0.878314	1.25896	0.998917
CTRB1	Cardiac pacemaker/device in situ || id:ukb-saige-426.9	Inverse variance weighted	2	-0.0221491	0.0773944	0.774736	0.978094	0.84043	1.13831	0.998917
CTRB1	Cardiac pacemaker in situ || id:ukb-saige-426.91	Inverse variance weighted	2	-0.0236369	0.0798033	0.767086	0.97664	0.835227	1.142	0.998917
CTRB1	Cardiac dysrhythmias || id:ukb-saige-427	Inverse variance weighted	2	0.0179033	0.0265741	0.500496	1.01806	0.966396	1.0725	0.998917
CTRB1	Paroxysmal tachycardia, unspecified || id:ukb-saige-427.1	Inverse variance weighted	2	0.0573651	0.0676807	0.396669	1.05904	0.927475	1.20927	0.998917
CTRB1	Paroxysmal supraventricular tachycardia || id:ukb-saige-427.11	Inverse variance weighted	2	0.0619782	0.0798033	0.437373	1.06394	0.909886	1.24408	0.998917
CTRB1	Paroxysmal ventricular tachycardia || id:ukb-saige-427.12	Inverse variance weighted	2	0.143555	0.125727	0.253536	1.15437	0.902245	1.47695	0.998917
CTRB1	Atrial fibrillation and flutter || id:ukb-saige-427.2	Inverse variance weighted	2	0.0223384	0.0337981	0.508652	1.02259	0.957044	1.09262	0.998917
CTRB1	Other specified cardiac dysrhythmias || id:ukb-saige-427.3	Inverse variance weighted	2	-0.0745849	0.0676807	0.270457	0.928129	0.812825	1.05979	0.998917
CTRB1	Cardiac arrest and ventricular fibrillation || id:ukb-saige-427.4	Inverse variance weighted	2	-0.00608413	0.113604	0.957289	0.993934	0.795529	1.24182	0.99894
CTRB1	Cardiac arrest || id:ukb-saige-427.42	Inverse variance weighted	2	0.0423421	0.125727	0.736284	1.04325	0.815395	1.33478	0.998917
CTRB1	Arrhythmia (cardiac) NOS || id:ukb-saige-427.5	Inverse variance weighted	2	0.0346837	0.125727	0.782651	1.03529	0.809174	1.3246	0.998917
CTRB1	Premature beats || id:ukb-saige-427.6	Inverse variance weighted	2	0.274968	0.164424	0.0944639	1.31649	0.953798	1.8171	0.998917
CTRB1	Tachycardia NOS || id:ukb-saige-427.7	Inverse variance weighted	2	0.0317044	0.0822121	0.699762	1.03221	0.878595	1.21269	0.998917
CTRB1	Palpitations || id:ukb-saige-427.9	Inverse variance weighted	2	-0.00105477	0.0628635	0.986613	0.998946	0.883144	1.12993	0.99894
CTRB1	Congestive heart failure; nonhypertensive || id:ukb-saige-428	Inverse variance weighted	2	-0.0424472	0.0532276	0.42518	0.958441	0.86349	1.06383	0.998917
CTRB1	Congestive heart failure (CHF) NOS || id:ukb-saige-428.1	Inverse variance weighted	2	0.035371	0.138174	0.797959	1.036	0.790215	1.35824	0.998917
CTRB1	Heart failure NOS || id:ukb-saige-428.2	Inverse variance weighted	2	-0.0406527	0.0604547	0.501298	0.960163	0.852874	1.08095	0.998917
CTRB1	Ill-defined descriptions and complications of heart disease || id:ukb-saige-429	Inverse variance weighted	2	0.0375864	0.199538	0.850589	1.0383	0.70222	1.53523	0.998917
CTRB1	Abnormal function study of cardiovascular system || id:ukb-saige-429.2	Inverse variance weighted	2	0.0689232	0.361829	0.848929	1.07135	0.527154	2.17735	0.998917
CTRB1	Intracranial hemorrhage || id:ukb-saige-430	Inverse variance weighted	2	-0.0600774	0.0895157	0.502133	0.941692	0.790153	1.12229	0.998917
CTRB1	Subarachnoid hemorrhage || id:ukb-saige-430.1	Inverse variance weighted	2	-0.0609301	0.133031	0.646943	0.940889	0.724937	1.22117	0.998917
CTRB1	Intracerebral hemorrhage || id:ukb-saige-430.2	Inverse variance weighted	2	0.0849165	0.171004	0.619487	1.08863	0.778606	1.52209	0.998917
CTRB1	Cerebrovascular disease || id:ukb-saige-433	Inverse variance weighted	2	-0.00328194	0.0491198	0.946729	0.996723	0.905239	1.09745	0.99894
CTRB1	Occlusion and stenosis of precerebral arteries || id:ukb-saige-433.1	Inverse variance weighted	2	-0.134796	0.111195	0.225418	0.873894	0.70276	1.0867	0.998917
CTRB1	Occlusion of cerebral arteries || id:ukb-saige-433.2	Inverse variance weighted	2	0.00553031	0.0604547	0.927112	1.00555	0.893186	1.13204	0.99894
CTRB1	Cerebral artery occlusion, with cerebral infarction || id:ukb-saige-433.21	Inverse variance weighted	2	0.0287447	0.0991519	0.771888	1.02916	0.847391	1.24992	0.998917
CTRB1	Cerebral ischemia || id:ukb-saige-433.3	Inverse variance weighted	2	0.0903603	0.070167	0.197819	1.09457	0.953928	1.25594	0.998917
CTRB1	Transient cerebral ischemia || id:ukb-saige-433.31	Inverse variance weighted	2	0.0563205	0.0822121	0.493304	1.05794	0.900491	1.24291	0.998917
CTRB1	Late effects of cerebrovascular disease || id:ukb-saige-433.8	Inverse variance weighted	2	-0.0316597	0.106455	0.766161	0.968836	0.786383	1.19362	0.998917
CTRB1	Atherosclerosis || id:ukb-saige-440	Inverse variance weighted	2	-0.0103581	0.106378	0.922432	0.989695	0.803435	1.21914	0.99894
CTRB1	Atherosclerosis of the extremities || id:ukb-saige-440.2	Inverse variance weighted	2	-0.1898	0.135361	0.160864	0.827125	0.634379	1.07843	0.998917
CTRB1	Vascular insufficiency of intestine || id:ukb-saige-441	Inverse variance weighted	2	0.121417	0.352989	0.730871	1.1291	0.565276	2.25528	0.998917
CTRB1	Other aneurysm || id:ukb-saige-442	Inverse variance weighted	2	0.182871	0.132159	0.166445	1.20066	0.926667	1.55566	0.998917
CTRB1	Aortic aneurysm || id:ukb-saige-442.1	Inverse variance weighted	2	0.0627492	0.120205	0.601658	1.06476	0.841261	1.34763	0.998917
CTRB1	Abdominal aortic aneurysm || id:ukb-saige-442.11	Inverse variance weighted	2	0.0953208	0.160659	0.552973	1.10001	0.802863	1.50714	0.998917
CTRB1	Peripheral vascular disease || id:ukb-saige-443	Inverse variance weighted	2	0.0491482	0.0665132	0.459953	1.05038	0.921993	1.19664	0.998917
CTRB1	Raynaud's syndrome || id:ukb-saige-443.1	Inverse variance weighted	2	0.0522357	0.148259	0.724593	1.05362	0.787925	1.40892	0.998917
CTRB1	Peripheral vascular disease, unspecified || id:ukb-saige-443.9	Inverse variance weighted	2	0.0684801	0.0773142	0.375759	1.07088	0.9203	1.2461	0.998917
CTRB1	Arterial embolism and thrombosis || id:ukb-saige-444	Inverse variance weighted	2	0.136203	0.125727	0.278665	1.14591	0.895636	1.46613	0.998917
CTRB1	Arterial embolism and thrombosis of lower extremity artery || id:ukb-saige-444.1	Inverse variance weighted	2	-0.0330316	0.162015	0.838448	0.967508	0.704278	1.32912	0.998917
CTRB1	Polyarteritis nodosa and allied conditions || id:ukb-saige-446	Inverse variance weighted	2	-0.0819066	0.132953	0.537857	0.921358	0.709997	1.19564	0.998917
CTRB1	Other disorders of arteries and arterioles || id:ukb-saige-447	Inverse variance weighted	2	-0.0269268	0.104046	0.795791	0.973432	0.793853	1.19363	0.998917
CTRB1	Stricture of artery || id:ukb-saige-447.1	Inverse variance weighted	2	-0.0767642	0.128213	0.549357	0.926108	0.720319	1.19069	0.998917
CTRB1	Noninfectious disorders of lymphatic channels || id:ukb-saige-450	Inverse variance weighted	2	-0.246234	0.142743	0.0845252	0.781739	0.590958	1.03411	0.998917
CTRB1	Phlebitis and thrombophlebitis || id:ukb-saige-451	Inverse variance weighted	2	-0.0609399	0.0628635	0.332345	0.94088	0.831809	1.06425	0.998917
CTRB1	Phlebitis and thrombophlebitis of lower extremities || id:ukb-saige-451.2	Inverse variance weighted	2	-0.0636845	0.0652721	0.329225	0.938301	0.825622	1.06636	0.998917
CTRB1	Other venous embolism and thrombosis || id:ukb-saige-452	Inverse variance weighted	2	0.043015	0.162015	0.790625	1.04395	0.759925	1.43414	0.998917
CTRB1	Varicose veins || id:ukb-saige-454	Inverse variance weighted	2	0.0693685	0.0362881	0.0559271	1.07183	0.998245	1.15084	0.998917
CTRB1	Varicose veins of lower extremity || id:ukb-saige-454.1	Inverse variance weighted	2	0.0721456	0.0362881	0.046797	1.07481	1.00102	1.15404	0.998917
CTRB1	Varicose veins of lower extremity, symptomtic || id:ukb-saige-454.11	Inverse variance weighted	2	0.0298657	0.152302	0.844535	1.03032	0.764414	1.38871	0.998917
CTRB1	Hemorrhoids || id:ukb-saige-455	Inverse variance weighted	2	0.00071896	0.0265741	0.978416	1.00072	0.949931	1.05422	0.99894
CTRB1	Hypotension || id:ukb-saige-458	Inverse variance weighted	2	-0.0156236	0.0952958	0.869772	0.984498	0.816765	1.18668	0.998917
CTRB1	Orthostatic hypotension || id:ukb-saige-458.1	Inverse variance weighted	2	0.0366334	0.2356	0.876435	1.03731	0.653676	1.6461	0.998917
CTRB1	Hypotension NOS || id:ukb-saige-458.9	Inverse variance weighted	2	-0.0571459	0.0732166	0.435094	0.944456	0.818198	1.0902	0.998917
CTRB1	Other disorders of circulatory system || id:ukb-saige-459	Inverse variance weighted	2	-0.0253323	0.0577023	0.66065	0.974986	0.870725	1.09173	0.998917
CTRB1	Circulatory disease NEC || id:ukb-saige-459.9	Inverse variance weighted	2	-0.0234075	0.0550278	0.670563	0.976864	0.876988	1.08812	0.998917
CTRB1	Acute upper respiratory infections of multiple or unspecified sites || id:ukb-saige-465	Inverse variance weighted	2	-0.00836269	0.119067	0.944007	0.991672	0.785265	1.25233	0.99894
CTRB1	Acute pharyngitis || id:ukb-saige-465.2	Inverse variance weighted	2	-0.018919	0.184205	0.918196	0.981259	0.683888	1.40793	0.99894
CTRB1	Septal Deviations/Turbinate Hypertrophy || id:ukb-saige-470	Inverse variance weighted	2	0.083626	0.0555564	0.132262	1.08722	0.975052	1.2123	0.998917
CTRB1	Nasal polyps || id:ukb-saige-471	Inverse variance weighted	2	0.058204	0.0676807	0.3898	1.05993	0.928254	1.21029	0.998917
CTRB1	Chronic pharyngitis and nasopharyngitis || id:ukb-saige-472	Inverse variance weighted	2	0.104999	0.123318	0.394522	1.11071	0.872228	1.4144	0.998917
CTRB1	Diseases of the larynx and vocal cords || id:ukb-saige-473	Inverse variance weighted	2	0.0314151	0.146501	0.830207	1.03191	0.774354	1.37514	0.998917
CTRB1	Voice disturbance || id:ukb-saige-473.4	Inverse variance weighted	2	0.0256294	0.137372	0.851998	1.02596	0.783786	1.34296	0.998917
CTRB1	Acute and chronic tonsillitis || id:ukb-saige-474	Inverse variance weighted	2	0.0103607	0.0846971	0.90264	1.01041	0.855862	1.19288	0.998917
CTRB1	Acute tonsillitis || id:ukb-saige-474.1	Inverse variance weighted	2	0.02165	0.15471	0.888708	1.02189	0.754589	1.38387	0.998917
CTRB1	Chronic tonsillitis and adenoiditis || id:ukb-saige-474.2	Inverse variance weighted	2	-0.00302257	0.156683	0.984609	0.996982	0.733358	1.35537	0.99894
CTRB1	Chronic sinusitis || id:ukb-saige-475	Inverse variance weighted	2	0.0194916	0.0749854	0.794911	1.01968	0.880311	1.18112	0.998917
CTRB1	Allergic rhinitis || id:ukb-saige-476	Inverse variance weighted	2	0.0959402	0.116092	0.408567	1.10069	0.876692	1.38193	0.998917
CTRB1	Epistaxis or throat hemorrhage || id:ukb-saige-477	Inverse variance weighted	2	-0.010228	0.0773944	0.894862	0.989824	0.850508	1.15196	0.998917
CTRB1	Other upper respiratory disease || id:ukb-saige-479	Inverse variance weighted	2	0.0785823	0.0604547	0.193651	1.08175	0.960877	1.21783	0.998917
CTRB1	Pneumonia || id:ukb-saige-480	Inverse variance weighted	2	0.00255863	0.0386972	0.947283	1.00256	0.929333	1.08156	0.99894
CTRB1	Bacterial pneumonia || id:ukb-saige-480.1	Inverse variance weighted	2	-0.0227682	0.0483317	0.637583	0.977489	0.889142	1.07461	0.998917
CTRB1	Pneumococcal pneumonia || id:ukb-saige-480.11	Inverse variance weighted	2	-0.0530443	0.0507401	0.295832	0.948338	0.858563	1.0475	0.998917
CTRB1	Asthma || id:ukb-saige-495	Inverse variance weighted	2	-0.00190172	0.0265741	0.94295	0.9981	0.947444	1.05146	0.99894
CTRB1	Chronic airway obstruction || id:ukb-saige-496	Inverse variance weighted	2	-0.0268966	0.0386972	0.487021	0.973462	0.902359	1.05017	0.998917
CTRB1	Emphysema || id:ukb-saige-496.1	Inverse variance weighted	2	0.02505	0.134508	0.85226	1.02537	0.787742	1.33467	0.998917
CTRB1	Chronic bronchitis || id:ukb-saige-496.2	Inverse variance weighted	2	0.0122442	0.070167	0.861472	1.01232	0.882247	1.16157	0.998917
CTRB1	Obstructive chronic bronchitis || id:ukb-saige-496.21	Inverse variance weighted	2	0.0104273	0.0749854	0.889404	1.01048	0.872368	1.17046	0.998917
CTRB1	Bronchiectasis || id:ukb-saige-496.3	Inverse variance weighted	2	-0.19812	0.0871065	0.0229386	0.820272	0.69153	0.972981	0.998917
CTRB1	Bronchitis || id:ukb-saige-497	Inverse variance weighted	2	0.119072	0.152302	0.434322	1.12645	0.835739	1.51829	0.998917
CTRB1	Pneumonitis due to inhalation of food or vomitus || id:ukb-saige-501	Inverse variance weighted	2	-0.37741	0.157198	0.0163564	0.685635	0.503829	0.933044	0.998917
CTRB1	Postinflammatory pulmonary fibrosis || id:ukb-saige-502	Inverse variance weighted	2	-0.117725	0.217628	0.588546	0.888941	0.580262	1.36183	0.998917
CTRB1	Empyema and pneumothorax || id:ukb-saige-506	Inverse variance weighted	2	0.016986	0.263269	0.948557	1.01713	0.607125	1.70402	0.99894
CTRB1	Pleurisy; pleural effusion || id:ukb-saige-507	Inverse variance weighted	2	-0.0162795	0.0483317	0.736246	0.983852	0.89493	1.08161	0.998917
CTRB1	Pulmonary collapse; interstitial and compensatory emphysema || id:ukb-saige-508	Inverse variance weighted	2	0.0616279	0.0846208	0.466441	1.06357	0.901019	1.25544	0.998917
CTRB1	Respiratory failure, insufficiency, arrest || id:ukb-saige-509	Inverse variance weighted	2	-0.0135609	0.0833212	0.870712	0.986531	0.837888	1.16154	0.998917
CTRB1	Respiratory failure || id:ukb-saige-509.1	Inverse variance weighted	2	-0.0481455	0.0846208	0.569386	0.952995	0.807346	1.12492	0.998917
CTRB1	Respiratory insufficiency || id:ukb-saige-509.2	Inverse variance weighted	2	0.00388786	0.103976	0.970173	1.0039	0.818808	1.23082	0.99894
CTRB1	Other diseases of lung || id:ukb-saige-510	Inverse variance weighted	2	0.028521	0.13777	0.835995	1.02893	0.785442	1.3479	0.998917
CTRB1	Other symptoms of respiratory system || id:ukb-saige-512	Inverse variance weighted	2	0.0318781	0.0411061	0.43804	1.03239	0.952477	1.11901	0.998917
CTRB1	Shortness of breath || id:ukb-saige-512.7	Inverse variance weighted	2	0.015972	0.0507401	0.752928	1.0161	0.919911	1.12235	0.998917
CTRB1	Cough || id:ukb-saige-512.8	Inverse variance weighted	2	0.0308824	0.0724976	0.670124	1.03136	0.894748	1.18884	0.998917
CTRB1	Other dyspnea || id:ukb-saige-512.9	Inverse variance weighted	2	0.0413968	0.230883	0.857704	1.04227	0.662898	1.63874	0.998917
CTRB1	Respiratory abnormalities || id:ukb-saige-513	Inverse variance weighted	2	0.072598	0.154789	0.63906	1.0753	0.793908	1.45642	0.998917
CTRB1	Abnormal findings examination of lungs || id:ukb-saige-514	Inverse variance weighted	2	-0.0915209	0.0773142	0.236511	0.912542	0.784227	1.06185	0.998917
CTRB1	Abnormal sputum || id:ukb-saige-516	Inverse variance weighted	2	-0.0216146	0.0822121	0.792618	0.978617	0.832976	1.14972	0.998917
CTRB1	Hemoptysis || id:ukb-saige-516.1	Inverse variance weighted	2	-0.044299	0.0846208	0.600626	0.956668	0.810458	1.12925	0.998917
CTRB1	Other diseases of respiratory system, not elsewhere classified || id:ukb-saige-519	Inverse variance weighted	2	0.0468154	0.0386972	0.226361	1.04793	0.971386	1.1305	0.998917
CTRB1	Other diseases of respiratory system, NEC || id:ukb-saige-519.8	Inverse variance weighted	2	0.0548896	0.0411061	0.181772	1.05642	0.974649	1.14506	0.998917
CTRB1	Disorders of tooth development || id:ukb-saige-520	Inverse variance weighted	2	-0.146351	0.0773944	0.058628	0.863855	0.742269	1.00536	0.998917
CTRB1	Disturbances in tooth eruption || id:ukb-saige-520.2	Inverse variance weighted	2	-0.141194	0.0773944	0.0680998	0.868321	0.746106	1.01055	0.998917
CTRB1	Diseases of hard tissues of teeth || id:ukb-saige-521	Inverse variance weighted	2	0.0775412	0.0700892	0.268587	1.08063	0.941921	1.23976	0.998917
CTRB1	Dental caries || id:ukb-saige-521.1	Inverse variance weighted	2	0.0676328	0.0700892	0.334568	1.06997	0.932634	1.22753	0.998917
CTRB1	Diseases of pulp and periapical tissues || id:ukb-saige-522	Inverse variance weighted	2	0.142673	0.0895157	0.110974	1.15335	0.967753	1.37455	0.998917
CTRB1	Periapical abscess || id:ukb-saige-522.5	Inverse variance weighted	2	0.176949	0.111195	0.111535	1.19357	0.959835	1.48422	0.998917
CTRB1	Gingival and periodontal diseases || id:ukb-saige-523	Inverse variance weighted	2	0.161861	0.122023	0.184683	1.1757	0.925608	1.49336	0.998917
CTRB1	Periodontitis (acute or chronic) || id:ukb-saige-523.3	Inverse variance weighted	2	0.194421	0.112813	0.0848171	1.21461	0.973661	1.51518	0.998917
CTRB1	Acute periodontitis || id:ukb-saige-523.31	Inverse variance weighted	2	0.168617	0.170489	0.322653	1.18367	0.847435	1.6533	0.998917
CTRB1	Chronic periodontitis || id:ukb-saige-523.32	Inverse variance weighted	2	0.220559	0.161936	0.173193	1.24677	0.907706	1.7125	0.998917
CTRB1	Other diseases of the teeth and supporting structures || id:ukb-saige-525	Inverse variance weighted	2	0.0389984	0.0751264	0.603688	1.03977	0.897404	1.20472	0.998917
CTRB1	Diseases of the jaws || id:ukb-saige-526	Inverse variance weighted	2	0.120044	0.123318	0.330332	1.12755	0.885449	1.43584	0.998917
CTRB1	Diseases of the salivary glands || id:ukb-saige-527	Inverse variance weighted	2	-0.194267	0.142667	0.173297	0.823438	0.622573	1.08911	0.998917
CTRB1	Diseases of the oral soft tissues, excluding lesions specific for gingiva and tongue || id:ukb-saige-528	Inverse variance weighted	2	-0.0415651	0.065222	0.523938	0.959287	0.844171	1.0901	0.998917
CTRB1	Diseases of lips || id:ukb-saige-528.5	Inverse variance weighted	2	0.111828	0.303914	0.712904	1.11832	0.61641	2.02891	0.998917
CTRB1	Diseases and other conditions of the tongue || id:ukb-saige-529	Inverse variance weighted	2	-0.0191107	0.108787	0.860552	0.981071	0.792682	1.21423	0.998917
CTRB1	Diseases of esophagus || id:ukb-saige-530	Inverse variance weighted	2	-0.0114311	0.0310476	0.71274	0.988634	0.930266	1.05066	0.998917
CTRB1	Esophagitis, GERD and related diseases || id:ukb-saige-530.1	Inverse variance weighted	2	-0.0157376	0.0369809	0.670429	0.984386	0.915559	1.05839	0.998917
CTRB1	GERD || id:ukb-saige-530.11	Inverse variance weighted	2	0.00301021	0.0337981	0.929031	1.00301	0.938724	1.07171	0.99894
CTRB1	Ulcer of esophagus || id:ukb-saige-530.12	Inverse variance weighted	2	-0.0876362	0.0591464	0.138425	0.916094	0.815819	1.02869	0.998917
CTRB1	Reflux esophagitis || id:ukb-saige-530.14	Inverse variance weighted	2	-0.0687412	0.0395166	0.081938	0.933568	0.86399	1.00875	0.998917
CTRB1	Esophageal bleeding (varices/hemorrhage) || id:ukb-saige-530.2	Inverse variance weighted	2	-0.00449172	0.0922798	0.961178	0.995518	0.830805	1.19289	0.99894
CTRB1	Stricture and stenosis of esophagus || id:ukb-saige-530.3	Inverse variance weighted	2	0.125172	0.0871065	0.150718	1.13334	0.955465	1.34434	0.998917
CTRB1	Disorders of esophageal motility || id:ukb-saige-530.5	Inverse variance weighted	2	0.0387732	0.149971	0.795992	1.03953	0.774785	1.39475	0.998917
CTRB1	Heartburn || id:ukb-saige-530.9	Inverse variance weighted	2	0.0501397	0.0828585	0.545096	1.05142	0.893809	1.23682	0.998917
CTRB1	Peptic ulcer (excl. esophageal) || id:ukb-saige-531	Inverse variance weighted	2	0.0722273	0.0794318	0.363192	1.0749	0.919929	1.25598	0.998917
CTRB1	Hemorrhage from gastrointestinal ulcer || id:ukb-saige-531.1	Inverse variance weighted	2	0.169936	0.15238	0.264759	1.18523	0.879213	1.59776	0.998917
CTRB1	Gastric ulcer || id:ukb-saige-531.2	Inverse variance weighted	2	0.00982838	0.0604547	0.870854	1.00988	0.897033	1.13692	0.998917
CTRB1	Duodenal ulcer || id:ukb-saige-531.3	Inverse variance weighted	2	0.091595	0.0929429	0.32438	1.09592	0.913408	1.3149	0.998917
CTRB1	Dysphagia || id:ukb-saige-532	Inverse variance weighted	2	-0.0291942	0.0483317	0.545819	0.971228	0.883447	1.06773	0.998917
CTRB1	Gastritis and duodenitis || id:ukb-saige-535	Inverse variance weighted	2	-0.0280583	0.0239331	0.241051	0.972332	0.927774	1.01903	0.998917
CTRB1	Acute gastritis || id:ukb-saige-535.1	Inverse variance weighted	2	0.045015	0.115608	0.696998	1.04604	0.833954	1.31207	0.998917
CTRB1	Duodenitis || id:ukb-saige-535.6	Inverse variance weighted	2	-0.0595239	0.0435891	0.172074	0.942213	0.865058	1.02625	0.998917
CTRB1	Other specified gastritis || id:ukb-saige-535.8	Inverse variance weighted	2	-0.0833008	0.0435148	0.0555804	0.920074	0.844855	1.00199	0.998917
CTRB1	Other disorders of stomach and duodenum || id:ukb-saige-537	Inverse variance weighted	2	-0.082177	0.0652721	0.208034	0.921109	0.810495	1.04682	0.998917
CTRB1	Appendiceal conditions || id:ukb-saige-540	Inverse variance weighted	2	0.016765	0.0652721	0.797296	1.01691	0.894788	1.15569	0.998917
CTRB1	Appendicitis || id:ukb-saige-540.1	Inverse variance weighted	2	0.0391894	0.0676807	0.562567	1.03997	0.91077	1.18749	0.998917
CTRB1	Acute appendicitis || id:ukb-saige-540.11	Inverse variance weighted	2	0.046556	0.0749854	0.534687	1.04766	0.904462	1.21352	0.998917
CTRB1	Abdominal hernia || id:ukb-saige-550	Inverse variance weighted	2	-0.0212045	0.018859	0.260857	0.979019	0.943491	1.01588	0.998917
CTRB1	Inguinal hernia || id:ukb-saige-550.1	Inverse variance weighted	2	-0.0285328	0.0314693	0.364572	0.97187	0.913737	1.0337	0.998917
CTRB1	Diaphragmatic hernia || id:ukb-saige-550.2	Inverse variance weighted	2	-0.0360597	0.0294968	0.221519	0.964583	0.910398	1.02199	0.998917
CTRB1	Femoral hernia || id:ukb-saige-550.3	Inverse variance weighted	2	0.0775389	0.149893	0.60495	1.08062	0.805533	1.44966	0.998917
CTRB1	Umbilical hernia || id:ukb-saige-550.4	Inverse variance weighted	2	-0.0222977	0.0817889	0.785142	0.977949	0.833098	1.14799	0.998917
CTRB1	Ventral hernia || id:ukb-saige-550.5	Inverse variance weighted	2	0.052961	0.0694717	0.445858	1.05439	0.920164	1.20819	0.998917
CTRB1	Inflammatory bowel disease and other gastroenteritis and colitis || id:ukb-saige-555	Inverse variance weighted	2	0.0110667	0.0580458	0.848796	1.01113	0.902395	1.13296	0.998917
CTRB1	Regional enteritis || id:ukb-saige-555.1	Inverse variance weighted	2	0.0338438	0.0919249	0.712748	1.03442	0.863873	1.23864	0.998917
CTRB1	Ulcerative colitis || id:ukb-saige-555.2	Inverse variance weighted	2	-0.0199995	0.0677577	0.76787	0.980199	0.858297	1.11941	0.998917
CTRB1	Ulcerative colitis (chronic) || id:ukb-saige-555.21	Inverse variance weighted	2	0.263555	0.279456	0.345629	1.30155	0.752633	2.25081	0.998917
CTRB1	Ulceration of the lower GI tract || id:ukb-saige-556	Inverse variance weighted	2	-0.171165	0.118421	0.148346	0.842682	0.668131	1.06283	0.998917
CTRB1	Ulceration of intestine || id:ukb-saige-556.1	Inverse variance weighted	2	-0.27859	0.147484	0.0588988	0.75685	0.566851	1.01053	0.998917
CTRB1	Intestinal malabsorption (non-celiac) || id:ukb-saige-557	Inverse variance weighted	2	0.0219067	0.0846208	0.795727	1.02215	0.865931	1.20655	0.998917
CTRB1	Celiac disease || id:ukb-saige-557.1	Inverse variance weighted	2	0.0363	0.0894381	0.68484	1.03697	0.870229	1.23565	0.998917
CTRB1	Noninfectious gastroenteritis || id:ukb-saige-558	Inverse variance weighted	2	0.00715913	0.0314693	0.820038	1.00718	0.946939	1.07126	0.998917
CTRB1	Ileostomy status || id:ukb-saige-559	Inverse variance weighted	2	0.0112578	0.15935	0.943678	1.01132	0.740027	1.38207	0.99894
CTRB1	Intestinal obstruction without mention of hernia || id:ukb-saige-560	Inverse variance weighted	2	0.0696346	0.0604547	0.249383	1.07212	0.952318	1.20699	0.998917
CTRB1	Paralytic ileus || id:ukb-saige-560.1	Inverse variance weighted	2	0.208794	0.166833	0.210747	1.23219	0.888519	1.70879	0.998917
CTRB1	Peritoneal or intestinal adhesions || id:ukb-saige-560.3	Inverse variance weighted	2	0.00298354	0.132953	0.982097	1.00299	0.772901	1.30157	0.99894
CTRB1	Other intestinal obstruction || id:ukb-saige-560.4	Inverse variance weighted	2	0.0671837	0.0652721	0.303345	1.06949	0.941059	1.21545	0.998917
CTRB1	Symptoms involving digestive system || id:ukb-saige-561	Inverse variance weighted	2	-0.0699519	0.0313902	0.0258498	0.932439	0.8768	0.991608	0.998917
CTRB1	Flatulence || id:ukb-saige-561.2	Inverse variance weighted	2	-0.143961	0.0919249	0.117333	0.865922	0.723154	1.03688	0.998917
CTRB1	Diverticulosis and diverticulitis || id:ukb-saige-562	Inverse variance weighted	2	-0.0205592	0.0242383	0.39632	0.979651	0.934198	1.02731	0.998917
CTRB1	Diverticulosis || id:ukb-saige-562.1	Inverse variance weighted	2	-0.0220622	0.0242383	0.362707	0.978179	0.932795	1.02577	0.998917
CTRB1	Constipation || id:ukb-saige-563	Inverse variance weighted	2	-0.00227393	0.0386972	0.953142	0.997729	0.924853	1.07635	0.99894
CTRB1	Functional digestive disorders || id:ukb-saige-564	Inverse variance weighted	2	0.0258098	0.0265741	0.331431	1.02615	0.974067	1.08101	0.998917
CTRB1	Irritable Bowel Syndrome || id:ukb-saige-564.1	Inverse variance weighted	2	-0.0244988	0.0531483	0.644833	0.975799	0.879265	1.08293	0.998917
CTRB1	Abnormal findings on exam of gastrointestinal tract/ abdominal area || id:ukb-saige-564.8	Inverse variance weighted	2	-0.117504	0.141498	0.406298	0.889137	0.673788	1.17331	0.998917
CTRB1	Personal history of diseases of digestive system || id:ukb-saige-564.9	Inverse variance weighted	2	0.0378943	0.0314693	0.228525	1.03862	0.976495	1.1047	0.998917
CTRB1	Anal and rectal conditions || id:ukb-saige-565	Inverse variance weighted	2	-0.032345	0.0314693	0.304031	0.968173	0.91026	1.02977	0.998917
CTRB1	Anal and rectal polyp || id:ukb-saige-565.1	Inverse variance weighted	2	-0.0470849	0.0459233	0.305224	0.954006	0.871888	1.04386	0.998917
CTRB1	Peritonitis and retroperitoneal infections || id:ukb-saige-567	Inverse variance weighted	2	-0.0337971	0.128136	0.791964	0.966768	0.752057	1.24278	0.998917
CTRB1	Other disorders of peritoneum || id:ukb-saige-568	Inverse variance weighted	2	-0.0186879	0.0676807	0.782457	0.981486	0.859554	1.12071	0.998917
CTRB1	Peritoneal adhesions (postoperative) (postinfection) || id:ukb-saige-568.1	Inverse variance weighted	2	-0.0325461	0.0677577	0.630992	0.967978	0.847596	1.10546	0.998917
CTRB1	Other disorders of intestine || id:ukb-saige-569	Inverse variance weighted	2	-0.00283712	0.0603725	0.962518	0.997167	0.885886	1.12243	0.99894
CTRB1	Chronic liver disease and cirrhosis || id:ukb-saige-571	Inverse variance weighted	2	0.0496642	0.070167	0.47907	1.05092	0.915886	1.20586	0.998917
CTRB1	Other chronic nonalcoholic liver disease || id:ukb-saige-571.5	Inverse variance weighted	2	0.071675	0.0989797	0.468981	1.07431	0.88486	1.30431	0.998917
CTRB1	Liver abscess and sequelae of chronic liver disease || id:ukb-saige-571.8	Inverse variance weighted	2	-0.0177795	0.123395	0.885432	0.982378	0.771335	1.25116	0.998917
CTRB1	Portal hypertension || id:ukb-saige-571.81	Inverse variance weighted	2	-0.33579	0.164501	0.0412249	0.714773	0.517776	0.986721	0.998917
CTRB1	Ascites (non malignant) || id:ukb-saige-572	Inverse variance weighted	2	-0.111293	0.096743	0.249979	0.894677	0.740145	1.08147	0.998917
CTRB1	Other disorders of liver || id:ukb-saige-573	Inverse variance weighted	2	0.00835563	0.0507401	0.8692	1.00839	0.912931	1.11383	0.998917
CTRB1	Jaundice (not of newborn) || id:ukb-saige-573.5	Inverse variance weighted	2	0.0353796	0.210445	0.866491	1.03601	0.685852	1.56495	0.998917
CTRB1	Abnormal results of function study of liver || id:ukb-saige-573.7	Inverse variance weighted	2	-0.0140196	0.0670206	0.834305	0.986078	0.864694	1.1245	0.998917
CTRB1	Cholelithiasis and cholecystitis || id:ukb-saige-574	Inverse variance weighted	2	-0.0490151	0.0314693	0.119339	0.952167	0.895212	1.01275	0.998917
CTRB1	Cholelithiasis || id:ukb-saige-574.1	Inverse variance weighted	2	-0.0306215	0.0338788	0.366073	0.969843	0.907534	1.03643	0.998917
CTRB1	Cholelithiasis with acute cholecystitis || id:ukb-saige-574.11	Inverse variance weighted	2	-0.171023	0.0991519	0.0845536	0.842802	0.693947	1.02359	0.998917
CTRB1	Cholelithiasis with other cholecystitis || id:ukb-saige-574.12	Inverse variance weighted	2	-0.106856	0.0531483	0.0443754	0.898655	0.809752	0.997318	0.998917
CTRB1	Calculus of bile duct || id:ukb-saige-574.2	Inverse variance weighted	2	-0.0557807	0.0852801	0.513055	0.945746	0.800171	1.11781	0.998917
CTRB1	Cholecystitis without cholelithiasis || id:ukb-saige-574.3	Inverse variance weighted	2	-0.0768979	0.0725763	0.289351	0.925984	0.803203	1.06753	0.998917
CTRB1	Other biliary tract disease || id:ukb-saige-575	Inverse variance weighted	2	-0.0728587	0.0605288	0.228704	0.929732	0.825724	1.04684	0.998917
CTRB1	Obstruction of bile duct || id:ukb-saige-575.2	Inverse variance weighted	2	-0.35352	0.13777	0.0102874	0.702212	0.536039	0.919899	0.998917
CTRB1	Other disorders of gallbladder || id:ukb-saige-575.7	Inverse variance weighted	2	0.028626	0.128718	0.824008	1.02904	0.799586	1.32434	0.998917
CTRB1	Other disorders of biliary tract || id:ukb-saige-575.8	Inverse variance weighted	2	-0.24317	0.1185	0.0401638	0.784138	0.621617	0.98915	0.998917
CTRB1	Diseases of pancreas || id:ukb-saige-577	Inverse variance weighted	2	-0.0138808	0.074906	0.852986	0.986215	0.85155	1.14218	0.998917
CTRB1	Acute pancreatitis || id:ukb-saige-577.1	Inverse variance weighted	2	0.00326194	0.0846971	0.969279	1.00327	0.849808	1.18444	0.99894
CTRB1	Chronic pancreatitis || id:ukb-saige-577.2	Inverse variance weighted	2	0.267273	0.169242	0.114282	1.3064	0.937591	1.82027	0.998917
CTRB1	Gastrointestinal hemorrhage || id:ukb-saige-578	Inverse variance weighted	2	-0.00950419	0.0538177	0.859823	0.990541	0.891378	1.10074	0.998917
CTRB1	Hematemesis || id:ukb-saige-578.1	Inverse variance weighted	2	-0.0850931	0.0870295	0.328198	0.918427	0.774397	1.08924	0.998917
CTRB1	Blood in stool || id:ukb-saige-578.2	Inverse variance weighted	2	-0.028369	0.129811	0.827007	0.97203	0.753672	1.25365	0.998917
CTRB1	Hemorrhage of rectum and anus || id:ukb-saige-578.8	Inverse variance weighted	2	0.00144131	0.0594785	0.980667	1.00144	0.891244	1.12527	0.99894
CTRB1	Hemorrhage of gastrointestinal tract || id:ukb-saige-578.9	Inverse variance weighted	2	-0.0734306	0.0890971	0.409846	0.929201	0.780312	1.1065	0.998917
CTRB1	Other symptoms involving abdomen and pelvis || id:ukb-saige-579	Inverse variance weighted	2	-0.0858883	0.174509	0.622598	0.917697	0.65186	1.29195	0.998917
CTRB1	Nonspecific abnormal findings in stool contents || id:ukb-saige-579.8	Inverse variance weighted	2	-0.0431033	0.127796	0.735905	0.957812	0.745586	1.23045	0.998917
CTRB1	Nephritis; nephrosis; renal sclerosis || id:ukb-saige-580	Inverse variance weighted	2	0.0462358	0.0990718	0.640722	1.04732	0.862479	1.27178	0.998917
CTRB1	Glomerulonephritis || id:ukb-saige-580.1	Inverse variance weighted	2	0.0585866	0.1185	0.621024	1.06034	0.840571	1.33756	0.998917
CTRB1	Chronic glomerulonephritis, NOS || id:ukb-saige-580.14	Inverse variance weighted	2	0.16374	0.130622	0.21001	1.17791	0.91185	1.5216	0.998917
CTRB1	Renal failure || id:ukb-saige-585	Inverse variance weighted	2	0.0158186	0.0459233	0.730503	1.01594	0.928494	1.11163	0.998917
CTRB1	Acute renal failure || id:ukb-saige-585.1	Inverse variance weighted	2	0.0644239	0.0579645	0.26638	1.06654	0.952004	1.19487	0.998917
CTRB1	Renal failure NOS || id:ukb-saige-585.2	Inverse variance weighted	2	0.0637793	0.113105	0.572826	1.06586	0.853929	1.33038	0.998917
CTRB1	Chronic renal failure [CKD] || id:ukb-saige-585.3	Inverse variance weighted	2	-0.103641	0.0749854	0.166925	0.901549	0.778324	1.04428	0.998917
CTRB1	Other disorders of the kidney and ureters || id:ukb-saige-586	Inverse variance weighted	2	-0.0352446	0.15253	0.817263	0.965369	0.715908	1.30176	0.998917
CTRB1	Cyst of kidney, acquired || id:ukb-saige-586.2	Inverse variance weighted	2	-0.0378229	0.163273	0.816807	0.962883	0.699186	1.32603	0.998917
CTRB1	Stricture/obstruction of ureter || id:ukb-saige-586.4	Inverse variance weighted	2	-0.123028	0.266816	0.64473	0.884239	0.524145	1.49172	0.998917
CTRB1	Pyelonephritis || id:ukb-saige-590	Inverse variance weighted	2	0.197367	0.221834	0.373624	1.21819	0.788654	1.88167	0.998917
CTRB1	Urinary tract infection || id:ukb-saige-591	Inverse variance weighted	2	-0.0299903	0.0338788	0.376037	0.970455	0.908107	1.03708	0.998917
CTRB1	Cystitis and urethritis || id:ukb-saige-592	Inverse variance weighted	2	-0.123544	0.0700892	0.0779559	0.883783	0.770343	1.01393	0.998917
CTRB1	Cystitis || id:ukb-saige-592.1	Inverse variance weighted	2	-0.0959097	0.070167	0.171664	0.908546	0.791807	1.0425	0.998917
CTRB1	Chronic cystitis || id:ukb-saige-592.12	Inverse variance weighted	2	-0.190416	0.206308	0.356023	0.826615	0.551684	1.23856	0.998917
CTRB1	Hematuria || id:ukb-saige-593	Inverse variance weighted	2	-0.0047805	0.0741501	0.948596	0.995231	0.860609	1.15091	0.99894
CTRB1	Urinary calculus || id:ukb-saige-594	Inverse variance weighted	2	0.0644745	0.0977917	0.5097	1.0666	0.88056	1.29194	0.998917
CTRB1	Calculus of kidney || id:ukb-saige-594.1	Inverse variance weighted	2	0.103904	0.127465	0.414979	1.10949	0.864221	1.42438	0.998917
CTRB1	Calculus of lower urinary tract || id:ukb-saige-594.2	Inverse variance weighted	2	0.0822486	0.13777	0.550508	1.08573	0.828797	1.4223	0.998917
CTRB1	Calculus of ureter || id:ukb-saige-594.3	Inverse variance weighted	2	0.0247729	0.0773944	0.748903	1.02508	0.880804	1.19299	0.998917
CTRB1	Renal colic || id:ukb-saige-594.8	Inverse variance weighted	2	0.106459	0.0846208	0.208366	1.11233	0.942332	1.313	0.998917
CTRB1	Hydronephrosis || id:ukb-saige-595	Inverse variance weighted	2	-0.0133669	0.0870295	0.877932	0.986722	0.831982	1.17024	0.998917
CTRB1	Other disorders of bladder || id:ukb-saige-596	Inverse variance weighted	2	-0.0324758	0.0386972	0.401341	0.968046	0.897338	1.04432	0.998917
CTRB1	Bladder neck obstruction || id:ukb-saige-596.1	Inverse variance weighted	2	-0.234141	0.164916	0.155678	0.79125	0.572709	1.09318	0.998917
CTRB1	Functional disorders of bladder || id:ukb-saige-596.5	Inverse variance weighted	2	0.126384	0.191846	0.510038	1.13472	0.779086	1.65269	0.998917
CTRB1	Other disorders of urethra and urinary tract || id:ukb-saige-597	Inverse variance weighted	2	0.0239194	0.0604547	0.692357	1.02421	0.909762	1.15305	0.998917
CTRB1	Urethral stricture (not specified as infectious) || id:ukb-saige-597.1	Inverse variance weighted	2	0.0415891	0.0676807	0.538892	1.04247	0.912958	1.19035	0.998917
CTRB1	Abnormal findings on examination of urine || id:ukb-saige-598	Inverse variance weighted	2	-0.0842099	0.0629386	0.180906	0.919238	0.812557	1.03993	0.998917
CTRB1	Other symptoms/disorders or the urinary system || id:ukb-saige-599	Inverse variance weighted	2	-0.0139698	0.0242383	0.564379	0.986127	0.940375	1.03411	0.998917
CTRB1	Retention of urine || id:ukb-saige-599.2	Inverse variance weighted	2	-0.0199345	0.0483317	0.680008	0.980263	0.891665	1.07766	0.998917
CTRB1	Dysuria || id:ukb-saige-599.3	Inverse variance weighted	2	0.1821	0.108864	0.0943814	1.19973	0.96921	1.48509	0.998917
CTRB1	Urinary incontinence || id:ukb-saige-599.4	Inverse variance weighted	2	-0.0290924	0.0411061	0.479107	0.971327	0.896139	1.05282	0.998917
CTRB1	Frequency of urination and polyuria || id:ukb-saige-599.5	Inverse variance weighted	2	-0.00808786	0.0604547	0.893574	0.991945	0.881105	1.11673	0.998917
CTRB1	Other abnormality of urination || id:ukb-saige-599.9	Inverse variance weighted	2	-0.037538	0.0870295	0.666232	0.963158	0.812113	1.1423	0.998917
CTRB1	Other disorders of male genital organs || id:ukb-saige-608	Inverse variance weighted	2	0.00969847	0.0742197	0.896034	1.00975	0.873041	1.16786	0.998917
CTRB1	Benign mammary dysplasias || id:ukb-saige-610	Inverse variance weighted	2	0.0318943	0.0653482	0.625503	1.03241	0.908293	1.17348	0.998917
CTRB1	Cystic mastopathy || id:ukb-saige-610.1	Inverse variance weighted	2	0.0699792	0.125727	0.577803	1.07249	0.838244	1.37218	0.998917
CTRB1	Benign neoplasm of breast || id:ukb-saige-610.4	Inverse variance weighted	2	0.029825	0.096743	0.757861	1.03027	0.852322	1.24538	0.998917
CTRB1	Other specified benign mammary dysplasias || id:ukb-saige-610.8	Inverse variance weighted	2	0.0738736	0.177559	0.677372	1.07667	0.760225	1.52484	0.998917
CTRB1	Abnormal findings on mammogram or breast exam || id:ukb-saige-611	Inverse variance weighted	2	-0.00295494	0.201992	0.988328	0.997049	0.671085	1.48134	0.99894
CTRB1	Lump or mass in breast || id:ukb-saige-611.3	Inverse variance weighted	2	0.0663582	0.233748	0.776497	1.06861	0.675847	1.68962	0.998917
CTRB1	Breast conditions, congenital or relating to hormones || id:ukb-saige-612	Inverse variance weighted	2	0.0801301	0.123395	0.516093	1.08343	0.850676	1.37986	0.998917
CTRB1	Hypertrophy of breast (Gynecomastia) || id:ukb-saige-612.2	Inverse variance weighted	2	0.0672878	0.130544	0.606245	1.0696	0.828135	1.38148	0.998917
CTRB1	Other nonmalignant breast conditions || id:ukb-saige-613	Inverse variance weighted	2	0.0532405	0.0870295	0.540702	1.05468	0.889285	1.25084	0.998917
CTRB1	Inflammatory disease of breast || id:ukb-saige-613.1	Inverse variance weighted	2	-0.0252185	0.142667	0.859693	0.975097	0.737237	1.2897	0.998917
CTRB1	Other signs and symptoms in breast || id:ukb-saige-613.7	Inverse variance weighted	2	0.157003	0.142743	0.271376	1.17	0.884464	1.54772	0.998917
CTRB1	Inflammatory diseases of female pelvic organs || id:ukb-saige-614	Inverse variance weighted	2	-0.0401509	0.0484088	0.40687	0.960644	0.873688	1.05626	0.998917
CTRB1	Pelvic peritoneal adhesions, female (postoperative) (postinfection) || id:ukb-saige-614.1	Inverse variance weighted	2	-0.0246445	0.0773142	0.74991	0.975657	0.838467	1.13529	0.998917
CTRB1	Pelvic inflammatory disease (PID) || id:ukb-saige-614.3	Inverse variance weighted	2	-0.0173577	0.125727	0.890194	0.982792	0.768141	1.25743	0.998917
CTRB1	Inflammatory disease of cervix, vagina, and vulva || id:ukb-saige-614.5	Inverse variance weighted	2	-0.0621407	0.0724976	0.391367	0.939751	0.81527	1.08324	0.998917
CTRB1	Cervicitis and endocervicitis || id:ukb-saige-614.51	Inverse variance weighted	2	0.0056531	0.104046	0.95667	1.00567	0.820143	1.23316	0.99894
CTRB1	Cyst or abscess of Bartholin's gland || id:ukb-saige-614.53	Inverse variance weighted	2	-0.0565479	0.137849	0.681648	0.945021	0.721277	1.23817	0.998917
CTRB1	Endometriosis || id:ukb-saige-615	Inverse variance weighted	2	0.0733885	0.0737637	0.319778	1.07615	0.931286	1.24354	0.998917
CTRB1	Genital prolapse || id:ukb-saige-618	Inverse variance weighted	2	-0.0393103	0.0381209	0.302447	0.961452	0.892234	1.03604	0.998917
CTRB1	Prolapse of vaginal walls || id:ukb-saige-618.1	Inverse variance weighted	2	-0.0762052	0.0459233	0.0970351	0.926626	0.846864	1.0139	0.998917
CTRB1	Uterine/Uterovaginal prolapse || id:ukb-saige-618.2	Inverse variance weighted	2	-0.0472679	0.0928561	0.610721	0.953832	0.795117	1.14423	0.998917
CTRB1	Prolapse of vaginal vault after hysterectomy || id:ukb-saige-618.5	Inverse variance weighted	2	-0.232988	0.169242	0.168618	0.792163	0.56853	1.10376	0.998917
CTRB1	Vaginal enterocele, congenital or acquired || id:ukb-saige-618.6	Inverse variance weighted	2	-0.0373761	0.188124	0.842514	0.963314	0.666244	1.39284	0.998917
CTRB1	Noninflammatory female genital disorders || id:ukb-saige-619	Inverse variance weighted	2	-0.0156323	0.0410212	0.703145	0.984489	0.908433	1.06691	0.998917
CTRB1	Noninflammatory disorders of ovary, fallopian tube, and broad ligament || id:ukb-saige-619.1	Inverse variance weighted	2	-0.102682	0.140258	0.464112	0.902414	0.685513	1.18794	0.998917
CTRB1	Disorders of uterus, NEC || id:ukb-saige-619.2	Inverse variance weighted	2	-0.0792018	0.0653482	0.225514	0.923853	0.812789	1.0501	0.998917
CTRB1	Noninflammatory disorders of cervix || id:ukb-saige-619.3	Inverse variance weighted	2	0.0555655	0.123615	0.653069	1.05714	0.829676	1.34696	0.998917
CTRB1	Noninflammatory disorders of vagina || id:ukb-saige-619.4	Inverse variance weighted	2	-0.0690138	0.0918466	0.45241	0.933314	0.779554	1.1174	0.998917
CTRB1	Noninflammatory disorders of vulva and perineum || id:ukb-saige-619.5	Inverse variance weighted	2	-0.0103616	0.10397	0.920614	0.989692	0.807234	1.21339	0.99894
CTRB1	Endometrial hyperplasia || id:ukb-saige-621	Inverse variance weighted	2	0.234951	0.1432	0.100857	1.26485	0.955308	1.67468	0.998917
CTRB1	Polyp of female genital organs || id:ukb-saige-622	Inverse variance weighted	2	0.0321402	0.0537158	0.549614	1.03266	0.929468	1.14731	0.998917
CTRB1	Polyp of corpus uteri || id:ukb-saige-622.1	Inverse variance weighted	2	-0.0223928	0.0435148	0.60683	0.977856	0.897913	1.06492	0.998917
CTRB1	Mucous polyp of cervix || id:ukb-saige-622.2	Inverse variance weighted	2	0.141387	0.118725	0.233701	1.15187	0.912732	1.45366	0.998917
CTRB1	Hypertrophy of female genital organs || id:ukb-saige-623	Inverse variance weighted	2	-0.147214	0.132119	0.265171	0.86311	0.666199	1.11822	0.998917
CTRB1	Symptoms involving female genital tract || id:ukb-saige-624	Inverse variance weighted	2	-0.00620175	0.0614739	0.919642	0.993817	0.881006	1.12107	0.99894
CTRB1	stress incontinence, female || id:ukb-saige-624.9	Inverse variance weighted	2	-0.00383378	0.0617729	0.950513	0.996174	0.882578	1.12439	0.99894
CTRB1	Pain and other symptoms associated with female genital organs || id:ukb-saige-625	Inverse variance weighted	2	-0.0670106	0.070167	0.33957	0.935185	0.815024	1.07306	0.998917
CTRB1	Dyspareunia || id:ukb-saige-625.1	Inverse variance weighted	2	0.154491	0.111195	0.164722	1.16706	0.938519	1.45126	0.998917
CTRB1	Disorders of menstruation and other abnormal bleeding from female genital tract || id:ukb-saige-626	Inverse variance weighted	2	-0.0180073	0.0313902	0.566199	0.982154	0.923548	1.04448	0.998917
CTRB1	Irregular menstrual cycle/bleeding || id:ukb-saige-626.1	Inverse variance weighted	2	-0.0191413	0.0314693	0.54302	0.981041	0.922359	1.04346	0.998917
CTRB1	Excessive or frequent menstruation || id:ukb-saige-626.12	Inverse variance weighted	2	-0.0325998	0.0411061	0.427739	0.967926	0.893001	1.04914	0.998917
CTRB1	Irregular menstrual cycle || id:ukb-saige-626.13	Inverse variance weighted	2	0.195655	0.0846971	0.0208852	1.21611	1.03009	1.43571	0.998917
CTRB1	Irregular menstrual bleeding || id:ukb-saige-626.14	Inverse variance weighted	2	-0.0456332	0.0628635	0.467894	0.955392	0.844639	1.08067	0.998917
CTRB1	Dysmenorrhea || id:ukb-saige-626.2	Inverse variance weighted	2	0.0469773	0.0918466	0.609018	1.0481	0.875428	1.25483	0.998917
CTRB1	Infertility, female || id:ukb-saige-626.8	Inverse variance weighted	2	0.0304513	0.202485	0.880458	1.03092	0.693213	1.53314	0.998917
CTRB1	Menopausal and postmenopausal disorders || id:ukb-saige-627	Inverse variance weighted	2	-0.00729905	0.0386972	0.850391	0.992728	0.920217	1.07095	0.998917
CTRB1	Postmenopausal bleeding || id:ukb-saige-627.1	Inverse variance weighted	2	0.0066259	0.0411061	0.871944	1.00665	0.928726	1.09111	0.998917
CTRB1	Postmenopausal atrophic vaginitis || id:ukb-saige-627.3	Inverse variance weighted	2	-0.0529318	0.134674	0.694294	0.948445	0.728408	1.23495	0.998917
CTRB1	Ovarian cyst || id:ukb-saige-628	Inverse variance weighted	2	0.00649941	0.0556368	0.907004	1.00652	0.902534	1.12249	0.998917
CTRB1	Miscarriage; stillbirth || id:ukb-saige-634	Inverse variance weighted	2	0.00558474	0.0620788	0.928317	1.0056	0.890395	1.13571	0.99894
CTRB1	Missed abortion/Hydatidiform mole || id:ukb-saige-634.1	Inverse variance weighted	2	0.0225882	0.108864	0.835628	1.02285	0.826309	1.26613	0.998917
CTRB1	Hemorrhage during pregnancy; childbirth and postpartum || id:ukb-saige-635	Inverse variance weighted	2	-0.167324	0.125087	0.181005	0.845925	0.661997	1.08096	0.998917
CTRB1	Antepartum hemorrhage, abruptio placentae, and placenta previa || id:ukb-saige-635.2	Inverse variance weighted	2	-0.114556	0.132953	0.388891	0.891762	0.68719	1.15723	0.998917
CTRB1	Placenta previa and abruptio placenta || id:ukb-saige-635.3	Inverse variance weighted	2	-0.211389	0.174167	0.224855	0.809459	0.575362	1.1388	0.998917
CTRB1	Early or threatened labor; hemorrhage in early pregnancy || id:ukb-saige-636	Inverse variance weighted	2	-0.155771	0.0925937	0.0925102	0.855755	0.713727	1.02605	0.998917
CTRB1	Early onset of delivery || id:ukb-saige-636.2	Inverse variance weighted	2	-0.175297	0.157119	0.264552	0.839208	0.616776	1.14186	0.998917
CTRB1	Hemorrhage in early pregnancy || id:ukb-saige-636.3	Inverse variance weighted	2	-0.0717451	0.141945	0.613248	0.930768	0.704718	1.22933	0.998917
CTRB1	Hypertension complicating pregnancy, childbirth, and the puerperium || id:ukb-saige-642	Inverse variance weighted	2	-0.107885	0.118421	0.36228	0.897731	0.711777	1.13227	0.998917
CTRB1	Late pregnancy and failed induction || id:ukb-saige-645	Inverse variance weighted	2	0.061258	0.111195	0.5817	1.06317	0.854973	1.32207	0.998917
CTRB1	Other complications of pregnancy NEC || id:ukb-saige-646	Inverse variance weighted	2	-0.0633261	0.0846208	0.454248	0.938637	0.795183	1.10797	0.998917
CTRB1	Normal delivery || id:ukb-saige-650	Inverse variance weighted	2	0.0733131	0.0895157	0.412788	1.07607	0.902905	1.28244	0.998917
CTRB1	Malposition and malpresentation of fetus or obstruction || id:ukb-saige-652	Inverse variance weighted	2	-0.202883	0.0966635	0.0358292	0.816374	0.675472	0.986667	0.998917
CTRB1	Problems associated with amniotic cavity and membranes || id:ukb-saige-653	Inverse variance weighted	2	-0.144279	0.106378	0.175009	0.865646	0.702731	1.06633	0.998917
CTRB1	Known or suspected fetal abnormality affecting management of mother || id:ukb-saige-655	Inverse variance weighted	2	-0.0543905	0.0628635	0.38692	0.947062	0.837275	1.07125	0.998917
CTRB1	Fetal distress and abnormal forces of labor || id:ukb-saige-661	Inverse variance weighted	2	-0.0649833	0.0846208	0.442526	0.937083	0.793866	1.10614	0.998917
CTRB1	Umbilical cord complications during labor and delivery || id:ukb-saige-663	Inverse variance weighted	2	-0.0542978	0.166833	0.744832	0.94715	0.68298	1.3135	0.998917
CTRB1	Obstetrical/birth trauma || id:ukb-saige-665	Inverse variance weighted	2	0.000943335	0.0603725	0.987533	1.00094	0.889241	1.12668	0.99894
CTRB1	Complications of labor and delivery NEC || id:ukb-saige-669	Inverse variance weighted	2	-0.00391395	0.0821306	0.961991	0.996094	0.847987	1.17007	0.99894
CTRB1	Superficial cellulitis and abscess || id:ukb-saige-681	Inverse variance weighted	2	0.00813221	0.0435891	0.852002	1.00817	0.92561	1.09808	0.998917
CTRB1	Cellulitis and abscess of fingers/toes || id:ukb-saige-681.1	Inverse variance weighted	2	0.0938262	0.159607	0.556627	1.09837	0.80332	1.50179	0.998917
CTRB1	Cellulitis and abscess of face/neck || id:ukb-saige-681.2	Inverse variance weighted	2	-0.0723809	0.166833	0.664396	0.930177	0.67074	1.28996	0.998917
CTRB1	Cellulitis and abscess of arm/hand || id:ukb-saige-681.3	Inverse variance weighted	2	0.0288082	0.0508183	0.570792	1.02923	0.931652	1.13702	0.998917
CTRB1	Cellulitis and abscess of leg, except foot || id:ukb-saige-681.5	Inverse variance weighted	2	0.0268252	0.0508183	0.597593	1.02719	0.929807	1.13477	0.998917
CTRB1	Cellulitis and abscess of foot, toe || id:ukb-saige-681.6	Inverse variance weighted	2	0.0238963	0.0508183	0.63819	1.02418	0.927087	1.13145	0.998917
CTRB1	Cellulitis and abscess of trunk || id:ukb-saige-681.7	Inverse variance weighted	2	0.148987	0.154789	0.335789	1.16066	0.85693	1.57204	0.998917
CTRB1	Other local infections of skin and subcutaneous tissue || id:ukb-saige-686	Inverse variance weighted	2	-0.0834756	0.0579645	0.149835	0.919914	0.82112	1.03059	0.998917
CTRB1	Carbuncle and furuncle || id:ukb-saige-686.1	Inverse variance weighted	2	-0.159817	0.0877308	0.0685043	0.8523	0.717653	1.01221	0.998917
CTRB1	Pilonidal cyst || id:ukb-saige-686.3	Inverse variance weighted	2	-0.111789	0.157198	0.477001	0.894233	0.657115	1.21691	0.998917
CTRB1	Symptoms affecting skin || id:ukb-saige-687	Inverse variance weighted	2	0.00821326	0.0508183	0.871605	1.00825	0.912661	1.11384	0.998917
CTRB1	Rash and other nonspecific skin eruption || id:ukb-saige-687.1	Inverse variance weighted	2	0.0306424	0.0822121	0.709354	1.03112	0.877662	1.2114	0.998917
CTRB1	Disturbance of skin sensation || id:ukb-saige-687.4	Inverse variance weighted	2	-0.0275811	0.107301	0.797144	0.972796	0.788289	1.20049	0.998917
CTRB1	Disorder of skin and subcutaneous tissue NOS || id:ukb-saige-689	Inverse variance weighted	2	-0.00441837	0.0507401	0.930609	0.995591	0.901343	1.09969	0.99894
CTRB1	Dyschromia and Vitiligo || id:ukb-saige-694	Inverse variance weighted	2	0.0703777	0.120909	0.56052	1.07291	0.846534	1.35983	0.998917
CTRB1	Other dyschromia || id:ukb-saige-694.2	Inverse variance weighted	2	0.0543945	0.13544	0.687969	1.0559	0.809719	1.37693	0.998917
CTRB1	Erythematous conditions || id:ukb-saige-695	Inverse variance weighted	2	0.0367741	0.192149	0.848225	1.03746	0.711886	1.51193	0.998917
CTRB1	Prurigo and Lichen || id:ukb-saige-695.7	Inverse variance weighted	2	0.145907	0.13777	0.28957	1.15709	0.883272	1.51579	0.998917
CTRB1	Psoriasis and related disorders || id:ukb-saige-696	Inverse variance weighted	2	-0.0925988	0.0798033	0.245911	0.911559	0.77957	1.0659	0.998917
CTRB1	Psoriasis || id:ukb-saige-696.4	Inverse variance weighted	2	-0.111007	0.0821306	0.176506	0.894932	0.761867	1.05124	0.998917
CTRB1	Psoriasis vulgaris || id:ukb-saige-696.41	Inverse variance weighted	2	-0.0899557	0.0919249	0.327788	0.913972	0.763281	1.09441	0.998917
CTRB1	Psoriatic arthropathy || id:ukb-saige-696.42	Inverse variance weighted	2	-0.00222037	0.202137	0.991236	0.997782	0.671387	1.48285	0.99894
CTRB1	Sarcoidosis || id:ukb-saige-697	Inverse variance weighted	2	-0.0981344	0.248695	0.69314	0.906527	0.556785	1.47596	0.998917
CTRB1	Pruritus and related conditions || id:ukb-saige-698	Inverse variance weighted	2	0.00806555	0.13544	0.952514	1.0081	0.773061	1.31459	0.99894
CTRB1	Other hypertrophic and atrophic conditions of skin || id:ukb-saige-701	Inverse variance weighted	2	-0.061828	0.129771	0.633761	0.940045	0.728929	1.2123	0.998917
CTRB1	Scar conditions and fibrosis of skin || id:ukb-saige-701.2	Inverse variance weighted	2	-0.116814	0.166446	0.482794	0.88975	0.642076	1.23296	0.998917
CTRB1	Degenerative skin conditions and other dermatoses || id:ukb-saige-702	Inverse variance weighted	2	0.057169	0.0508183	0.260602	1.05883	0.958453	1.16973	0.998917
CTRB1	Actinic keratosis || id:ukb-saige-702.1	Inverse variance weighted	2	-0.0485603	0.0749854	0.517246	0.9526	0.822397	1.10342	0.998917
CTRB1	Seborrheic keratosis || id:ukb-saige-702.2	Inverse variance weighted	2	0.124453	0.0700892	0.0757926	1.13253	0.987161	1.2993	0.998917
CTRB1	Diseases of nail, NOS || id:ukb-saige-703	Inverse variance weighted	2	0.0570494	0.106378	0.591759	1.05871	0.859459	1.30415	0.998917
CTRB1	Ingrowing nail || id:ukb-saige-703.1	Inverse variance weighted	2	-0.0228594	0.123438	0.85308	0.9774	0.767362	1.24493	0.998917
CTRB1	Diseases of hair and hair follicles || id:ukb-saige-704	Inverse variance weighted	2	0.0748204	0.0532276	0.159822	1.07769	0.970925	1.1962	0.998917
CTRB1	Disorders of sweat glands || id:ukb-saige-705	Inverse variance weighted	2	0.0668007	0.133031	0.615567	1.06908	0.823707	1.38755	0.998917
CTRB1	Hyperhidrosis || id:ukb-saige-705.8	Inverse variance weighted	2	0.00514157	0.157119	0.973895	1.00515	0.738738	1.36765	0.99894
CTRB1	Diseases of sebaceous glands || id:ukb-saige-706	Inverse variance weighted	2	0.0460446	0.0419864	0.272791	1.04712	0.9644	1.13694	0.998917
CTRB1	Sebaceous cyst || id:ukb-saige-706.2	Inverse variance weighted	2	0.0535779	0.0412435	0.193923	1.05504	0.973109	1.14387	0.998917
CTRB1	Chronic ulcer of skin || id:ukb-saige-707	Inverse variance weighted	2	0.0741289	0.0846971	0.381452	1.07695	0.912217	1.27142	0.998917
CTRB1	Decubitus ulcer || id:ukb-saige-707.1	Inverse variance weighted	2	0.201005	0.125727	0.109878	1.22263	0.955596	1.56429	0.998917
CTRB1	Diffuse diseases of connective tissue || id:ukb-saige-709	Inverse variance weighted	2	-0.0458254	0.0652721	0.482638	0.955209	0.8405	1.08557	0.998917
CTRB1	Sicca syndrome || id:ukb-saige-709.2	Inverse variance weighted	2	-0.0465955	0.169242	0.783071	0.954473	0.685019	1.32992	0.998917
CTRB1	Unspecified diffuse connective tissue disease || id:ukb-saige-709.7	Inverse variance weighted	2	-0.0605175	0.0725763	0.404368	0.941277	0.816469	1.08516	0.998917
CTRB1	Osteomyelitis, periostitis, and other infections involving bone || id:ukb-saige-710	Inverse variance weighted	2	0.174574	0.367141	0.634434	1.19074	0.579829	2.4453	0.998917
CTRB1	Osteomyelitis || id:ukb-saige-710.1	Inverse variance weighted	2	0.155722	0.315685	0.621813	1.1685	0.62938	2.16943	0.998917
CTRB1	Rheumatoid arthritis and other inflammatory polyarthropathies || id:ukb-saige-714	Inverse variance weighted	2	0.0790784	0.0556368	0.15522	1.08229	0.970475	1.20699	0.998917
CTRB1	Rheumatoid arthritis || id:ukb-saige-714.1	Inverse variance weighted	2	0.0768013	0.0580458	0.185797	1.07983	0.963707	1.20994	0.998917
CTRB1	Other inflammatory spondylopathies || id:ukb-saige-715	Inverse variance weighted	2	0.130206	0.139527	0.350719	1.13906	0.866522	1.49732	0.998917
CTRB1	Ankylosing spondylitis || id:ukb-saige-715.2	Inverse variance weighted	2	0.0925842	0.169064	0.583947	1.09701	0.787587	1.52798	0.998917
CTRB1	Other arthropathies || id:ukb-saige-716	Inverse variance weighted	2	0.0179045	0.0215165	0.405336	1.01807	0.976024	1.06192	0.998917
CTRB1	Unspecified polyarthropathy or polyarthritis || id:ukb-saige-716.1	Inverse variance weighted	2	0.0594822	0.0652721	0.36214	1.06129	0.933839	1.20613	0.998917
CTRB1	Unspecified monoarthritis || id:ukb-saige-716.2	Inverse variance weighted	2	0.020743	0.040931	0.612309	1.02096	0.942253	1.10624	0.998917
CTRB1	Arthropathy NOS || id:ukb-saige-716.9	Inverse variance weighted	2	0.0197325	0.0219901	0.36954	1.01993	0.976903	1.06485	0.998917
CTRB1	Polymyalgia Rheumatica || id:ukb-saige-717	Inverse variance weighted	2	-0.195098	0.113604	0.0859156	0.822754	0.658519	1.02795	0.998917
CTRB1	Spinal stenosis || id:ukb-saige-720	Inverse variance weighted	2	0.0737581	0.0628635	0.240673	1.07655	0.951749	1.21771	0.998917
CTRB1	Spondylosis and allied disorders || id:ukb-saige-721	Inverse variance weighted	2	0.000774642	0.0435148	0.985797	1.00077	0.918959	1.08988	0.99894
CTRB1	Spondylosis without myelopathy || id:ukb-saige-721.1	Inverse variance weighted	2	-0.0320751	0.0532276	0.546773	0.968434	0.872493	1.07493	0.998917
CTRB1	Intervertebral disc disorders || id:ukb-saige-722	Inverse variance weighted	2	0.0113541	0.0411061	0.782383	1.01142	0.933127	1.09628	0.998917
CTRB1	Displacement of intervertebral disc || id:ukb-saige-722.1	Inverse variance weighted	2	0.150283	0.16691	0.367917	1.16216	0.837896	1.61192	0.998917
CTRB1	Degeneration of intervertebral disc || id:ukb-saige-722.6	Inverse variance weighted	2	-0.0530443	0.0933003	0.569673	0.948338	0.78985	1.13863	0.998917
CTRB1	Other and unspecified disc disorder || id:ukb-saige-722.9	Inverse variance weighted	2	0.00266243	0.0580458	0.963416	1.00267	0.894843	1.12348	0.99894
CTRB1	Other disorders of cervical region || id:ukb-saige-723	Inverse variance weighted	2	-0.160603	0.16745	0.337505	0.851631	0.613359	1.18246	0.998917
CTRB1	Other and unspecified disorders of back || id:ukb-saige-724	Inverse variance weighted	2	0.0988839	0.0846208	0.242584	1.10394	0.935221	1.30309	0.998917
CTRB1	Other unspecified back disorders || id:ukb-saige-724.9	Inverse variance weighted	2	0.0178874	0.094334	0.849609	1.01805	0.846193	1.22481	0.998917
CTRB1	Peripheral enthesopathies and allied syndromes || id:ukb-saige-726	Inverse variance weighted	2	0.0541114	0.0389321	0.164562	1.0556	0.978049	1.1393	0.998917
CTRB1	Enthesopathy || id:ukb-saige-726.1	Inverse variance weighted	2	0.0670347	0.0386972	0.0832221	1.06933	0.991227	1.15359	0.998917
CTRB1	Bursitis || id:ukb-saige-726.3	Inverse variance weighted	2	0.0849664	0.130544	0.515135	1.08868	0.842906	1.40612	0.998917
CTRB1	Other disorders of synovium, tendon, and bursa || id:ukb-saige-727	Inverse variance weighted	2	0.00652442	0.0536788	0.903259	1.00655	0.906027	1.11822	0.998917
CTRB1	Synovitis and tenosynovitis || id:ukb-saige-727.1	Inverse variance weighted	2	-0.0407062	0.0943593	0.666181	0.960111	0.797997	1.15516	0.998917
CTRB1	Ganglion and cyst of synovium, tendon, and bursa || id:ukb-saige-727.4	Inverse variance weighted	2	0.0143984	0.0791658	0.855679	1.0145	0.868692	1.18479	0.998917
CTRB1	Rupture of synovium || id:ukb-saige-727.5	Inverse variance weighted	2	-0.205046	0.462605	0.657591	0.81461	0.328982	2.0171	0.998917
CTRB1	Disorders of muscle, ligament, and fascia || id:ukb-saige-728	Inverse variance weighted	2	-0.149394	0.0850648	0.0790478	0.86123	0.728971	1.01748	0.998917
CTRB1	Fasciitis || id:ukb-saige-728.7	Inverse variance weighted	2	-0.162883	0.103051	0.113969	0.849691	0.694292	1.03987	0.998917
CTRB1	Contracture of palmar fascia [Dupuytren's disease] || id:ukb-saige-728.71	Inverse variance weighted	2	-0.165984	0.0806751	0.0396442	0.84706	0.723173	0.99217	0.998917
CTRB1	Other disorders of soft tissues || id:ukb-saige-729	Inverse variance weighted	2	-0.0389949	0.054469	0.474046	0.961756	0.86437	1.07011	0.998917
CTRB1	Rheumatism, unspecified and fibrositis || id:ukb-saige-729.1	Inverse variance weighted	2	-0.0183212	0.120909	0.879559	0.981846	0.774681	1.24441	0.998917
CTRB1	Other disorders of bone and cartilage || id:ukb-saige-733	Inverse variance weighted	2	-0.0533653	0.0628635	0.395933	0.948034	0.838134	1.07234	0.998917
CTRB1	Aseptic necrosis of bone || id:ukb-saige-733.4	Inverse variance weighted	2	-0.088101	0.164424	0.592086	0.915668	0.663403	1.26386	0.998917
CTRB1	Malunion and nonunion of fracture || id:ukb-saige-733.8	Inverse variance weighted	2	0.0702974	0.173803	0.685869	1.07283	0.763108	1.50825	0.998917
CTRB1	Acquired foot deformities || id:ukb-saige-735	Inverse variance weighted	2	0.0513035	0.0405358	0.205644	1.05264	0.972246	1.13969	0.998917
CTRB1	Acquired toe deformities || id:ukb-saige-735.2	Inverse variance weighted	2	0.104205	0.0532276	0.0502627	1.10983	0.999879	1.23187	0.998917
CTRB1	Hammer toe (acquired) || id:ukb-saige-735.21	Inverse variance weighted	2	0.0737725	0.0870295	0.39662	1.07656	0.907733	1.27679	0.998917
CTRB1	Hallux rigidus || id:ukb-saige-735.23	Inverse variance weighted	2	0.202404	0.096743	0.0364223	1.22434	1.01287	1.47997	0.998917
CTRB1	Hallux valgus (Bunion) || id:ukb-saige-735.3	Inverse variance weighted	2	0.0311033	0.104651	0.766306	1.03159	0.840286	1.26645	0.998917
CTRB1	Other acquired deformities of limbs || id:ukb-saige-736	Inverse variance weighted	2	0.0195777	0.0942551	0.835456	1.01977	0.847756	1.22669	0.998917
CTRB1	Curvature of spine || id:ukb-saige-737	Inverse variance weighted	2	-0.00573667	0.113604	0.959726	0.99428	0.795805	1.24225	0.99894
CTRB1	Kyphoscoliosis and scoliosis || id:ukb-saige-737.3	Inverse variance weighted	2	0.0292218	0.118421	0.805093	1.02965	0.816374	1.29865	0.998917
CTRB1	Other acquired musculoskeletal deformity || id:ukb-saige-738	Inverse variance weighted	2	-0.0308094	0.0870295	0.72333	0.96966	0.817596	1.15001	0.998917
CTRB1	Acquired spondylolisthesis || id:ukb-saige-738.4	Inverse variance weighted	2	-0.0856744	0.0990718	0.387165	0.917893	0.755893	1.11461	0.998917
CTRB1	Osteoarthrosis || id:ukb-saige-740	Inverse variance weighted	2	0.0186068	0.0241659	0.441324	1.01878	0.971651	1.0682	0.998917
CTRB1	Osteoarthritis; localized || id:ukb-saige-740.1	Inverse variance weighted	2	0.0455512	0.0313902	0.146744	1.0466	0.984153	1.11302	0.998917
CTRB1	Osteoarthrosis, localized, primary || id:ukb-saige-740.11	Inverse variance weighted	2	0.0347417	0.0411061	0.398015	1.03535	0.955208	1.12222	0.998917
CTRB1	Osteoarthrosis, generalized || id:ukb-saige-740.2	Inverse variance weighted	2	-0.001369	0.157119	0.993048	0.998632	0.733945	1.35878	0.999402
CTRB1	Osteoarthrosis NOS || id:ukb-saige-740.9	Inverse variance weighted	2	0.00126069	0.0362059	0.972223	1.00126	0.932671	1.0749	0.99894
CTRB1	Symptoms and disorders of the joints || id:ukb-saige-741	Inverse variance weighted	2	-0.0638106	0.100221	0.524321	0.938183	0.770864	1.14182	0.998917
CTRB1	Stiffness of joint || id:ukb-saige-741.2	Inverse variance weighted	2	-0.0791766	0.228755	0.729252	0.923877	0.590057	1.44655	0.998917
CTRB1	Joint effusions || id:ukb-saige-741.4	Inverse variance weighted	2	-0.0972884	0.101561	0.338096	0.907294	0.743529	1.10713	0.998917
CTRB1	Derangement of joint, non-traumatic || id:ukb-saige-742	Inverse variance weighted	2	-0.0904632	0.164587	0.582568	0.913508	0.661627	1.26128	0.998917
CTRB1	Other derangement of joint || id:ukb-saige-742.9	Inverse variance weighted	2	-0.0771008	0.198739	0.698054	0.925796	0.627112	1.36674	0.998917
CTRB1	Osteoporosis, osteopenia and pathological fracture || id:ukb-saige-743	Inverse variance weighted	2	0.0144523	0.0435891	0.740223	1.01456	0.931478	1.10505	0.998917
CTRB1	Osteoporosis || id:ukb-saige-743.1	Inverse variance weighted	2	0.0152816	0.0483317	0.751864	1.0154	0.923625	1.11629	0.998917
CTRB1	Osteoporosis NOS || id:ukb-saige-743.11	Inverse variance weighted	2	0.0486931	0.0531483	0.359576	1.0499	0.946033	1.16517	0.998917
CTRB1	Other specified osteoporosis || id:ukb-saige-743.13	Inverse variance weighted	2	-0.135669	0.164501	0.409525	0.873132	0.63249	1.20533	0.998917
CTRB1	Pathologic fracture || id:ukb-saige-743.2	Inverse variance weighted	2	0.0780925	0.169242	0.644493	1.08122	0.775986	1.50653	0.998917
CTRB1	Osteopenia or other disorder of bone and cartilage || id:ukb-saige-743.9	Inverse variance weighted	2	-0.0376543	0.133031	0.777139	0.963046	0.742008	1.24993	0.998917
CTRB1	Pain in joint || id:ukb-saige-745	Inverse variance weighted	2	-0.0752949	0.0811905	0.353727	0.92747	0.791023	1.08745	0.998917
CTRB1	Cardiac and circulatory congenital anomalies || id:ukb-saige-747	Inverse variance weighted	2	-0.0842373	0.0725763	0.245775	0.919213	0.79733	1.05973	0.998917
CTRB1	Cardiac congenital anomalies || id:ukb-saige-747.1	Inverse variance weighted	2	-0.103099	0.0749854	0.169157	0.902038	0.778746	1.04485	0.998917
CTRB1	Cardiac shunt/ heart septal defect || id:ukb-saige-747.11	Inverse variance weighted	2	-0.214044	0.157198	0.173316	0.807313	0.593243	1.09863	0.998917
CTRB1	Congenital anomalies of great vessels || id:ukb-saige-747.13	Inverse variance weighted	2	0.00720477	0.0895157	0.935851	1.00723	0.845146	1.2004	0.99894
CTRB1	Digestive congenital anomalies || id:ukb-saige-750	Inverse variance weighted	2	-0.368857	0.254941	0.147943	0.691524	0.419563	1.13977	0.998917
CTRB1	Genitourinary congenital anomalies || id:ukb-saige-751	Inverse variance weighted	2	0.0633081	0.094334	0.502153	1.06536	0.885514	1.28172	0.998917
CTRB1	Congenital anomalies of genital organs || id:ukb-saige-751.1	Inverse variance weighted	2	-0.0364686	0.140334	0.794964	0.964188	0.73233	1.26945	0.998917
CTRB1	Congenital anomalies of urinary system || id:ukb-saige-751.2	Inverse variance weighted	2	0.101992	0.130544	0.434635	1.10737	0.85738	1.43026	0.998917
CTRB1	Other congenital musculoskeletal anomalies || id:ukb-saige-756	Inverse variance weighted	2	0.153557	0.281255	0.585086	1.16597	0.671861	2.02348	0.998917
CTRB1	Back pain || id:ukb-saige-760	Inverse variance weighted	2	0.0848283	0.0362881	0.0194063	1.08853	1.0138	1.16877	0.998917
CTRB1	Cervicalgia || id:ukb-saige-761	Inverse variance weighted	2	-0.0144597	0.117762	0.902276	0.985644	0.78249	1.24154	0.998917
CTRB1	Sciatica || id:ukb-saige-764	Inverse variance weighted	2	0.1114	0.0797224	0.16231	1.11784	0.956135	1.3069	0.998917
CTRB1	Neuralgia, neuritis, and radiculitis NOS || id:ukb-saige-766	Inverse variance weighted	2	0.0362904	0.111195	0.744148	1.03696	0.833891	1.28947	0.998917
CTRB1	Myalgia and myositis unspecified || id:ukb-saige-770	Inverse variance weighted	2	-0.151004	0.201333	0.453242	0.859844	0.579485	1.27584	0.998917
CTRB1	Musculoskeletal symptoms referable to limbs || id:ukb-saige-771	Inverse variance weighted	2	0.00233654	0.051281	0.963658	1.00234	0.906491	1.10832	0.99894
CTRB1	Swelling of limb || id:ukb-saige-771.1	Inverse variance weighted	2	-0.0303552	0.0556368	0.585343	0.970101	0.869877	1.08187	0.998917
CTRB1	Symptoms of the muscles || id:ukb-saige-772	Inverse variance weighted	2	0.0988768	0.145076	0.495521	1.10393	0.830713	1.46701	0.998917
CTRB1	Pain in limb || id:ukb-saige-773	Inverse variance weighted	2	0.0269703	0.0484088	0.577434	1.02734	0.934344	1.12959	0.998917
CTRB1	Symptoms involving nervous and musculoskeletal systems || id:ukb-saige-781	Inverse variance weighted	2	0.189366	0.0894381	0.0342353	1.20848	1.01417	1.44003	0.998917
CTRB1	Symptoms involving skin and other integumentary tissue || id:ukb-saige-782	Inverse variance weighted	2	-0.0457969	0.095538	0.631684	0.955236	0.792113	1.15195	0.998917
CTRB1	Edema || id:ukb-saige-782.3	Inverse variance weighted	2	-0.0248559	0.127032	0.844872	0.975451	0.760454	1.25123	0.998917
CTRB1	Fever of unknown origin || id:ukb-saige-783	Inverse variance weighted	2	-0.0459649	0.0604547	0.447063	0.955075	0.848355	1.07522	0.998917
CTRB1	Abdominal pain || id:ukb-saige-785	Inverse variance weighted	2	0.0105059	0.0195895	0.591748	1.01056	0.972496	1.05012	0.998917
CTRB1	Syncope and collapse || id:ukb-saige-788	Inverse variance weighted	2	0.0241141	0.0570295	0.672415	1.02441	0.916069	1.14556	0.998917
CTRB1	Nausea and vomiting || id:ukb-saige-789	Inverse variance weighted	2	-0.034258	0.0362881	0.345141	0.966322	0.89998	1.03755	0.998917
CTRB1	Nonspecific findings on examination of blood || id:ukb-saige-790	Inverse variance weighted	2	-0.00885307	0.0483317	0.854662	0.991186	0.901601	1.08967	0.998917
CTRB1	Other abnormal blood chemistry || id:ukb-saige-790.6	Inverse variance weighted	2	-0.000100977	0.0582375	0.998617	0.999899	0.892038	1.1208	0.999402
CTRB1	Gangrene || id:ukb-saige-791	Inverse variance weighted	2	-0.217437	0.162015	0.179571	0.804578	0.585677	1.1053	0.998917
CTRB1	Nonspecific abnormal findings on radiological and other examination of musculoskeletal system || id:ukb-saige-793	Inverse variance weighted	2	0.215145	0.26259	0.412605	1.24004	0.741165	2.07471	0.998917
CTRB1	Nonspecific abnormal findings on radiological and other examination of other intrathoracic organs (echocardiogram, etc) || id:ukb-saige-793.2	Inverse variance weighted	2	0.128952	0.348524	0.711387	1.13764	0.574558	2.25254	0.998917
CTRB1	Malaise and fatigue || id:ukb-saige-798	Inverse variance weighted	2	0.0535755	0.0652721	0.411759	1.05504	0.928339	1.19903	0.998917
CTRB1	Chronic fatigue syndrome || id:ukb-saige-798.1	Inverse variance weighted	2	0.0752225	0.157119	0.632108	1.07812	0.792367	1.46694	0.998917
CTRB1	Fracture of lower limb || id:ukb-saige-800	Inverse variance weighted	2	-0.0608648	0.0459233	0.185053	0.94095	0.859956	1.02957	0.998917
CTRB1	Fracture of neck of femur || id:ukb-saige-800.1	Inverse variance weighted	2	-0.157907	0.130416	0.225973	0.853929	0.661317	1.10264	0.998917
CTRB1	Fracture of tibia and fibula || id:ukb-saige-800.3	Inverse variance weighted	2	0.0702552	0.0822121	0.392795	1.07278	0.913127	1.26035	0.998917
CTRB1	Fracture of patella || id:ukb-saige-800.4	Inverse variance weighted	2	0.138508	0.137849	0.315003	1.14856	0.876625	1.50485	0.998917
CTRB1	Fracture of ankle and foot || id:ukb-saige-801	Inverse variance weighted	2	0.0455625	0.0798033	0.568044	1.04662	0.895071	1.22382	0.998917
CTRB1	Fracture of foot || id:ukb-saige-801.1	Inverse variance weighted	2	-0.00101707	0.0894381	0.990927	0.998983	0.838353	1.19039	0.99894
CTRB1	Fracture of pelvis || id:ukb-saige-802	Inverse variance weighted	2	0.122858	0.142667	0.389155	1.13072	0.854901	1.49554	0.998917
CTRB1	Fracture of upper limb || id:ukb-saige-803	Inverse variance weighted	2	0.0360301	0.0434288	0.406745	1.03669	0.952095	1.12879	0.998917
CTRB1	Fracture of humerus || id:ukb-saige-803.1	Inverse variance weighted	2	0.120112	0.0919249	0.191337	1.12762	0.941707	1.35024	0.998917
CTRB1	Fracture of radius and ulna || id:ukb-saige-803.2	Inverse variance weighted	2	-0.0352837	0.0532276	0.507405	0.965332	0.869698	1.07148	0.998917
CTRB1	Fracture of clavicle or scapula || id:ukb-saige-803.3	Inverse variance weighted	2	0.111199	0.096743	0.250379	1.11762	0.924579	1.35096	0.998917
CTRB1	Fracture of hand or wrist || id:ukb-saige-804	Inverse variance weighted	2	0.0963771	0.0652721	0.139798	1.10117	0.968936	1.25146	0.998917
CTRB1	Fracture of vertebral column without mention of spinal cord injury || id:ukb-saige-805	Inverse variance weighted	2	0.0667654	0.10397	0.520768	1.06904	0.871957	1.31068	0.998917
CTRB1	Fracture of ribs || id:ukb-saige-807	Inverse variance weighted	2	0.0813349	0.137849	0.555172	1.08473	0.827911	1.42122	0.998917
CTRB1	Fracture of unspecified bones || id:ukb-saige-809	Inverse variance weighted	2	0.176075	0.106378	0.097888	1.19253	0.968094	1.46899	0.998917
CTRB1	Intracranial hemorrhage (injury) || id:ukb-saige-818	Inverse variance weighted	2	-0.0951499	0.169242	0.573971	0.909237	0.652553	1.26689	0.998917
CTRB1	Skull and face fracture and other intercranial injury || id:ukb-saige-819	Inverse variance weighted	2	0.0156507	0.070167	0.823498	1.01577	0.885257	1.16553	0.998917
CTRB1	Torus fracture || id:ukb-saige-823	Inverse variance weighted	2	0.0672487	0.0942551	0.475552	1.06956	0.889148	1.28658	0.998917
CTRB1	Dislocation || id:ukb-saige-830	Inverse variance weighted	2	-0.0147641	0.173287	0.932102	0.985344	0.70159	1.38386	0.99894
CTRB1	Internal derangement of knee || id:ukb-saige-835	Inverse variance weighted	2	0.042271	0.0314693	0.179192	1.04318	0.980778	1.10955	0.998917
CTRB1	Traumatic arthropathy || id:ukb-saige-836	Inverse variance weighted	2	0.0826375	0.170551	0.628009	1.08615	0.777522	1.51728	0.998917
CTRB1	Hemorrhage or hematoma complicating a procedure || id:ukb-saige-850	Inverse variance weighted	2	0.0753538	0.0531483	0.156248	1.07827	0.971594	1.19665	0.998917
CTRB1	Complication of colostomy or enterostomy || id:ukb-saige-853	Inverse variance weighted	2	0.119994	0.169319	0.47852	1.12749	0.809068	1.57123	0.998917
CTRB1	Complications of cardiac/vascular device, implant, and graft || id:ukb-saige-854	Inverse variance weighted	2	0.0884593	0.0895157	0.323056	1.09249	0.916685	1.30201	0.998917
CTRB1	Mechanical complication of unspecified genitourinary device, implant, and graft || id:ukb-saige-857	Inverse variance weighted	2	-0.048915	0.108787	0.65297	0.952262	0.769405	1.17858	0.998917
CTRB1	Complication of internal orthopedic device || id:ukb-saige-858	Inverse variance weighted	2	0.0222976	0.0677577	0.742096	1.02255	0.89538	1.16778	0.998917
CTRB1	Complication due to other implant and internal device || id:ukb-saige-859	Inverse variance weighted	2	-0.0956373	0.123657	0.439282	0.908794	0.713191	1.15804	0.998917
CTRB1	Open wounds of head; neck; and trunk || id:ukb-saige-870	Inverse variance weighted	2	0.0660175	0.0628635	0.293638	1.06825	0.94441	1.20832	0.998917
CTRB1	Other open wound of head and face || id:ukb-saige-870.3	Inverse variance weighted	2	0.0964948	0.070167	0.169065	1.1013	0.959798	1.26367	0.998917
CTRB1	Open wounds of extremities || id:ukb-saige-871	Inverse variance weighted	2	0.0726146	0.0603725	0.229063	1.07532	0.955314	1.21039	0.998917
CTRB1	Injuries to the nervous system || id:ukb-saige-907	Inverse variance weighted	2	0.107373	0.106378	0.312808	1.11335	0.903817	1.37146	0.998917
CTRB1	Superficial injury without mention of infection || id:ukb-saige-915	Inverse variance weighted	2	-0.00462919	0.0580458	0.936435	0.995382	0.888342	1.11532	0.99894
CTRB1	Contusion || id:ukb-saige-916	Inverse variance weighted	2	0.0496271	0.0991519	0.616712	1.05088	0.865273	1.2763	0.998917
CTRB1	Atopic/contact dermatitis due to other or unspecified || id:ukb-saige-939	Inverse variance weighted	2	0.074383	0.0845387	0.37893	1.07722	0.912732	1.27135	0.998917
CTRB1	Anaphylactic shock NOS || id:ukb-saige-946	Inverse variance weighted	2	0.137182	0.162015	0.397152	1.14704	0.834962	1.57575	0.998917
CTRB1	Poisoning by antibiotics || id:ukb-saige-960	Inverse variance weighted	2	-0.0323555	0.0289823	0.264256	0.968162	0.914699	1.02475	0.998917
CTRB1	Allergy/adverse effect of penicillin || id:ukb-saige-960.2	Inverse variance weighted	2	-0.0214722	0.0313902	0.493949	0.978757	0.920354	1.04087	0.998917
CTRB1	Poisoning by other anti-infectives || id:ukb-saige-961	Inverse variance weighted	2	-0.0330375	0.281733	0.90665	0.967502	0.556976	1.68061	0.998917
CTRB1	Poisoning/allergy of sulfonamides || id:ukb-saige-961.1	Inverse variance weighted	2	0.036581	0.246331	0.881945	1.03726	0.640038	1.681	0.998917
CTRB1	Poisoning by analgesics, antipyretics, and antirheumatics || id:ukb-saige-965	Inverse variance weighted	2	-0.0183108	0.045999	0.69058	0.981856	0.897207	1.07449	0.998917
CTRB1	Opiates and related narcotics causing adverse effects in therapeutic use || id:ukb-saige-965.1	Inverse variance weighted	2	0.0425362	0.134145	0.751175	1.04345	0.802207	1.35725	0.998917
CTRB1	Poisoning by anticonvulsants and anti-Parkinsonism drugs || id:ukb-saige-966	Inverse variance weighted	2	-0.0345399	0.169242	0.838286	0.96605	0.693327	1.34605	0.998917
CTRB1	Adverse effects of sedatives or other central nervous system depressants and anesthetics || id:ukb-saige-967	Inverse variance weighted	2	0.119021	0.170025	0.483915	1.12639	0.807164	1.57188	0.998917
CTRB1	Poisoning by psychotropic agents || id:ukb-saige-969	Inverse variance weighted	2	0.0636115	0.0870295	0.464829	1.06568	0.898556	1.26388	0.998917
CTRB1	Adverse drug events and drug allergies || id:ukb-saige-979	Inverse variance weighted	2	-0.251779	0.281987	0.371924	0.777417	0.447324	1.35109	0.998917
CTRB1	Effects radiation NOS || id:ukb-saige-990	Inverse variance weighted	2	-0.000268498	0.0677577	0.996838	0.999732	0.875401	1.14172	0.999402
CTRB1	Sepsis and SIRS || id:ukb-saige-994	Inverse variance weighted	2	-0.0235656	0.105405	0.82309	0.97671	0.794407	1.20085	0.998917
CTRB1	Sepsis || id:ukb-saige-994.2	Inverse variance weighted	2	-0.0235656	0.105405	0.82309	0.97671	0.794407	1.20085	0.998917
CTRB1	Myeloproliferative disease || id:ukb-saige-200	Wald ratio	1	-0.115764	0.123153	0.347218	0.890686	0.699673	1.13385	0.347218

## Sheet: Table S23
Table S23: MR-PheWAS results of Plasma SIGLEC5.
Exposure	Outcome	Method	Nsnp	b	se	P_val	OR	Lci95	Uci95	P_FDR
SIGLEC5	Intestinal infection || id:ukb-saige-008	Inverse variance weighted	10	0.0178499	0.020075	0.373918	1.01801	0.978732	1.05886	0.973473
SIGLEC5	Bacterial enteritis || id:ukb-saige-008.5	Inverse variance weighted	10	-0.0470789	0.0372429	0.206193	0.954012	0.886854	1.02626	0.973473
SIGLEC5	Intestinal infection due to C. difficile || id:ukb-saige-008.52	Inverse variance weighted	10	0.0108796	0.0838576	0.896773	1.01094	0.857717	1.19153	0.984541
SIGLEC5	Viral Enteritis || id:ukb-saige-008.6	Inverse variance weighted	10	0.0562448	0.0634566	0.375428	1.05786	0.934139	1.19796	0.973473
SIGLEC5	Septicemia || id:ukb-saige-038	Inverse variance weighted	10	0.058706	0.029882	0.0494617	1.06046	1.00014	1.12443	0.973473
SIGLEC5	Gram negative septicemia || id:ukb-saige-038.1	Inverse variance weighted (multiplicative random effects)	10	0.0982379	0.0887141	0.268141	1.10323	0.927148	1.31274	0.973473
SIGLEC5	Bacterial infection NOS || id:ukb-saige-041	Inverse variance weighted	10	0.00397637	0.0170072	0.815137	1.00398	0.971069	1.03802	0.973473
SIGLEC5	Staphylococcus infections || id:ukb-saige-041.1	Inverse variance weighted	10	-0.0416674	0.0357599	0.243938	0.959189	0.894262	1.02883	0.973473
SIGLEC5	Streptococcus infection || id:ukb-saige-041.2	Inverse variance weighted	10	-0.00979198	0.0459643	0.8313	0.990256	0.904944	1.08361	0.973473
SIGLEC5	E. coli || id:ukb-saige-041.4	Inverse variance weighted	10	-0.0214889	0.0358775	0.549203	0.97874	0.91228	1.05004	0.973473
SIGLEC5	Viral hepatitis || id:ukb-saige-070	Inverse variance weighted	10	-0.0909223	0.0535049	0.0892575	0.913089	0.822183	1.01404	0.973473
SIGLEC5	Viral warts & HPV || id:ukb-saige-078	Inverse variance weighted	10	0.0865559	0.0629809	0.169343	1.09041	0.963785	1.23368	0.973473
SIGLEC5	Viral infection || id:ukb-saige-079	Inverse variance weighted	10	0.0247794	0.0383092	0.517745	1.02509	0.950938	1.10502	0.973473
SIGLEC5	Postoperative infection || id:ukb-saige-080	Inverse variance weighted	10	-0.0554779	0.0278338	0.0462418	0.946033	0.895805	0.999077	0.973473
SIGLEC5	Infection/inflammation of internal prosthetic device; implant; and graft || id:ukb-saige-081	Inverse variance weighted	10	-0.0597041	0.0374932	0.111295	0.942043	0.875298	1.01388	0.973473
SIGLEC5	Burns || id:ukb-saige-1000	Inverse variance weighted	10	0.126393	0.0882902	0.152267	1.13473	0.954416	1.34911	0.973473
SIGLEC5	Foreign body injury || id:ukb-saige-1001	Inverse variance weighted	10	0.0229806	0.0535049	0.667556	1.02325	0.921374	1.13638	0.973473
SIGLEC5	Symptoms concerning nutrition, metabolism, and development || id:ukb-saige-1002	Inverse variance weighted	10	0.0532161	0.0273504	0.0516889	1.05466	0.999609	1.11274	0.973473
SIGLEC5	Other symptoms || id:ukb-saige-1005	Inverse variance weighted	10	0.087693	0.0697604	0.208732	1.09165	0.952146	1.2516	0.973473
SIGLEC5	Crushing or internal injury to organs || id:ukb-saige-1008	Inverse variance weighted	10	-0.0750759	0.0585161	0.199494	0.927673	0.827151	1.04041	0.973473
SIGLEC5	Injury, NOS || id:ukb-saige-1009	Inverse variance weighted	10	0.025827	0.0265975	0.331534	1.02616	0.974039	1.08108	0.973473
SIGLEC5	Other tests || id:ukb-saige-1010	Inverse variance weighted	10	-0.0042533	0.0243616	0.861401	0.995756	0.949327	1.04446	0.984541
SIGLEC5	Complications of surgical and medical procedures || id:ukb-saige-1011	Inverse variance weighted	10	-0.0151055	0.019493	0.438386	0.985008	0.948084	1.02337	0.973473
SIGLEC5	Effects of other external causes || id:ukb-saige-1015	Inverse variance weighted	10	-0.0112223	0.0350621	0.748916	0.98884	0.923168	1.05918	0.973473
SIGLEC5	Other ill-defined and unknown causes of morbidity and mortality || id:ukb-saige-1019	Inverse variance weighted	10	-0.0319106	0.0154605	0.0390174	0.968593	0.939683	0.998393	0.973473
SIGLEC5	Candidiasis || id:ukb-saige-112	Inverse variance weighted	10	0.000812212	0.0407496	0.984098	1.00081	0.923987	1.08403	0.9956
SIGLEC5	Cancer of mouth || id:ukb-saige-145	Inverse variance weighted	10	0.0639413	0.0732429	0.382661	1.06603	0.923472	1.23059	0.973473
SIGLEC5	Cancer of larynx, pharynx, nasal cavities || id:ukb-saige-149	Inverse variance weighted	10	-0.0160582	0.075892	0.832425	0.98407	0.848058	1.1419	0.973473
SIGLEC5	Cancer of esophagus || id:ukb-saige-150	Inverse variance weighted	10	-0.0804236	0.0703903	0.253231	0.922725	0.803813	1.05923	0.973473
SIGLEC5	Cancer of stomach || id:ukb-saige-151	Inverse variance weighted	10	0.138476	0.0792025	0.080398	1.14852	0.983379	1.3414	0.973473
SIGLEC5	Colorectal cancer || id:ukb-saige-153	Inverse variance weighted	10	0.0245725	0.0278268	0.377208	1.02488	0.970477	1.08233	0.973473
SIGLEC5	Colon cancer || id:ukb-saige-153.2	Inverse variance weighted	10	0.0210984	0.0345238	0.541116	1.02132	0.954499	1.09282	0.973473
SIGLEC5	Malignant neoplasm of rectum, rectosigmoid junction, and anus || id:ukb-saige-153.3	Inverse variance weighted	10	0.020015	0.0427403	0.639576	1.02022	0.938234	1.10936	0.973473
SIGLEC5	Pancreatic cancer || id:ukb-saige-157	Inverse variance weighted	10	-0.0329889	0.0774575	0.670183	0.967549	0.831266	1.12618	0.973473
SIGLEC5	Neoplasm of unspecified nature of digestive system || id:ukb-saige-158	Inverse variance weighted	10	0.0293968	0.0696932	0.673169	1.02983	0.898344	1.18057	0.973473
SIGLEC5	Malignant neoplasm of other and ill-defined sites within the digestive organs and peritoneum || id:ukb-saige-159	Inverse variance weighted	10	0.0203927	0.0252886	0.420014	1.0206	0.971248	1.07246	0.973473
SIGLEC5	Cancer within the respiratory system || id:ukb-saige-165	Inverse variance weighted	10	-0.0142041	0.0362684	0.695325	0.985896	0.918246	1.05853	0.973473
SIGLEC5	Cancer of bronchus; lung || id:ukb-saige-165.1	Inverse variance weighted	10	-0.0478646	0.0408826	0.241687	0.953263	0.879858	1.03279	0.973473
SIGLEC5	Skin cancer || id:ukb-saige-172	Inverse variance weighted	10	0.00831926	0.0167936	0.62033	1.00835	0.975704	1.0421	0.973473
SIGLEC5	Melanomas of skin, dx or hx || id:ukb-saige-172.1	Inverse variance weighted	3	-0.122993	0.0702221	0.079862	0.88427	0.770567	1.01475	0.973473
SIGLEC5	Melanomas of skin || id:ukb-saige-172.11	Inverse variance weighted	10	-0.0569897	0.0362761	0.116183	0.944604	0.879773	1.01421	0.973473
SIGLEC5	Other non-epithelial cancer of skin || id:ukb-saige-172.2	Inverse variance weighted	10	0.0250911	0.0184609	0.174099	1.02541	0.988969	1.06319	0.973473
SIGLEC5	Carcinoma in situ of skin || id:ukb-saige-172.3	Inverse variance weighted	10	-0.0938317	0.0724608	0.195344	0.910436	0.789895	1.04937	0.973473
SIGLEC5	Breast cancer || id:ukb-saige-174	Inverse variance weighted	10	-0.0137189	0.0170334	0.420584	0.986375	0.953988	1.01986	0.973473
SIGLEC5	Breast cancer [female] || id:ukb-saige-174.1	Inverse variance weighted	10	-0.0156474	0.0180168	0.385126	0.984474	0.950316	1.01986	0.973473
SIGLEC5	Malignant neoplasm of female breast || id:ukb-saige-174.11	Inverse variance weighted	10	-0.0100649	0.0206655	0.626229	0.989986	0.950688	1.03091	0.973473
SIGLEC5	Acquired absence of breast || id:ukb-saige-175	Inverse variance weighted	10	-0.028623	0.0452925	0.527414	0.971783	0.889233	1.062	0.973473
SIGLEC5	Cervical cancer and dysplasia || id:ukb-saige-180	Inverse variance weighted	10	0.00294127	0.0313091	0.925154	1.00295	0.943249	1.06642	0.984541
SIGLEC5	Cervical cancer || id:ukb-saige-180.1	Inverse variance weighted	10	-0.0330453	0.0459643	0.472181	0.967495	0.884144	1.0587	0.973473
SIGLEC5	Cervical intraepithelial neoplasia [CIN] [Cervical dysplasia] || id:ukb-saige-180.3	Inverse variance weighted	10	0.0057883	0.0478097	0.903636	1.00581	0.915835	1.10461	0.984541
SIGLEC5	Malignant neoplasm of uterus || id:ukb-saige-182	Inverse variance weighted	10	0.00706107	0.0524893	0.892988	1.00709	0.908629	1.11621	0.984541
SIGLEC5	Cancer of other female genital organs || id:ukb-saige-184	Inverse variance weighted	10	-0.04873	0.0382156	0.202261	0.952438	0.883705	1.02652	0.973473
SIGLEC5	Malignant neoplasm of ovary and other uterine adnexa || id:ukb-saige-184.1	Inverse variance weighted	10	-0.0330196	0.0407496	0.417765	0.96752	0.89325	1.04796	0.973473
SIGLEC5	Malignant neoplasm of ovary || id:ukb-saige-184.11	Inverse variance weighted	10	-0.0262277	0.0408826	0.521175	0.974113	0.899103	1.05538	0.973473
SIGLEC5	Malignant neoplasm of testis || id:ukb-saige-187.2	Inverse variance weighted	10	-0.056114	0.0301476	0.0627006	0.945431	0.891185	1.00298	0.973473
SIGLEC5	Cancer of urinary organs (incl. kidney and bladder) || id:ukb-saige-189	Inverse variance weighted	10	-0.0235201	0.0388183	0.544579	0.976754	0.905196	1.05397	0.973473
SIGLEC5	Cancer of kidney and renal pelvis || id:ukb-saige-189.1	Inverse variance weighted	10	-0.0421629	0.0576626	0.464657	0.958714	0.85626	1.07343	0.973473
SIGLEC5	Malignant neoplasm of kidney, except pelvis || id:ukb-saige-189.11	Inverse variance weighted	10	-0.0530075	0.0585721	0.365468	0.948373	0.845515	1.06374	0.973473
SIGLEC5	Cancer of bladder || id:ukb-saige-189.2	Inverse variance weighted (multiplicative random effects)	10	-0.00661199	0.0548859	0.904112	0.99341	0.89209	1.10624	0.984541
SIGLEC5	Malignant neoplasm of bladder || id:ukb-saige-189.21	Inverse variance weighted	10	-0.0257084	0.0520366	0.621274	0.974619	0.880117	1.07927	0.973473
SIGLEC5	Manlignant and unknown neoplasms of brain and nervous system || id:ukb-saige-191	Inverse variance weighted	10	-0.0972058	0.0731795	0.184072	0.907369	0.786126	1.04731	0.973473
SIGLEC5	Cancer of brain and nervous system || id:ukb-saige-191.1	Inverse variance weighted	10	-0.123767	0.0820116	0.131262	0.883585	0.752383	1.03767	0.973473
SIGLEC5	Cancer, suspected or other || id:ukb-saige-195	Inverse variance weighted (multiplicative random effects)	10	0.00300512	0.0200335	0.880761	1.00301	0.964389	1.04318	0.984541
SIGLEC5	Malignant neoplasm, other || id:ukb-saige-195.1	Inverse variance weighted (multiplicative random effects)	10	0.00184808	0.0216906	0.932101	1.00185	0.96015	1.04536	0.984541
SIGLEC5	Chemotherapy || id:ukb-saige-197	Inverse variance weighted	10	-0.00490312	0.0130883	0.707944	0.995109	0.969906	1.02097	0.973473
SIGLEC5	Secondary malignant neoplasm || id:ukb-saige-198	Inverse variance weighted	10	0.0105095	0.0194783	0.589509	1.01056	0.972711	1.04989	0.973473
SIGLEC5	Secondary malignancy of lymph nodes || id:ukb-saige-198.1	Inverse variance weighted	10	0.0101605	0.0256459	0.691969	1.01021	0.960688	1.06229	0.973473
SIGLEC5	Secondary malignancy of respiratory organs || id:ukb-saige-198.2	Inverse variance weighted	10	-0.00999065	0.0398258	0.801923	0.990059	0.915716	1.07044	0.973473
SIGLEC5	Secondary malignant neoplasm of digestive systems || id:ukb-saige-198.3	Inverse variance weighted	10	0.0755661	0.0479585	0.115105	1.07849	0.981736	1.18479	0.973473
SIGLEC5	Secondary malignant neoplasm of liver || id:ukb-saige-198.4	Inverse variance weighted	10	0.0393104	0.0363258	0.27918	1.04009	0.968615	1.11685	0.973473
SIGLEC5	Secondary malignancy of brain/spine || id:ukb-saige-198.5	Inverse variance weighted	10	0.0145125	0.0665308	0.827326	1.01462	0.890575	1.15594	0.973473
SIGLEC5	Neoplasm of uncertain behavior || id:ukb-saige-199	Inverse variance weighted	10	0.00637634	0.0496075	0.897725	1.0064	0.913151	1.10916	0.984541
SIGLEC5	Myeloproliferative disease || id:ukb-saige-200	Inverse variance weighted	10	-0.120875	0.0586133	0.0391845	0.886145	0.789973	0.994025	0.973473
SIGLEC5	Cancer of other lymphoid, histiocytic tissue || id:ukb-saige-202	Inverse variance weighted (multiplicative random effects)	10	0.00522261	0.0547064	0.923945	1.00524	0.903028	1.11901	0.984541
SIGLEC5	Non-Hodgkins lymphoma || id:ukb-saige-202.2	Inverse variance weighted	10	-0.0268538	0.0558667	0.630746	0.973504	0.872535	1.08616	0.973473
SIGLEC5	Large cell lymphoma || id:ukb-saige-202.24	Inverse variance weighted	10	-0.148921	0.0980524	0.128817	0.861638	0.710985	1.04421	0.973473
SIGLEC5	Leukemia || id:ukb-saige-204	Inverse variance weighted	10	-0.0390035	0.0550273	0.478448	0.961747	0.863417	1.07128	0.973473
SIGLEC5	Lymphoid leukemia || id:ukb-saige-204.1	Inverse variance weighted	10	0.0354378	0.0990411	0.720487	1.03607	0.853267	1.25804	0.973473
SIGLEC5	Lymphoid leukemia, chronic || id:ukb-saige-204.12	Inverse variance weighted	10	0.00619436	0.106992	0.953832	1.00621	0.815862	1.24098	0.989579
SIGLEC5	Multiple myeloma || id:ukb-saige-204.4	Inverse variance weighted	10	-0.064155	0.0915457	0.48343	0.93786	0.783813	1.12218	0.973473
SIGLEC5	Benign neoplasm of colon || id:ukb-saige-208	Inverse variance weighted	10	0.0302056	0.0178989	0.0914934	1.03067	0.995136	1.06747	0.973473
SIGLEC5	Benign neoplasm of lip, oral cavity, and pharynx || id:ukb-saige-210	Inverse variance weighted	10	0.0739421	0.0669709	0.269553	1.07674	0.944291	1.22778	0.973473
SIGLEC5	Benign neoplasm of other parts of digestive system || id:ukb-saige-211	Inverse variance weighted	10	0.0447889	0.0262573	0.0880516	1.04581	0.993347	1.10104	0.973473
SIGLEC5	Lipoma || id:ukb-saige-214	Inverse variance weighted	10	-0.00422268	0.0238874	0.859686	0.995786	0.950239	1.04352	0.984541
SIGLEC5	Other benign neoplasm of connective and other soft tissue || id:ukb-saige-215	Inverse variance weighted	10	-0.0541338	0.056634	0.339147	0.947305	0.847778	1.05852	0.973473
SIGLEC5	Benign neoplasm of skin || id:ukb-saige-216	Inverse variance weighted	10	0.0110158	0.021778	0.61298	1.01108	0.968827	1.05517	0.973473
SIGLEC5	Vascular hamartomas and non-neoplastic nevi || id:ukb-saige-217	Inverse variance weighted	10	-0.0110809	0.0906214	0.90268	0.98898	0.828036	1.18121	0.984541
SIGLEC5	Nevus, non-neoplastic || id:ukb-saige-217.1	Inverse variance weighted	10	-0.03737	0.0894686	0.676175	0.96332	0.808376	1.14796	0.973473
SIGLEC5	Benign neoplasm of uterus || id:ukb-saige-218	Inverse variance weighted	10	-0.0104509	0.0210411	0.619409	0.989604	0.949622	1.03127	0.973473
SIGLEC5	Uterine leiomyoma || id:ukb-saige-218.1	Inverse variance weighted	10	-0.00598898	0.0209347	0.774817	0.994029	0.954067	1.03566	0.973473
SIGLEC5	Benign neoplasm of ovary || id:ukb-saige-220	Inverse variance weighted	10	-0.00399055	0.0511436	0.937807	0.996017	0.901016	1.10104	0.984571
SIGLEC5	Benign neoplasm of brain and other parts of nervous system || id:ukb-saige-225	Inverse variance weighted	10	0.00313137	0.0650938	0.961632	1.00314	0.88298	1.13964	0.989579
SIGLEC5	Benign neoplasm of brain, cranial nerves, meninges || id:ukb-saige-225.1	Inverse variance weighted	10	0.00923499	0.0759961	0.90328	1.00928	0.869604	1.17139	0.984541
SIGLEC5	Benign neoplasm of other endocrine glands and related structures || id:ukb-saige-227	Inverse variance weighted	10	-0.000411169	0.0626757	0.994766	0.999589	0.884038	1.13024	0.997296
SIGLEC5	Hemangioma and lymphangioma, any site || id:ukb-saige-228	Inverse variance weighted	10	-0.00947239	0.0469256	0.840026	0.990572	0.90353	1.086	0.974785
SIGLEC5	Benign neoplasm of unspecified sites || id:ukb-saige-229	Inverse variance weighted	10	0.0318757	0.0497019	0.521303	1.03239	0.936562	1.13802	0.973473
SIGLEC5	Simple and unspecified goiter || id:ukb-saige-240	Inverse variance weighted	9	0.0327615	0.103053	0.750553	1.0333	0.844322	1.26459	0.973473
SIGLEC5	Nontoxic nodular goiter || id:ukb-saige-241	Inverse variance weighted	10	-0.037377	0.0558028	0.502982	0.963313	0.863509	1.07465	0.973473
SIGLEC5	Nontoxic multinodular goiter || id:ukb-saige-241.2	Inverse variance weighted	10	-0.0152086	0.0723536	0.833512	0.984906	0.854686	1.13497	0.973473
SIGLEC5	Thyrotoxicosis with or without goiter || id:ukb-saige-242	Inverse variance weighted	10	0.0704254	0.0478299	0.140909	1.07296	0.976949	1.17842	0.973473
SIGLEC5	Hypothyroidism || id:ukb-saige-244	Inverse variance weighted	10	0.00988971	0.0158627	0.532983	1.00994	0.979022	1.04183	0.973473
SIGLEC5	Secondary hypothyroidism || id:ukb-saige-244.1	Inverse variance weighted	10	0.0469675	0.056634	0.406925	1.04809	0.937972	1.17113	0.973473
SIGLEC5	Hypothyroidism NOS || id:ukb-saige-244.4	Inverse variance weighted	10	0.011171	0.0167976	0.506027	1.01123	0.978483	1.04508	0.973473
SIGLEC5	Diabetes mellitus || id:ukb-saige-250	Inverse variance weighted	10	0.00797306	0.0142972	0.577072	1.008	0.98015	1.03665	0.973473
SIGLEC5	Type 1 diabetes || id:ukb-saige-250.1	Inverse variance weighted	10	0.0737227	0.0403665	0.0678003	1.07651	0.994619	1.16514	0.973473
SIGLEC5	Type 2 diabetes || id:ukb-saige-250.2	Inverse variance weighted	10	0.00415407	0.0145066	0.774604	1.00416	0.976014	1.03312	0.973473
SIGLEC5	Type 2 diabetes with ophthalmic manifestations || id:ukb-saige-250.23	Inverse variance weighted	10	0.0116272	0.0519544	0.822915	1.0117	0.913745	1.12014	0.973473
SIGLEC5	Type 2 diabetes with neurological manifestations || id:ukb-saige-250.24	Inverse variance weighted	10	0.156898	0.0812465	0.0534657	1.16988	0.997658	1.37182	0.973473
SIGLEC5	Abnormal glucose || id:ukb-saige-250.4	Inverse variance weighted	10	0.025121	0.0739246	0.733993	1.02544	0.887123	1.18532	0.973473
SIGLEC5	Diabetic retinopathy || id:ukb-saige-250.7	Inverse variance weighted	10	0.0230176	0.051606	0.655579	1.02328	0.924844	1.1322	0.973473
SIGLEC5	Other disorders of pancreatic internal secretion || id:ukb-saige-251	Inverse variance weighted	10	0.0334197	0.0643391	0.60346	1.03398	0.911481	1.17295	0.973473
SIGLEC5	Hypoglycemia || id:ukb-saige-251.1	Inverse variance weighted	10	0.0365298	0.0652388	0.57552	1.03721	0.912709	1.17868	0.973473
SIGLEC5	Hyperparathyroidism || id:ukb-saige-252.1	Inverse variance weighted	10	0.0194807	0.0730062	0.789596	1.01967	0.883723	1.17653	0.973473
SIGLEC5	Disorders of the pituitary gland and its hypothalamic control || id:ukb-saige-253	Inverse variance weighted	10	-0.022107	0.0796072	0.781242	0.978136	0.836828	1.1433	0.973473
SIGLEC5	Protein-calorie malnutrition || id:ukb-saige-260	Inverse variance weighted	10	-0.0285121	0.0574205	0.619507	0.971891	0.86844	1.08766	0.973473
SIGLEC5	Anorexia || id:ukb-saige-260.6	Inverse variance weighted	10	-0.0330203	0.0640201	0.606009	0.967519	0.853423	1.09687	0.973473
SIGLEC5	Vitamin deficiency || id:ukb-saige-261	Inverse variance weighted	10	0.00150753	0.0535049	0.977522	1.00151	0.9018	1.11224	0.993401
SIGLEC5	Vitamin B-complex deficiencies || id:ukb-saige-261.2	Inverse variance weighted	10	0.019378	0.06807	0.775891	1.01957	0.892223	1.16509	0.973473
SIGLEC5	Disorders of lipoid metabolism || id:ukb-saige-272	Inverse variance weighted	10	-0.00728515	0.0109441	0.505623	0.992741	0.971673	1.01427	0.973473
SIGLEC5	Hyperlipidemia || id:ukb-saige-272.1	Inverse variance weighted	10	-0.0074236	0.0109974	0.499656	0.992604	0.971437	1.01423	0.973473
SIGLEC5	Hypercholesterolemia || id:ukb-saige-272.11	Inverse variance weighted	10	0.000431642	0.0113764	0.969734	1.00043	0.978371	1.02299	0.992687
SIGLEC5	Gout and other crystal arthropathies || id:ukb-saige-274	Inverse variance weighted	10	-0.0698867	0.0311021	0.0246396	0.932499	0.877352	0.991113	0.973473
SIGLEC5	Gout || id:ukb-saige-274.1	Inverse variance weighted	10	-0.0495799	0.0337774	0.142146	0.951629	0.890668	1.01676	0.973473
SIGLEC5	Crystal arthropathies || id:ukb-saige-274.2	Inverse variance weighted (multiplicative random effects)	10	-0.153006	0.122794	0.212749	0.858125	0.674569	1.09163	0.973473
SIGLEC5	Chondrocalcinosis || id:ukb-saige-274.21	Inverse variance weighted (multiplicative random effects)	10	-0.188757	0.123038	0.124996	0.827987	0.650566	1.05379	0.973473
SIGLEC5	Disorders of mineral metabolism || id:ukb-saige-275	Inverse variance weighted	10	-0.0185532	0.0408826	0.649962	0.981618	0.90603	1.06351	0.973473
SIGLEC5	Disorders of iron metabolism || id:ukb-saige-275.1	Inverse variance weighted	10	-0.142272	0.0722937	0.0490708	0.867385	0.752791	0.999424	0.973473
SIGLEC5	Disorders of calcium/phosphorus metabolism || id:ukb-saige-275.5	Inverse variance weighted	10	-0.000177669	0.0535049	0.997351	0.999822	0.900282	1.11037	0.997351
SIGLEC5	Disorders of fluid, electrolyte, and acid-base balance || id:ukb-saige-276	Inverse variance weighted	10	-0.0197727	0.0218616	0.365757	0.980422	0.939299	1.02334	0.973473
SIGLEC5	Electrolyte imbalance || id:ukb-saige-276.1	Inverse variance weighted	10	-0.01735	0.0296713	0.558723	0.9828	0.927274	1.04165	0.973473
SIGLEC5	Hyposmolality and/or hyponatremia || id:ukb-saige-276.12	Inverse variance weighted	10	-0.0477667	0.0532967	0.370124	0.953356	0.858792	1.05833	0.973473
SIGLEC5	Hyperpotassemia || id:ukb-saige-276.13	Inverse variance weighted	10	-0.173816	0.0606944	0.0041861	0.840452	0.746189	0.946623	0.973473
SIGLEC5	Hypopotassemia || id:ukb-saige-276.14	Inverse variance weighted	10	0.0935785	0.0589191	0.112229	1.0981	0.978335	1.23252	0.973473
SIGLEC5	Acid-base balance disorder || id:ukb-saige-276.4	Inverse variance weighted	10	0.0392521	0.0642179	0.541045	1.04003	0.91703	1.17953	0.973473
SIGLEC5	Acidosis || id:ukb-saige-276.41	Inverse variance weighted	10	0.0616252	0.0736811	0.402942	1.06356	0.920545	1.2288	0.973473
SIGLEC5	Hypovolemia || id:ukb-saige-276.5	Inverse variance weighted	10	-0.0253782	0.0351347	0.470103	0.974941	0.910062	1.04445	0.973473
SIGLEC5	Other disorders of metabolism || id:ukb-saige-277	Inverse variance weighted	10	0.0528635	0.0496075	0.286588	1.05429	0.956603	1.16194	0.973473
SIGLEC5	Overweight, obesity and other hyperalimentation || id:ukb-saige-278	Inverse variance weighted	10	0.00737901	0.0188984	0.696199	1.00741	0.970774	1.04542	0.973473
SIGLEC5	Obesity || id:ukb-saige-278.1	Inverse variance weighted	10	0.00777281	0.0183557	0.671964	1.0078	0.97219	1.04472	0.973473
SIGLEC5	Iron deficiency anemias || id:ukb-saige-280	Inverse variance weighted	10	0.0097197	0.0214444	0.650368	1.00977	0.968205	1.05311	0.973473
SIGLEC5	Iron deficiency anemias, unspecified or not due to blood loss || id:ukb-saige-280.1	Inverse variance weighted	10	0.0148267	0.021856	0.49753	1.01494	0.972378	1.05936	0.973473
SIGLEC5	Other deficiency anemia || id:ukb-saige-281	Inverse variance weighted	10	0.02383	0.0558028	0.66935	1.02412	0.918013	1.14248	0.973473
SIGLEC5	Megaloblastic anemia || id:ukb-saige-281.1	Inverse variance weighted	10	0.0212078	0.0572384	0.710998	1.02143	0.913036	1.1427	0.973473
SIGLEC5	Pernicious anemia || id:ukb-saige-281.11	Inverse variance weighted	10	0.0941666	0.06807	0.166548	1.09874	0.96151	1.25556	0.973473
SIGLEC5	Other anemias || id:ukb-saige-285	Inverse variance weighted	10	-0.0179793	0.0169684	0.289339	0.982181	0.950053	1.0154	0.973473
SIGLEC5	Anemia of chronic disease || id:ukb-saige-285.2	Inverse variance weighted	10	0.0365287	0.089738	0.683964	1.0372	0.869917	1.23666	0.973473
SIGLEC5	Coagulation defects || id:ukb-saige-286	Inverse variance weighted	10	0.0638244	0.0616685	0.300687	1.06591	0.944551	1.20285	0.973473
SIGLEC5	Purpura and other hemorrhagic conditions || id:ukb-saige-287	Inverse variance weighted	10	0.108364	0.0443945	0.0146497	1.11445	1.02158	1.21577	0.973473
SIGLEC5	Thrombocytopenia || id:ukb-saige-287.3	Inverse variance weighted	10	0.11483	0.0471859	0.014951	1.12168	1.0226	1.23037	0.973473
SIGLEC5	Diseases of white blood cells || id:ukb-saige-288	Inverse variance weighted	10	0.000812917	0.0303161	0.978608	1.00081	0.943078	1.06208	0.993401
SIGLEC5	Decreased white blood cell count || id:ukb-saige-288.1	Inverse variance weighted	10	0.0107972	0.0334294	0.746708	1.01086	0.946746	1.07931	0.973473
SIGLEC5	Neutropenia || id:ukb-saige-288.11	Inverse variance weighted	10	0.0107972	0.0334294	0.746708	1.01086	0.946746	1.07931	0.973473
SIGLEC5	Other diseases of blood and blood-forming organs || id:ukb-saige-289	Inverse variance weighted	10	-0.0192507	0.0358834	0.591628	0.980933	0.914313	1.05241	0.973473
SIGLEC5	Lymphadenitis || id:ukb-saige-289.4	Inverse variance weighted	10	-0.0697904	0.0408334	0.087423	0.932589	0.86086	1.0103	0.973473
SIGLEC5	Diseases of spleen || id:ukb-saige-289.5	Inverse variance weighted	10	0.185994	0.0828914	0.0248439	1.20441	1.02381	1.41689	0.973473
SIGLEC5	Delirium dementia and amnestic and other cognitive disorders || id:ukb-saige-290	Inverse variance weighted	10	-0.0379146	0.0539044	0.481827	0.962795	0.866263	1.07009	0.973473
SIGLEC5	Dementias || id:ukb-saige-290.1	Inverse variance weighted	10	-0.0403794	0.0687478	0.556964	0.960425	0.839352	1.09896	0.973473
SIGLEC5	Delirium due to conditions classified elsewhere || id:ukb-saige-290.2	Inverse variance weighted	10	0.0405947	0.0732364	0.579375	1.04143	0.902173	1.20218	0.973473
SIGLEC5	Other specified nonpsychotic and/or transient mental disorders || id:ukb-saige-291	Inverse variance weighted	10	0.12772	0.0733926	0.0818176	1.13624	0.984	1.31202	0.973473
SIGLEC5	Neurological disorders || id:ukb-saige-292	Inverse variance weighted	10	0.00665131	0.0297154	0.822887	1.00667	0.949717	1.06705	0.973473
SIGLEC5	Aphasia/speech disturbance || id:ukb-saige-292.1	Inverse variance weighted	10	-0.0558884	0.048274	0.246974	0.945645	0.860273	1.03949	0.973473
SIGLEC5	Memory loss || id:ukb-saige-292.3	Inverse variance weighted (multiplicative random effects)	10	-0.0254907	0.0997099	0.798222	0.974831	0.801779	1.18523	0.973473
SIGLEC5	Altered mental status || id:ukb-saige-292.4	Inverse variance weighted	10	0.0632021	0.0397692	0.11201	1.06524	0.985363	1.1516	0.973473
SIGLEC5	Symptoms involving head and neck || id:ukb-saige-293	Inverse variance weighted	10	0.0994779	0.0364908	0.0064086	1.10459	1.02835	1.18649	0.973473
SIGLEC5	Swelling, mass, or lump in head and neck [Space-occupying lesion, intracranial NOS] || id:ukb-saige-293.1	Inverse variance weighted	10	0.0769465	0.0835533	0.357089	1.07998	0.916844	1.27215	0.973473
SIGLEC5	Schizophrenia and other psychotic disorders || id:ukb-saige-295	Inverse variance weighted	10	0.0826533	0.0634566	0.19274	1.08617	0.959137	1.23002	0.973473
SIGLEC5	Schizophrenia || id:ukb-saige-295.1	Inverse variance weighted	10	0.0727746	0.0783338	0.352873	1.07549	0.922415	1.25396	0.973473
SIGLEC5	Mood disorders || id:ukb-saige-296	Inverse variance weighted	10	0.0153875	0.0170222	0.366014	1.01551	0.982185	1.04996	0.973473
SIGLEC5	Bipolar || id:ukb-saige-296.1	Inverse variance weighted	10	-0.0260671	0.0576286	0.651032	0.97427	0.870211	1.09077	0.973473
SIGLEC5	Depression || id:ukb-saige-296.2	Inverse variance weighted	10	0.0195889	0.0177363	0.269396	1.01978	0.98494	1.05586	0.973473
SIGLEC5	Anxiety disorders || id:ukb-saige-300	Inverse variance weighted	10	-0.0312284	0.0227799	0.170413	0.969254	0.92693	1.01351	0.973473
SIGLEC5	Anxiety disorder || id:ukb-saige-300.1	Inverse variance weighted	10	-0.0420565	0.0239322	0.0788633	0.958816	0.914879	1.00486	0.973473
SIGLEC5	Agorophobia, social phobia, and panic disorder || id:ukb-saige-300.12	Inverse variance weighted	10	-0.0184996	0.0822587	0.822061	0.98167	0.835499	1.15342	0.973473
SIGLEC5	Phobia || id:ukb-saige-300.13	Inverse variance weighted	10	0.107588	0.0887966	0.225656	1.11359	0.935707	1.32529	0.973473
SIGLEC5	Psychogenic and somatoform disorders || id:ukb-saige-303	Inverse variance weighted	10	-0.0595721	0.0818581	0.466768	0.942168	0.802507	1.10613	0.973473
SIGLEC5	Other mental disorder || id:ukb-saige-306	Inverse variance weighted	10	0.0155539	0.0119323	0.192398	1.01568	0.992197	1.03971	0.973473
SIGLEC5	Alcohol-related disorders || id:ukb-saige-317	Inverse variance weighted	10	0.000678113	0.0169626	0.968111	1.00068	0.967956	1.03451	0.992687
SIGLEC5	Alcoholism || id:ukb-saige-317.1	Inverse variance weighted	10	-0.0126133	0.0202446	0.533255	0.987466	0.949051	1.02744	0.973473
SIGLEC5	Alcoholic liver damage || id:ukb-saige-317.11	Inverse variance weighted	10	-0.123265	0.0664675	0.0636654	0.884029	0.776048	1.00704	0.973473
SIGLEC5	Tobacco use disorder || id:ukb-saige-318	Inverse variance weighted	10	-0.0166666	0.0152158	0.273364	0.983472	0.954574	1.01324	0.973473
SIGLEC5	Sleep disorders || id:ukb-saige-327	Inverse variance weighted	10	0.0196557	0.0264218	0.456925	1.01985	0.96838	1.07406	0.973473
SIGLEC5	Sleep apnea || id:ukb-saige-327.3	Inverse variance weighted	10	0.0103526	0.0287532	0.718808	1.01041	0.955038	1.06898	0.973473
SIGLEC5	Other cerebral degenerations || id:ukb-saige-331	Inverse variance weighted	10	-0.0960344	0.0692315	0.165397	0.908433	0.793162	1.04046	0.973473
SIGLEC5	Parkinson's disease || id:ukb-saige-332	Inverse variance weighted	10	0.0128299	0.0560407	0.818916	1.01291	0.907547	1.13051	0.973473
SIGLEC5	Extrapyramidal disease and abnormal movement disorders || id:ukb-saige-333	Inverse variance weighted	10	0.0137427	0.0626397	0.826344	1.01384	0.896703	1.14627	0.973473
SIGLEC5	Degenerative disease of the spinal cord || id:ukb-saige-334	Inverse variance weighted	10	-0.0232613	0.0448219	0.603781	0.977007	0.894838	1.06672	0.973473
SIGLEC5	Multiple sclerosis || id:ukb-saige-335	Inverse variance weighted	10	-0.106623	0.0570988	0.0618544	0.898865	0.803694	1.0053	0.973473
SIGLEC5	Pain || id:ukb-saige-338	Inverse variance weighted	10	-0.03069	0.067294	0.648348	0.969776	0.849943	1.1065	0.973473
SIGLEC5	Other headache syndromes || id:ukb-saige-339	Inverse variance weighted	10	-0.00522157	0.023274	0.822483	0.994792	0.950432	1.04122	0.973473
SIGLEC5	Migraine || id:ukb-saige-340	Inverse variance weighted	10	-0.0144822	0.0361596	0.688783	0.985622	0.918186	1.05801	0.973473
SIGLEC5	Hemiplegia || id:ukb-saige-342	Inverse variance weighted	10	0.0105486	0.048274	0.827028	1.0106	0.919368	1.11089	0.973473
SIGLEC5	Other paralytic syndromes || id:ukb-saige-344	Inverse variance weighted	10	0.0327	0.0743868	0.660232	1.03324	0.893063	1.19542	0.973473
SIGLEC5	Epilepsy, recurrent seizures, convulsions || id:ukb-saige-345	Inverse variance weighted	10	-0.0402254	0.0264658	0.128535	0.960573	0.912015	1.01172	0.973473
SIGLEC5	Epilepsy || id:ukb-saige-345.1	Inverse variance weighted	10	0.00533351	0.0624581	0.931949	1.00535	0.88951	1.13627	0.984541
SIGLEC5	Convulsions || id:ukb-saige-345.3	Inverse variance weighted	10	-0.0611646	0.0397692	0.124051	0.940668	0.87013	1.01692	0.973473
SIGLEC5	Other conditions of brain || id:ukb-saige-348	Inverse variance weighted	10	0.0521052	0.0546945	0.340763	1.05349	0.946394	1.1727	0.973473
SIGLEC5	Abnormal movement || id:ukb-saige-350	Inverse variance weighted	10	-0.0405476	0.0358625	0.258207	0.960263	0.895084	1.03019	0.973473
SIGLEC5	Abnormal involuntary movements || id:ukb-saige-350.1	Inverse variance weighted	10	-0.0422338	0.0626757	0.500409	0.958646	0.847827	1.08395	0.973473
SIGLEC5	Abnormality of gait || id:ukb-saige-350.2	Inverse variance weighted	10	-0.0100135	0.0469256	0.831022	0.990036	0.903041	1.08541	0.973473
SIGLEC5	Other peripheral nerve disorders || id:ukb-saige-351	Inverse variance weighted	10	-0.00345734	0.0228163	0.879558	0.996549	0.952965	1.04213	0.984541
SIGLEC5	Disorders of other cranial nerves || id:ukb-saige-352	Inverse variance weighted	10	-0.0520742	0.0503876	0.301383	0.949258	0.85999	1.04779	0.973473
SIGLEC5	Facial nerve disorders [CN7] || id:ukb-saige-352.2	Inverse variance weighted	10	-0.0259629	0.0627107	0.678866	0.974371	0.861676	1.10181	0.973473
SIGLEC5	Nerve root and plexus disorders || id:ukb-saige-353	Inverse variance weighted	10	-0.0473258	0.0558028	0.396387	0.953777	0.854961	1.06401	0.973473
SIGLEC5	Inflammatory and toxic neuropathy || id:ukb-saige-357	Inverse variance weighted	10	0.0490737	0.0687552	0.475385	1.0503	0.917882	1.20182	0.973473
SIGLEC5	Retinal detachments and defects || id:ukb-saige-361	Inverse variance weighted	10	-0.0152933	0.0334277	0.647309	0.984823	0.922367	1.05151	0.973473
SIGLEC5	Retinal detachment with retinal defect || id:ukb-saige-361.1	Inverse variance weighted	10	0.0207854	0.050445	0.680309	1.021	0.924884	1.12711	0.973473
SIGLEC5	Other retinal disorders || id:ukb-saige-362	Inverse variance weighted	10	-0.0037201	0.0404248	0.926678	0.996287	0.920395	1.07844	0.984541
SIGLEC5	Degeneration of macula and posterior pole of retina || id:ukb-saige-362.2	Inverse variance weighted	10	0.0224243	0.0478464	0.639304	1.02268	0.931132	1.12322	0.973473
SIGLEC5	Macular degeneration (senile) of retina NOS || id:ukb-saige-362.29	Inverse variance weighted	10	0.0247904	0.047767	0.603771	1.0251	0.933483	1.12571	0.973473
SIGLEC5	Retinal vascular changes and abnomalities || id:ukb-saige-362.4	Inverse variance weighted	10	-0.103167	0.0782012	0.187087	0.901977	0.773801	1.05138	0.973473
SIGLEC5	Corneal opacity and other disorders of cornea || id:ukb-saige-364	Inverse variance weighted	10	0.0216009	0.0689345	0.754012	1.02184	0.892695	1.16966	0.973473
SIGLEC5	Glaucoma || id:ukb-saige-365	Inverse variance weighted	10	-0.056826	0.0290841	0.0507191	0.944758	0.892409	1.00018	0.973473
SIGLEC5	Open-angle glaucoma || id:ukb-saige-365.1	Inverse variance weighted	10	-0.0715322	0.0577709	0.21564	0.930966	0.831301	1.04258	0.973473
SIGLEC5	Primary open angle glaucoma || id:ukb-saige-365.11	Inverse variance weighted	10	-0.0722817	0.0583007	0.215046	0.930269	0.829816	1.04288	0.973473
SIGLEC5	Primary angle-closure glaucoma || id:ukb-saige-365.2	Inverse variance weighted	10	-0.115862	0.071498	0.105126	0.890598	0.774143	1.02457	0.973473
SIGLEC5	Cataract || id:ukb-saige-366	Inverse variance weighted	10	-0.00653232	0.0179649	0.716145	0.993489	0.959116	1.02909	0.973473
SIGLEC5	Senile cataract || id:ukb-saige-366.2	Inverse variance weighted	10	-0.0193416	0.0238577	0.417534	0.980844	0.936035	1.0278	0.973473
SIGLEC5	Disorders of refraction and accommodation; blindness and low vision || id:ukb-saige-367	Inverse variance weighted (multiplicative random effects)	10	-0.0275579	0.0526158	0.600447	0.972818	0.877494	1.0785	0.973473
SIGLEC5	Myopia || id:ukb-saige-367.1	Inverse variance weighted	10	-0.0863356	0.05745	0.132891	0.917286	0.819601	1.02661	0.973473
SIGLEC5	Blindness and low vision || id:ukb-saige-367.9	Inverse variance weighted	10	0.0841302	0.0746097	0.259487	1.08777	0.939784	1.25906	0.973473
SIGLEC5	Visual disturbances || id:ukb-saige-368	Inverse variance weighted	10	-0.0274147	0.0326264	0.400763	0.972958	0.912687	1.03721	0.973473
SIGLEC5	Amblyopia || id:ukb-saige-368.1	Inverse variance weighted	10	-0.0444897	0.105951	0.674551	0.956485	0.777126	1.17724	0.973473
SIGLEC5	Diplopia and disorders of binocular vision || id:ukb-saige-368.2	Inverse variance weighted	10	-0.106795	0.0689345	0.121329	0.89871	0.78513	1.02872	0.973473
SIGLEC5	Subjective visual disturbances || id:ukb-saige-368.9	Inverse variance weighted	10	0.0291288	0.091104	0.749172	1.02956	0.861194	1.23083	0.973473
SIGLEC5	Infection of the eye || id:ukb-saige-369	Inverse variance weighted	10	0.0288378	0.0789268	0.714832	1.02926	0.881739	1.20146	0.973473
SIGLEC5	Inflammation of the eye || id:ukb-saige-371	Inverse variance weighted	10	-0.0263784	0.0334259	0.430018	0.973966	0.912203	1.03991	0.973473
SIGLEC5	Inflammation of eyelids || id:ukb-saige-371.3	Inverse variance weighted	10	-0.00866826	0.0382305	0.820628	0.991369	0.919799	1.06851	0.973473
SIGLEC5	Disorders of conjunctiva || id:ukb-saige-372	Inverse variance weighted	10	0.0274213	0.0848676	0.746614	1.0278	0.870298	1.21381	0.973473
SIGLEC5	Other disorders of eyelids || id:ukb-saige-374	Inverse variance weighted	10	0.00394551	0.0275521	0.886131	1.00395	0.951176	1.05966	0.984541
SIGLEC5	Ectropion or entropion || id:ukb-saige-374.1	Inverse variance weighted	10	-0.0347908	0.0574205	0.544584	0.965807	0.863005	1.08086	0.973473
SIGLEC5	Ptosis of eyelid || id:ukb-saige-374.3	Inverse variance weighted	10	-0.0179465	0.0533192	0.736429	0.982214	0.884748	1.09042	0.973473
SIGLEC5	Disorders of lacrimal system || id:ukb-saige-375	Inverse variance weighted	10	0.0100841	0.0397692	0.79983	1.01014	0.934388	1.09202	0.973473
SIGLEC5	Epiphora || id:ukb-saige-375.2	Inverse variance weighted	10	0.0559125	0.0629782	0.374645	1.05751	0.934705	1.19644	0.973473
SIGLEC5	Strabismus and other disorders of binocular eye movements || id:ukb-saige-378	Inverse variance weighted	10	-0.108505	0.0578785	0.0608335	0.897174	0.800958	1.00495	0.973473
SIGLEC5	Strabismus (not specified as paralytic) || id:ukb-saige-378.1	Inverse variance weighted	10	-0.0680454	0.0617547	0.27052	0.934218	0.827716	1.05442	0.973473
SIGLEC5	Other disorders of eye || id:ukb-saige-379	Inverse variance weighted	10	-0.053486	0.0300964	0.0755426	0.947919	0.89362	1.00552	0.973473
SIGLEC5	Disorders of vitreous body || id:ukb-saige-379.2	Inverse variance weighted	10	0.00848167	0.067021	0.899295	1.00852	0.88437	1.15009	0.984541
SIGLEC5	Aphakia and other disorders of lens || id:ukb-saige-379.3	Inverse variance weighted	10	-0.057419	0.0443945	0.19588	0.944198	0.865514	1.03004	0.973473
SIGLEC5	Disorders of external ear || id:ukb-saige-380	Inverse variance weighted	10	-0.0108516	0.0491466	0.825247	0.989207	0.898365	1.08924	0.973473
SIGLEC5	Otitis externa || id:ukb-saige-380.1	Inverse variance weighted	10	0.171461	0.0820116	0.0365552	1.18704	1.01078	1.39404	0.973473
SIGLEC5	Otitis media and Eustachian tube disorders || id:ukb-saige-381	Inverse variance weighted	10	-0.0372256	0.0396015	0.347215	0.963459	0.891505	1.04122	0.973473
SIGLEC5	Otitis media || id:ukb-saige-381.1	Inverse variance weighted	10	-0.0429948	0.0442979	0.331755	0.957916	0.878255	1.0448	0.973473
SIGLEC5	Suppurative and unspecified otitis media || id:ukb-saige-381.11	Inverse variance weighted	10	-0.076393	0.0634566	0.228643	0.926452	0.818102	1.04915	0.973473
SIGLEC5	Other disorders of tympanic membrane || id:ukb-saige-384	Inverse variance weighted	10	0.0499973	0.0508013	0.32503	1.05127	0.951636	1.16133	0.973473
SIGLEC5	Perforation of tympanic membrane || id:ukb-saige-384.4	Inverse variance weighted	10	0.0708866	0.0576784	0.219072	1.07346	0.958714	1.20194	0.973473
SIGLEC5	Other disorders of middle ear and mastoid || id:ukb-saige-385	Inverse variance weighted	10	-0.0301667	0.0642831	0.638871	0.970284	0.855421	1.10057	0.973473
SIGLEC5	Cholesteatoma || id:ukb-saige-385.3	Inverse variance weighted	10	-0.0317696	0.0761354	0.676475	0.96873	0.834439	1.12463	0.973473
SIGLEC5	Vertiginous syndromes and other disorders of vestibular system || id:ukb-saige-386	Inverse variance weighted	10	-0.00263289	0.0255938	0.918065	0.997371	0.948573	1.04868	0.984541
SIGLEC5	Meniere's disease || id:ukb-saige-386.1	Inverse variance weighted	10	0.163751	0.0781529	0.0361477	1.17792	1.01063	1.37291	0.973473
SIGLEC5	Labyrinthitis || id:ukb-saige-386.3	Inverse variance weighted	10	-0.0267714	0.0764864	0.726327	0.973584	0.838044	1.13104	0.973473
SIGLEC5	Dizziness and giddiness (Light-headedness and vertigo) || id:ukb-saige-386.9	Inverse variance weighted	10	-0.017361	0.0276591	0.530215	0.982789	0.930928	1.03754	0.973473
SIGLEC5	Hearing loss || id:ukb-saige-389	Inverse variance weighted	10	-0.0154281	0.028938	0.593934	0.98469	0.930395	1.04215	0.973473
SIGLEC5	Tinnitus || id:ukb-saige-389.4	Inverse variance weighted	10	0.109013	0.0940733	0.246535	1.11518	0.9274	1.34097	0.973473
SIGLEC5	Rheumatic disease of the heart valves || id:ukb-saige-394	Inverse variance weighted	10	0.0471953	0.0340813	0.166117	1.04833	0.980587	1.12075	0.973473
SIGLEC5	Mitral valve disease || id:ukb-saige-394.2	Inverse variance weighted	10	0.0250047	0.0396343	0.528115	1.02532	0.948685	1.10815	0.973473
SIGLEC5	Aortic valve disease || id:ukb-saige-394.3	Inverse variance weighted	10	0.0194519	0.0525252	0.711133	1.01964	0.919893	1.13021	0.973473
SIGLEC5	Disease of tricuspid valve || id:ukb-saige-394.7	Inverse variance weighted	10	0.0557261	0.072098	0.439569	1.05731	0.917974	1.21779	0.973473
SIGLEC5	Heart valve disorders || id:ukb-saige-395	Inverse variance weighted	10	0.0588596	0.0333396	0.0774877	1.06063	0.993535	1.13225	0.973473
SIGLEC5	Nonrheumatic mitral valve disorders || id:ukb-saige-395.1	Inverse variance weighted	10	0.0273047	0.0421696	0.517311	1.02768	0.946156	1.11623	0.973473
SIGLEC5	Heart valve replaced || id:ukb-saige-395.6	Inverse variance weighted	10	0.0681479	0.0483094	0.158347	1.07052	0.97381	1.17684	0.973473
SIGLEC5	Abnormal heart sounds || id:ukb-saige-396	Inverse variance weighted	10	-0.0369433	0.0576286	0.521485	0.963731	0.860798	1.07897	0.973473
SIGLEC5	Hypertension || id:ukb-saige-401	Inverse variance weighted	10	0.00281461	0.00840368	0.737681	1.00282	0.986436	1.01947	0.973473
SIGLEC5	Essential hypertension || id:ukb-saige-401.1	Inverse variance weighted	10	0.00299843	0.00842133	0.721801	1.003	0.986583	1.0197	0.973473
SIGLEC5	Hypertensive heart and/or renal disease || id:ukb-saige-401.2	Inverse variance weighted (multiplicative random effects)	10	-0.0425141	0.0628521	0.498777	0.958377	0.847297	1.08402	0.973473
SIGLEC5	Hypertensive chronic kidney disease || id:ukb-saige-401.22	Inverse variance weighted	10	-0.0476023	0.0615437	0.439244	0.953513	0.845161	1.07576	0.973473
SIGLEC5	Elevated blood pressure reading without diagnosis of hypertension || id:ukb-saige-402	Inverse variance weighted	10	-0.0268677	0.048843	0.582263	0.97349	0.884618	1.07129	0.973473
SIGLEC5	Ischemic Heart Disease || id:ukb-saige-411	Inverse variance weighted	10	0.0166741	0.0118597	0.159741	1.01681	0.993451	1.04073	0.973473
SIGLEC5	Unstable angina (intermediate coronary syndrome) || id:ukb-saige-411.1	Inverse variance weighted	10	0.0345582	0.0264748	0.191783	1.03516	0.982817	1.0903	0.973473
SIGLEC5	Myocardial infarction || id:ukb-saige-411.2	Inverse variance weighted	10	0.000614585	0.0181545	0.972994	1.00061	0.965636	1.03686	0.992687
SIGLEC5	Angina pectoris || id:ukb-saige-411.3	Inverse variance weighted	10	0.0233742	0.0156819	0.136087	1.02365	0.992665	1.0556	0.973473
SIGLEC5	Coronary atherosclerosis || id:ukb-saige-411.4	Inverse variance weighted	10	0.00590791	0.014476	0.683188	1.00593	0.977785	1.03488	0.973473
SIGLEC5	Aneurysm and dissection of heart || id:ukb-saige-411.41	Inverse variance weighted	10	0.0743579	0.0870396	0.392939	1.07719	0.908246	1.27756	0.973473
SIGLEC5	Other chronic ischemic heart disease, unspecified || id:ukb-saige-411.8	Inverse variance weighted	10	0.01322	0.0167233	0.42923	1.01331	0.980632	1.04707	0.973473
SIGLEC5	Other acute and subacute forms of ischemic heart disease || id:ukb-saige-411.9	Inverse variance weighted	10	-0.0248953	0.0557658	0.655289	0.975412	0.874418	1.08807	0.973473
SIGLEC5	Other forms of chronic heart disease || id:ukb-saige-414	Inverse variance weighted	10	-0.0710007	0.0443945	0.109752	0.931461	0.853838	1.01614	0.973473
SIGLEC5	Pulmonary heart disease || id:ukb-saige-415	Inverse variance weighted	10	-0.0125361	0.0289341	0.664823	0.987542	0.933096	1.04516	0.973473
SIGLEC5	Chronic pulmonary heart disease || id:ukb-saige-415.2	Inverse variance weighted	10	0.0820302	0.0792615	0.300701	1.08549	0.929301	1.26793	0.973473
SIGLEC5	Cardiomegaly || id:ukb-saige-416	Inverse variance weighted	10	0.0695345	0.0380689	0.0677681	1.07201	0.994932	1.15506	0.973473
SIGLEC5	Nonspecific chest pain || id:ukb-saige-418	Inverse variance weighted	10	0.0216971	0.0123295	0.0784455	1.02193	0.997534	1.04693	0.973473
SIGLEC5	Precordial pain || id:ukb-saige-418.1	Inverse variance weighted	10	0.041323	0.0343625	0.229146	1.04219	0.974308	1.1148	0.973473
SIGLEC5	Carditis || id:ukb-saige-420	Inverse variance weighted	10	0.0181627	0.0420606	0.665871	1.01833	0.937746	1.10584	0.973473
SIGLEC5	Pericarditis || id:ukb-saige-420.2	Inverse variance weighted (multiplicative random effects)	10	0.0171072	0.0730651	0.814879	1.01725	0.881526	1.17388	0.973473
SIGLEC5	Endocarditis || id:ukb-saige-420.3	Inverse variance weighted	10	0.0329715	0.0715647	0.644998	1.03352	0.89826	1.18915	0.973473
SIGLEC5	Cardiomyopathy || id:ukb-saige-425	Inverse variance weighted	10	-0.0134318	0.0582859	0.817744	0.986658	0.880142	1.10606	0.973473
SIGLEC5	Primary/intrinsic cardiomyopathies || id:ukb-saige-425.1	Inverse variance weighted	10	-0.0157304	0.0574805	0.784342	0.984393	0.879508	1.10178	0.973473
SIGLEC5	Cardiac conduction disorders || id:ukb-saige-426	Inverse variance weighted	10	-0.0122751	0.0257059	0.632991	0.9878	0.939264	1.03884	0.973473
SIGLEC5	Atrioventricular [AV] block || id:ukb-saige-426.2	Inverse variance weighted	10	0.00130319	0.0451525	0.976975	1.0013	0.916498	1.09396	0.993401
SIGLEC5	First degree AV block || id:ukb-saige-426.21	Inverse variance weighted	10	-0.129977	0.0604695	0.0315978	0.878116	0.779972	0.988609	0.973473
SIGLEC5	Atrioventricular block, complete || id:ukb-saige-426.24	Inverse variance weighted	10	0.0554002	0.103521	0.59254	1.05696	0.862862	1.29473	0.973473
SIGLEC5	Bundle branch block || id:ukb-saige-426.3	Inverse variance weighted	10	-0.0468667	0.0326043	0.150594	0.954215	0.895144	1.01718	0.973473
SIGLEC5	Right bundle branch block || id:ukb-saige-426.31	Inverse variance weighted	10	-0.0515758	0.0512817	0.314543	0.949732	0.858913	1.05015	0.973473
SIGLEC5	Left bundle branch block || id:ukb-saige-426.32	Inverse variance weighted	10	-0.048503	0.0446275	0.277108	0.952654	0.872866	1.03974	0.973473
SIGLEC5	Cardiac pacemaker/device in situ || id:ukb-saige-426.9	Inverse variance weighted	10	0.006113	0.0384996	0.873842	1.00613	0.933004	1.08499	0.984541
SIGLEC5	Cardiac pacemaker in situ || id:ukb-saige-426.91	Inverse variance weighted	10	-0.0185928	0.0396015	0.638713	0.981579	0.908272	1.0608	0.973473
SIGLEC5	Cardiac dysrhythmias || id:ukb-saige-427	Inverse variance weighted	10	0.0090571	0.0128713	0.481641	1.0091	0.983959	1.03488	0.973473
SIGLEC5	Paroxysmal tachycardia, unspecified || id:ukb-saige-427.1	Inverse variance weighted	10	-0.0738745	0.0334294	0.0271146	0.928788	0.869883	0.991682	0.973473
SIGLEC5	Paroxysmal supraventricular tachycardia || id:ukb-saige-427.11	Inverse variance weighted	10	-0.0497082	0.0386545	0.198456	0.951507	0.882081	1.0264	0.973473
SIGLEC5	Paroxysmal ventricular tachycardia || id:ukb-saige-427.12	Inverse variance weighted	10	-0.0929823	0.0614947	0.130524	0.91121	0.807743	1.02793	0.973473
SIGLEC5	Atrial fibrillation and flutter || id:ukb-saige-427.2	Inverse variance weighted	10	0.034405	0.0206058	0.094983	1.035	0.994036	1.07766	0.973473
SIGLEC5	Other specified cardiac dysrhythmias || id:ukb-saige-427.3	Inverse variance weighted	10	-0.0872066	0.0345532	0.0116081	0.916488	0.856474	0.980706	0.973473
SIGLEC5	Cardiac arrest and ventricular fibrillation || id:ukb-saige-427.4	Inverse variance weighted	10	-0.0849771	0.0636489	0.181847	0.918533	0.810804	1.04058	0.973473
SIGLEC5	Cardiac arrest || id:ukb-saige-427.42	Inverse variance weighted	10	-0.126333	0.0701124	0.0715665	0.881321	0.768163	1.01115	0.973473
SIGLEC5	Arrhythmia (cardiac) NOS || id:ukb-saige-427.5	Inverse variance weighted	10	0.119834	0.0618141	0.0525479	1.12731	0.998679	1.27251	0.973473
SIGLEC5	Premature beats || id:ukb-saige-427.6	Inverse variance weighted	10	0.129809	0.0798019	0.103813	1.13861	0.973748	1.33139	0.973473
SIGLEC5	Tachycardia NOS || id:ukb-saige-427.7	Inverse variance weighted	10	-0.0577176	0.0399467	0.148496	0.943916	0.872831	1.02079	0.973473
SIGLEC5	Palpitations || id:ukb-saige-427.9	Inverse variance weighted (multiplicative random effects)	10	0.0556313	0.0465264	0.231817	1.05721	0.965064	1.15815	0.973473
SIGLEC5	Congestive heart failure; nonhypertensive || id:ukb-saige-428	Inverse variance weighted	10	0.0153942	0.0256904	0.549026	1.01551	0.965645	1.06796	0.973473
SIGLEC5	Congestive heart failure (CHF) NOS || id:ukb-saige-428.1	Inverse variance weighted	10	0.0219402	0.0421519	0.602714	1.02218	0.941127	1.11022	0.973473
SIGLEC5	Heart failure NOS || id:ukb-saige-428.2	Inverse variance weighted	10	0.00433744	0.0289355	0.880843	1.00435	0.948972	1.06295	0.984541
SIGLEC5	Ill-defined descriptions and complications of heart disease || id:ukb-saige-429	Inverse variance weighted	10	0.024928	0.0667134	0.708659	1.02524	0.899577	1.16846	0.973473
SIGLEC5	Abnormal function study of cardiovascular system || id:ukb-saige-429.2	Inverse variance weighted	10	-0.00473495	0.0820116	0.95396	0.995276	0.847489	1.16884	0.989579
SIGLEC5	Intracranial hemorrhage || id:ukb-saige-430	Inverse variance weighted	10	0.0370976	0.0583443	0.524881	1.03779	0.925652	1.16352	0.973473
SIGLEC5	Subarachnoid hemorrhage || id:ukb-saige-430.1	Inverse variance weighted (multiplicative random effects)	10	0.0283904	0.0953771	0.765959	1.0288	0.853381	1.24027	0.973473
SIGLEC5	Intracerebral hemorrhage || id:ukb-saige-430.2	Inverse variance weighted	10	0.0328852	0.0754335	0.662873	1.03343	0.891398	1.1981	0.973473
SIGLEC5	Cerebrovascular disease || id:ukb-saige-433	Inverse variance weighted	10	0.00587847	0.0219018	0.788391	1.0059	0.963629	1.05002	0.973473
SIGLEC5	Occlusion and stenosis of precerebral arteries || id:ukb-saige-433.1	Inverse variance weighted	10	0.0568086	0.0548574	0.300403	1.05845	0.950553	1.1786	0.973473
SIGLEC5	Occlusion of cerebral arteries || id:ukb-saige-433.2	Inverse variance weighted	10	-0.0466856	0.0291366	0.109089	0.954387	0.901412	1.01048	0.973473
SIGLEC5	Cerebral artery occlusion, with cerebral infarction || id:ukb-saige-433.21	Inverse variance weighted	10	0.00728832	0.0483094	0.88008	1.00731	0.916312	1.10736	0.984541
SIGLEC5	Cerebral ischemia || id:ukb-saige-433.3	Inverse variance weighted	10	-0.0153674	0.0464379	0.740702	0.98475	0.899078	1.07859	0.973473
SIGLEC5	Transient cerebral ischemia || id:ukb-saige-433.31	Inverse variance weighted	10	0.00161291	0.0451056	0.971475	1.00161	0.916866	1.0942	0.992687
SIGLEC5	Late effects of cerebrovascular disease || id:ukb-saige-433.8	Inverse variance weighted	10	0.0277476	0.0525252	0.59731	1.02814	0.927556	1.13962	0.973473
SIGLEC5	Atherosclerosis || id:ukb-saige-440	Inverse variance weighted	10	-0.0116141	0.0517386	0.822387	0.988453	0.893131	1.09395	0.973473
SIGLEC5	Atherosclerosis of the extremities || id:ukb-saige-440.2	Inverse variance weighted	10	0.0132497	0.0665308	0.842145	1.01334	0.889451	1.15448	0.974785
SIGLEC5	Vascular insufficiency of intestine || id:ukb-saige-441	Inverse variance weighted	10	0.112374	0.0781529	0.15047	1.11893	0.960016	1.30415	0.973473
SIGLEC5	Other aneurysm || id:ukb-saige-442	Inverse variance weighted	10	-0.0306067	0.0443945	0.490557	0.969857	0.889034	1.05803	0.973473
SIGLEC5	Aortic aneurysm || id:ukb-saige-442.1	Inverse variance weighted	10	-0.0593962	0.0504787	0.239332	0.942333	0.853564	1.04033	0.973473
SIGLEC5	Abdominal aortic aneurysm || id:ukb-saige-442.11	Inverse variance weighted	10	-0.0659061	0.0626329	0.29268	0.936219	0.828063	1.0585	0.973473
SIGLEC5	Peripheral vascular disease || id:ukb-saige-443	Inverse variance weighted	10	0.0289057	0.0300907	0.336744	1.02933	0.970376	1.09186	0.973473
SIGLEC5	Raynaud's syndrome || id:ukb-saige-443.1	Inverse variance weighted	10	0.0724954	0.0558028	0.193897	1.07519	0.963794	1.19946	0.973473
SIGLEC5	Peripheral vascular disease, unspecified || id:ukb-saige-443.9	Inverse variance weighted	10	0.0221504	0.0374782	0.554507	1.0224	0.949987	1.10033	0.973473
SIGLEC5	Arterial embolism and thrombosis || id:ukb-saige-444	Inverse variance weighted	10	-0.0558042	0.0615677	0.364731	0.945724	0.838218	1.06702	0.973473
SIGLEC5	Arterial embolism and thrombosis of lower extremity artery || id:ukb-saige-444.1	Inverse variance weighted	10	-0.0312192	0.0789902	0.692674	0.969263	0.83024	1.13156	0.973473
SIGLEC5	Polyarteritis nodosa and allied conditions || id:ukb-saige-446	Inverse variance weighted	10	-0.0595107	0.0860353	0.489125	0.942225	0.796013	1.11529	0.973473
SIGLEC5	Other disorders of arteries and arterioles || id:ukb-saige-447	Inverse variance weighted	10	-0.0336978	0.0543282	0.535084	0.966864	0.869201	1.0755	0.973473
SIGLEC5	Stricture of artery || id:ukb-saige-447.1	Inverse variance weighted	10	-0.05429	0.0725305	0.454151	0.947157	0.821643	1.09185	0.973473
SIGLEC5	Noninfectious disorders of lymphatic channels || id:ukb-saige-450	Inverse variance weighted	10	-0.10059	0.0741509	0.174922	0.904304	0.781981	1.04576	0.973473
SIGLEC5	Phlebitis and thrombophlebitis || id:ukb-saige-451	Inverse variance weighted	10	0.0149709	0.0301823	0.619882	1.01508	0.956776	1.07694	0.973473
SIGLEC5	Phlebitis and thrombophlebitis of lower extremities || id:ukb-saige-451.2	Inverse variance weighted	10	0.0158483	0.031476	0.61461	1.01597	0.95519	1.08063	0.973473
SIGLEC5	Other venous embolism and thrombosis || id:ukb-saige-452	Inverse variance weighted	10	0.0166995	0.0790246	0.832637	1.01684	0.870934	1.18719	0.973473
SIGLEC5	Varicose veins || id:ukb-saige-454	Inverse variance weighted	10	0.00599471	0.0238836	0.801816	1.00601	0.960005	1.05423	0.973473
SIGLEC5	Varicose veins of lower extremity || id:ukb-saige-454.1	Inverse variance weighted	10	0.00589405	0.0239528	0.805628	1.00591	0.959778	1.05426	0.973473
SIGLEC5	Varicose veins of lower extremity, symptomtic || id:ukb-saige-454.11	Inverse variance weighted	10	0.0280202	0.0835652	0.737392	1.02842	0.873046	1.21144	0.973473
SIGLEC5	Hemorrhoids || id:ukb-saige-455	Inverse variance weighted	10	0.0160224	0.0130109	0.218152	1.01615	0.990566	1.0424	0.973473
SIGLEC5	Hypotension || id:ukb-saige-458	Inverse variance weighted	10	-0.00129825	0.0243678	0.957511	0.998703	0.952125	1.04756	0.989579
SIGLEC5	Orthostatic hypotension || id:ukb-saige-458.1	Inverse variance weighted	10	0.0361861	0.0566103	0.522684	1.03685	0.927957	1.15852	0.973473
SIGLEC5	Hypotension NOS || id:ukb-saige-458.9	Inverse variance weighted (multiplicative random effects)	10	0.00328976	0.0456032	0.942491	1.0033	0.917509	1.0971	0.985084
SIGLEC5	Other disorders of circulatory system || id:ukb-saige-459	Inverse variance weighted	10	0.00108354	0.0152493	0.943354	1.00108	0.971606	1.03146	0.985084
SIGLEC5	Circulatory disease NEC || id:ukb-saige-459.9	Inverse variance weighted	10	0.00143949	0.015445	0.925744	1.00144	0.971579	1.03222	0.984541
SIGLEC5	Acute upper respiratory infections of multiple or unspecified sites || id:ukb-saige-465	Inverse variance weighted	10	-0.0024249	0.0384211	0.949676	0.997578	0.925214	1.0756	0.989034
SIGLEC5	Acute pharyngitis || id:ukb-saige-465.2	Inverse variance weighted	10	0.0446476	0.0647905	0.490756	1.04566	0.920957	1.18725	0.973473
SIGLEC5	Septal Deviations/Turbinate Hypertrophy || id:ukb-saige-470	Inverse variance weighted	10	0.00544295	0.02681	0.83912	1.00546	0.953988	1.0597	0.974785
SIGLEC5	Nasal polyps || id:ukb-saige-471	Inverse variance weighted	10	0.00529953	0.0328154	0.871704	1.00531	0.942689	1.0721	0.984541
SIGLEC5	Chronic pharyngitis and nasopharyngitis || id:ukb-saige-472	Inverse variance weighted	10	-0.0422338	0.0805202	0.599922	0.958646	0.818687	1.12253	0.973473
SIGLEC5	Diseases of the larynx and vocal cords || id:ukb-saige-473	Inverse variance weighted	10	-0.0018279	0.036705	0.960282	0.998174	0.928886	1.07263	0.989579
SIGLEC5	Voice disturbance || id:ukb-saige-473.4	Inverse variance weighted	10	0.0231314	0.0566701	0.683144	1.0234	0.915814	1.14363	0.973473
SIGLEC5	Acute and chronic tonsillitis || id:ukb-saige-474	Inverse variance weighted	10	0.0394478	0.0520435	0.448465	1.04024	0.939359	1.15195	0.973473
SIGLEC5	Acute tonsillitis || id:ukb-saige-474.1	Inverse variance weighted	10	-0.0226231	0.0759514	0.765808	0.977631	0.84241	1.13456	0.973473
SIGLEC5	Chronic tonsillitis and adenoiditis || id:ukb-saige-474.2	Inverse variance weighted (multiplicative random effects)	10	0.0783212	0.0820778	0.339967	1.08147	0.920764	1.27022	0.973473
SIGLEC5	Chronic sinusitis || id:ukb-saige-475	Inverse variance weighted	10	0.0207632	0.0370114	0.574801	1.02098	0.949539	1.0978	0.973473
SIGLEC5	Allergic rhinitis || id:ukb-saige-476	Inverse variance weighted	10	0.0089835	0.0574781	0.875801	1.00902	0.90152	1.12935	0.984541
SIGLEC5	Epistaxis or throat hemorrhage || id:ukb-saige-477	Inverse variance weighted	10	0.05716	0.0382156	0.134725	1.05883	0.982414	1.14118	0.973473
SIGLEC5	Other upper respiratory disease || id:ukb-saige-479	Inverse variance weighted	10	0.00283341	0.0289985	0.922164	1.00284	0.947429	1.06149	0.984541
SIGLEC5	Pneumonia || id:ukb-saige-480	Inverse variance weighted	10	-0.015929	0.0192858	0.408836	0.984197	0.947689	1.02211	0.973473
SIGLEC5	Bacterial pneumonia || id:ukb-saige-480.1	Inverse variance weighted	10	-0.00325889	0.0231747	0.888168	0.996746	0.952485	1.04307	0.984541
SIGLEC5	Pneumococcal pneumonia || id:ukb-saige-480.11	Inverse variance weighted	10	-0.00400399	0.0249048	0.872273	0.996004	0.948553	1.04583	0.984541
SIGLEC5	Asthma || id:ukb-saige-495	Inverse variance weighted	10	-0.00466357	0.0122707	0.703902	0.995347	0.971694	1.01958	0.973473
SIGLEC5	Chronic airway obstruction || id:ukb-saige-496	Inverse variance weighted	10	0.0114253	0.0191114	0.549956	1.01149	0.974303	1.0501	0.973473
SIGLEC5	Emphysema || id:ukb-saige-496.1	Inverse variance weighted	10	0.00631868	0.0455111	0.889578	1.00634	0.920459	1.10023	0.984541
SIGLEC5	Chronic bronchitis || id:ukb-saige-496.2	Inverse variance weighted	10	0.00116171	0.0350673	0.973573	1.00116	0.934662	1.07239	0.992687
SIGLEC5	Obstructive chronic bronchitis || id:ukb-saige-496.21	Inverse variance weighted	10	-0.00372268	0.0363038	0.918326	0.996284	0.927857	1.06976	0.984541
SIGLEC5	Bronchiectasis || id:ukb-saige-496.3	Inverse variance weighted	10	-0.020166	0.0432824	0.641275	0.980036	0.900325	1.0668	0.973473
SIGLEC5	Bronchitis || id:ukb-saige-497	Inverse variance weighted	10	0.0330245	0.0741025	0.655844	1.03358	0.893851	1.19514	0.973473
SIGLEC5	Pneumonitis due to inhalation of food or vomitus || id:ukb-saige-501	Inverse variance weighted	10	-0.0216828	0.0776086	0.779948	0.978551	0.840469	1.13932	0.973473
SIGLEC5	Postinflammatory pulmonary fibrosis || id:ukb-saige-502	Inverse variance weighted	10	-0.0403371	0.0820087	0.622816	0.960466	0.817852	1.12795	0.973473
SIGLEC5	Empyema and pneumothorax || id:ukb-saige-506	Inverse variance weighted	10	-0.0231248	0.0562717	0.68111	0.977141	0.8751	1.09108	0.973473
SIGLEC5	Pleurisy; pleural effusion || id:ukb-saige-507	Inverse variance weighted	10	0.00938346	0.0279395	0.736984	1.00943	0.955636	1.06625	0.973473
SIGLEC5	Pulmonary collapse; interstitial and compensatory emphysema || id:ukb-saige-508	Inverse variance weighted (multiplicative random effects)	10	0.0405177	0.0657503	0.537739	1.04135	0.915438	1.18458	0.973473
SIGLEC5	Respiratory failure, insufficiency, arrest || id:ukb-saige-509	Inverse variance weighted	10	0.0114568	0.0372985	0.758717	1.01152	0.940214	1.08824	0.973473
SIGLEC5	Respiratory failure || id:ukb-saige-509.1	Inverse variance weighted	10	0.030071	0.0421085	0.475146	1.03053	0.948891	1.11919	0.973473
SIGLEC5	Respiratory insufficiency || id:ukb-saige-509.2	Inverse variance weighted	10	0.0346989	0.0446209	0.436783	1.03531	0.948609	1.12993	0.973473
SIGLEC5	Other diseases of lung || id:ukb-saige-510	Inverse variance weighted	10	0.04039	0.0707869	0.56828	1.04122	0.90633	1.19618	0.973473
SIGLEC5	Other symptoms of respiratory system || id:ukb-saige-512	Inverse variance weighted	10	0.0178191	0.0200867	0.37502	1.01798	0.97868	1.05886	0.973473
SIGLEC5	Shortness of breath || id:ukb-saige-512.7	Inverse variance weighted	10	0.00711735	0.0250424	0.776248	1.00714	0.958903	1.05781	0.973473
SIGLEC5	Cough || id:ukb-saige-512.8	Inverse variance weighted	10	-0.0392259	0.0349446	0.261642	0.961533	0.897881	1.0297	0.973473
SIGLEC5	Other dyspnea || id:ukb-saige-512.9	Inverse variance weighted	10	0.162575	0.0623992	0.00917664	1.17654	1.04109	1.3296	0.973473
SIGLEC5	Respiratory abnormalities || id:ukb-saige-513	Inverse variance weighted	10	0.0564364	0.0761354	0.458534	1.05806	0.911386	1.22834	0.973473
SIGLEC5	Abnormal findings examination of lungs || id:ukb-saige-514	Inverse variance weighted	10	0.00998265	0.0374782	0.789963	1.01003	0.938498	1.08702	0.973473
SIGLEC5	Abnormal sputum || id:ukb-saige-516	Inverse variance weighted	10	-0.00554839	0.0399467	0.889533	0.994467	0.919575	1.07546	0.984541
SIGLEC5	Hemoptysis || id:ukb-saige-516.1	Inverse variance weighted	10	-0.0107405	0.0409179	0.792944	0.989317	0.913073	1.07193	0.973473
SIGLEC5	Other diseases of respiratory system, not elsewhere classified || id:ukb-saige-519	Inverse variance weighted	10	0.00603641	0.0193245	0.754759	1.00605	0.968662	1.04489	0.973473
SIGLEC5	Other diseases of respiratory system, NEC || id:ukb-saige-519.8	Inverse variance weighted	10	0.00471054	0.0200925	0.814641	1.00472	0.965923	1.04508	0.973473
SIGLEC5	Disorders of tooth development || id:ukb-saige-520	Inverse variance weighted	10	-0.00506864	0.037675	0.892979	0.994944	0.924122	1.07119	0.984541
SIGLEC5	Disturbances in tooth eruption || id:ukb-saige-520.2	Inverse variance weighted	10	-0.000958312	0.0384	0.98009	0.999042	0.92661	1.07714	0.993401
SIGLEC5	Diseases of hard tissues of teeth || id:ukb-saige-521	Inverse variance weighted	10	0.0297363	0.0438812	0.497992	1.03018	0.945283	1.12271	0.973473
SIGLEC5	Dental caries || id:ukb-saige-521.1	Inverse variance weighted	10	0.0326742	0.0422243	0.439035	1.03321	0.951148	1.12236	0.973473
SIGLEC5	Diseases of pulp and periapical tissues || id:ukb-saige-522	Inverse variance weighted	10	-0.0290473	0.0443588	0.51258	0.97137	0.890484	1.0596	0.973473
SIGLEC5	Periapical abscess || id:ukb-saige-522.5	Inverse variance weighted	10	0.00550469	0.0538393	0.918564	1.00552	0.904819	1.11743	0.984541
SIGLEC5	Gingival and periodontal diseases || id:ukb-saige-523	Inverse variance weighted	10	-0.0325716	0.0445702	0.464905	0.967953	0.886983	1.05631	0.973473
SIGLEC5	Periodontitis (acute or chronic) || id:ukb-saige-523.3	Inverse variance weighted	10	-0.0306401	0.052885	0.562338	0.969825	0.874332	1.07575	0.973473
SIGLEC5	Acute periodontitis || id:ukb-saige-523.31	Inverse variance weighted	10	-0.0214643	0.0723536	0.766727	0.978764	0.849356	1.12789	0.973473
SIGLEC5	Chronic periodontitis || id:ukb-saige-523.32	Inverse variance weighted	10	-0.0419236	0.0788745	0.595057	0.958943	0.821587	1.11926	0.973473
SIGLEC5	Other diseases of the teeth and supporting structures || id:ukb-saige-525	Inverse variance weighted	10	-0.00526633	0.0437588	0.904207	0.994748	0.912987	1.08383	0.984541
SIGLEC5	Diseases of the jaws || id:ukb-saige-526	Inverse variance weighted	10	0.0482908	0.065121	0.458357	1.04948	0.92372	1.19235	0.973473
SIGLEC5	Diseases of the salivary glands || id:ukb-saige-527	Inverse variance weighted	10	-0.0854492	0.0703903	0.224773	0.9181	0.799784	1.05392	0.973473
SIGLEC5	Diseases of the oral soft tissues, excluding lesions specific for gingiva and tongue || id:ukb-saige-528	Inverse variance weighted	10	0.00159025	0.032745	0.961266	1.00159	0.939329	1.06798	0.989579
SIGLEC5	Diseases of lips || id:ukb-saige-528.5	Inverse variance weighted	10	-0.00855511	0.0981309	0.930528	0.991481	0.818001	1.20175	0.984541
SIGLEC5	Diseases and other conditions of the tongue || id:ukb-saige-529	Inverse variance weighted	10	-0.00255303	0.0683982	0.970225	0.99745	0.872307	1.14055	0.992687
SIGLEC5	Diseases of esophagus || id:ukb-saige-530	Inverse variance weighted	10	-0.00471855	0.0139396	0.734987	0.995293	0.968468	1.02286	0.973473
SIGLEC5	Esophagitis, GERD and related diseases || id:ukb-saige-530.1	Inverse variance weighted	10	6.54296e-05	0.0131021	0.996016	1.00007	0.974711	1.02608	0.997296
SIGLEC5	GERD || id:ukb-saige-530.11	Inverse variance weighted	10	0.00837385	0.0186369	0.653205	1.00841	0.972238	1.04593	0.973473
SIGLEC5	Ulcer of esophagus || id:ukb-saige-530.12	Inverse variance weighted	10	-0.0480166	0.0308035	0.119043	0.953118	0.897276	1.01243	0.973473
SIGLEC5	Reflux esophagitis || id:ukb-saige-530.14	Inverse variance weighted	10	0.0153688	0.0220247	0.485303	1.01549	0.972583	1.06028	0.973473
SIGLEC5	Esophageal bleeding (varices/hemorrhage) || id:ukb-saige-530.2	Inverse variance weighted	10	-0.0336555	0.0458322	0.462753	0.966904	0.883833	1.05778	0.973473
SIGLEC5	Stricture and stenosis of esophagus || id:ukb-saige-530.3	Inverse variance weighted	10	-0.017812	0.0432824	0.680684	0.982346	0.902447	1.06932	0.973473
SIGLEC5	Disorders of esophageal motility || id:ukb-saige-530.5	Inverse variance weighted	10	-0.0464033	0.0843045	0.582029	0.954657	0.809256	1.12618	0.973473
SIGLEC5	Heartburn || id:ukb-saige-530.9	Inverse variance weighted	10	-0.0952661	0.0531155	0.0728827	0.909131	0.819245	1.00888	0.973473
SIGLEC5	Peptic ulcer (excl. esophageal) || id:ukb-saige-531	Inverse variance weighted	10	-0.0116876	0.0219857	0.595002	0.98838	0.946694	1.0319	0.973473
SIGLEC5	Hemorrhage from gastrointestinal ulcer || id:ukb-saige-531.1	Inverse variance weighted	10	-0.0761882	0.0759514	0.315804	0.926642	0.798474	1.07538	0.973473
SIGLEC5	Gastric ulcer || id:ukb-saige-531.2	Inverse variance weighted	10	0.00312083	0.0363021	0.931492	1.00313	0.934231	1.0771	0.984541
SIGLEC5	Duodenal ulcer || id:ukb-saige-531.3	Inverse variance weighted	10	-0.0225356	0.034701	0.516066	0.977716	0.913429	1.04653	0.973473
SIGLEC5	Dysphagia || id:ukb-saige-532	Inverse variance weighted	10	-0.00576582	0.0237303	0.808027	0.994251	0.949066	1.04159	0.973473
SIGLEC5	Gastritis and duodenitis || id:ukb-saige-535	Inverse variance weighted	10	-0.0123065	0.0121594	0.311492	0.987769	0.964506	1.01159	0.973473
SIGLEC5	Acute gastritis || id:ukb-saige-535.1	Inverse variance weighted	10	-0.0460887	0.0537822	0.391472	0.954957	0.859416	1.06112	0.973473
SIGLEC5	Duodenitis || id:ukb-saige-535.6	Inverse variance weighted	10	-0.0230233	0.0218315	0.291613	0.97724	0.936306	1.01996	0.973473
SIGLEC5	Other specified gastritis || id:ukb-saige-535.8	Inverse variance weighted	10	-0.0017397	0.0214058	0.935225	0.998262	0.957246	1.04104	0.984541
SIGLEC5	Other disorders of stomach and duodenum || id:ukb-saige-537	Inverse variance weighted	10	-0.0414617	0.0331288	0.21074	0.959386	0.89907	1.02375	0.973473
SIGLEC5	Appendiceal conditions || id:ukb-saige-540	Inverse variance weighted	10	-0.00826136	0.0361496	0.819232	0.991773	0.923934	1.06459	0.973473
SIGLEC5	Appendicitis || id:ukb-saige-540.1	Inverse variance weighted	10	-0.0109734	0.0366571	0.764671	0.989087	0.920516	1.06277	0.973473
SIGLEC5	Acute appendicitis || id:ukb-saige-540.11	Inverse variance weighted	10	-0.00322872	0.0405354	0.936514	0.996776	0.920647	1.0792	0.984541
SIGLEC5	Abdominal hernia || id:ukb-saige-550	Inverse variance weighted	10	-0.00805347	0.0110647	0.466703	0.991979	0.970698	1.01373	0.973473
SIGLEC5	Inguinal hernia || id:ukb-saige-550.1	Inverse variance weighted	10	-0.00646404	0.0170193	0.70409	0.993557	0.960961	1.02726	0.973473
SIGLEC5	Diaphragmatic hernia || id:ukb-saige-550.2	Inverse variance weighted	10	-0.0135875	0.012189	0.264965	0.986504	0.963216	1.01036	0.973473
SIGLEC5	Femoral hernia || id:ukb-saige-550.3	Inverse variance weighted	10	0.133478	0.0732364	0.0683688	1.1428	0.989985	1.31919	0.973473
SIGLEC5	Umbilical hernia || id:ukb-saige-550.4	Inverse variance weighted	10	0.0173877	0.0312629	0.578089	1.01754	0.957062	1.08184	0.973473
SIGLEC5	Ventral hernia || id:ukb-saige-550.5	Inverse variance weighted (multiplicative random effects)	10	-0.0560743	0.050491	0.266749	0.945469	0.856384	1.04382	0.973473
SIGLEC5	Inflammatory bowel disease and other gastroenteritis and colitis || id:ukb-saige-555	Inverse variance weighted	10	0.0238395	0.0283693	0.400724	1.02413	0.968735	1.08268	0.973473
SIGLEC5	Regional enteritis || id:ukb-saige-555.1	Inverse variance weighted	10	0.00750826	0.0447581	0.866778	1.00754	0.922915	1.09992	0.984541
SIGLEC5	Ulcerative colitis || id:ukb-saige-555.2	Inverse variance weighted	10	0.0286164	0.0352122	0.4164	1.02903	0.960406	1.10256	0.973473
SIGLEC5	Ulcerative colitis (chronic) || id:ukb-saige-555.21	Inverse variance weighted	10	0.168046	0.0797301	0.0350579	1.18299	1.01184	1.38309	0.973473
SIGLEC5	Ulceration of the lower GI tract || id:ukb-saige-556	Inverse variance weighted	10	-0.00476286	0.0592496	0.93593	0.995248	0.88613	1.1178	0.984541
SIGLEC5	Ulceration of intestine || id:ukb-saige-556.1	Inverse variance weighted	10	0.0416097	0.0965395	0.66646	1.04249	0.862769	1.25964	0.973473
SIGLEC5	Intestinal malabsorption (non-celiac) || id:ukb-saige-557	Inverse variance weighted	10	0.0235816	0.0408826	0.564067	1.02386	0.945021	1.10928	0.973473
SIGLEC5	Celiac disease || id:ukb-saige-557.1	Inverse variance weighted	10	0.0136511	0.0434722	0.753507	1.01374	0.930946	1.10391	0.973473
SIGLEC5	Noninfectious gastroenteritis || id:ukb-saige-558	Inverse variance weighted	10	-0.00399802	0.0156031	0.797771	0.99601	0.966011	1.02694	0.973473
SIGLEC5	Ileostomy status || id:ukb-saige-559	Inverse variance weighted	10	-0.00922493	0.0459643	0.840935	0.990817	0.905457	1.08422	0.974785
SIGLEC5	Intestinal obstruction without mention of hernia || id:ukb-saige-560	Inverse variance weighted	10	-0.0107231	0.0298785	0.719677	0.989334	0.933061	1.049	0.973473
SIGLEC5	Paralytic ileus || id:ukb-saige-560.1	Inverse variance weighted	10	-0.0678573	0.0841251	0.419883	0.934394	0.792358	1.10189	0.973473
SIGLEC5	Peritoneal or intestinal adhesions || id:ukb-saige-560.3	Inverse variance weighted	10	-0.0544287	0.0641323	0.396052	0.947026	0.835163	1.07387	0.973473
SIGLEC5	Other intestinal obstruction || id:ukb-saige-560.4	Inverse variance weighted	10	-0.0114524	0.0324199	0.7239	0.988613	0.927748	1.05347	0.973473
SIGLEC5	Symptoms involving digestive system || id:ukb-saige-561	Inverse variance weighted	10	-0.00919112	0.0151982	0.545344	0.990851	0.96177	1.02081	0.973473
SIGLEC5	Flatulence || id:ukb-saige-561.2	Inverse variance weighted	10	-0.0161638	0.0494191	0.743611	0.983966	0.893128	1.08404	0.973473
SIGLEC5	Diverticulosis and diverticulitis || id:ukb-saige-562	Inverse variance weighted	10	0.0110294	0.012213	0.366482	1.01109	0.987175	1.03559	0.973473
SIGLEC5	Diverticulosis || id:ukb-saige-562.1	Inverse variance weighted	10	0.0114108	0.012213	0.350141	1.01148	0.987551	1.03598	0.973473
SIGLEC5	Constipation || id:ukb-saige-563	Inverse variance weighted	10	-0.00989494	0.0223957	0.658617	0.990154	0.947631	1.03459	0.973473
SIGLEC5	Functional digestive disorders || id:ukb-saige-564	Inverse variance weighted	10	0.00323436	0.0139492	0.816641	1.00324	0.976182	1.03105	0.973473
SIGLEC5	Irritable Bowel Syndrome || id:ukb-saige-564.1	Inverse variance weighted	10	0.034497	0.0315889	0.274806	1.0351	0.972955	1.10121	0.973473
SIGLEC5	Abnormal findings on exam of gastrointestinal tract/ abdominal area || id:ukb-saige-564.8	Inverse variance weighted	10	0.0460379	0.0501434	0.358554	1.04711	0.949098	1.15525	0.973473
SIGLEC5	Personal history of diseases of digestive system || id:ukb-saige-564.9	Inverse variance weighted	10	-0.0225556	0.0179215	0.208182	0.977697	0.94395	1.01265	0.973473
SIGLEC5	Anal and rectal conditions || id:ukb-saige-565	Inverse variance weighted	10	0.0179921	0.015609	0.249044	1.01815	0.987478	1.04979	0.973473
SIGLEC5	Anal and rectal polyp || id:ukb-saige-565.1	Inverse variance weighted	10	0.0421668	0.0218616	0.0537544	1.04307	0.999318	1.08873	0.973473
SIGLEC5	Peritonitis and retroperitoneal infections || id:ukb-saige-567	Inverse variance weighted	10	0.0459989	0.0626757	0.462998	1.04707	0.926033	1.18393	0.973473
SIGLEC5	Other disorders of peritoneum || id:ukb-saige-568	Inverse variance weighted	10	0.0317172	0.0410556	0.439794	1.03223	0.952417	1.11872	0.973473
SIGLEC5	Peritoneal adhesions (postoperative) (postinfection) || id:ukb-saige-568.1	Inverse variance weighted	10	0.032377	0.0378895	0.392822	1.03291	0.958979	1.11253	0.973473
SIGLEC5	Other disorders of intestine || id:ukb-saige-569	Inverse variance weighted	10	-0.0567243	0.0292419	0.0524004	0.944855	0.892224	1.00059	0.973473
SIGLEC5	Chronic liver disease and cirrhosis || id:ukb-saige-571	Inverse variance weighted	10	-0.0186045	0.0349353	0.594351	0.981568	0.916606	1.05113	0.973473
SIGLEC5	Other chronic nonalcoholic liver disease || id:ukb-saige-571.5	Inverse variance weighted	10	-0.0284827	0.0572846	0.619039	0.971919	0.868697	1.08741	0.973473
SIGLEC5	Liver abscess and sequelae of chronic liver disease || id:ukb-saige-571.8	Inverse variance weighted	10	-0.0640637	0.0731461	0.381121	0.937945	0.81267	1.08253	0.973473
SIGLEC5	Portal hypertension || id:ukb-saige-571.81	Inverse variance weighted	10	-0.0913016	0.0818581	0.264695	0.912742	0.777444	1.07159	0.973473
SIGLEC5	Ascites (non malignant) || id:ukb-saige-572	Inverse variance weighted	10	0.0460413	0.047787	0.335312	1.04712	0.953495	1.14993	0.973473
SIGLEC5	Other disorders of liver || id:ukb-saige-573	Inverse variance weighted	10	-0.0197239	0.02505	0.431058	0.980469	0.933493	1.02981	0.973473
SIGLEC5	Jaundice (not of newborn) || id:ukb-saige-573.5	Inverse variance weighted	10	-0.062761	0.0626757	0.316652	0.939168	0.830601	1.06193	0.973473
SIGLEC5	Abnormal results of function study of liver || id:ukb-saige-573.7	Inverse variance weighted	10	-0.00804872	0.0322055	0.802651	0.991984	0.931302	1.05662	0.973473
SIGLEC5	Cholelithiasis and cholecystitis || id:ukb-saige-574	Inverse variance weighted	10	0.00698882	0.0156031	0.654216	1.00701	0.976683	1.03829	0.973473
SIGLEC5	Cholelithiasis || id:ukb-saige-574.1	Inverse variance weighted	10	-0.00962478	0.0167841	0.566341	0.990421	0.95837	1.02354	0.973473
SIGLEC5	Cholelithiasis with acute cholecystitis || id:ukb-saige-574.11	Inverse variance weighted	10	0.0256439	0.048274	0.59527	1.02598	0.933352	1.12779	0.973473
SIGLEC5	Cholelithiasis with other cholecystitis || id:ukb-saige-574.12	Inverse variance weighted	10	0.0108745	0.0256388	0.671463	1.01093	0.961388	1.06303	0.973473
SIGLEC5	Calculus of bile duct || id:ukb-saige-574.2	Inverse variance weighted	10	0.0459487	0.036456	0.20753	1.04702	0.974817	1.12457	0.973473
SIGLEC5	Cholecystitis without cholelithiasis || id:ukb-saige-574.3	Inverse variance weighted	10	0.0606451	0.0358625	0.0908284	1.06252	0.990401	1.13989	0.973473
SIGLEC5	Other biliary tract disease || id:ukb-saige-575	Inverse variance weighted	10	0.0150169	0.0300972	0.617816	1.01513	0.956979	1.07681	0.973473
SIGLEC5	Obstruction of bile duct || id:ukb-saige-575.2	Inverse variance weighted	10	-0.0885169	0.0884392	0.316886	0.915288	0.76962	1.08853	0.973473
SIGLEC5	Other disorders of gallbladder || id:ukb-saige-575.7	Inverse variance weighted	10	0.0815944	0.0501808	0.103948	1.08502	0.98338	1.19716	0.973473
SIGLEC5	Other disorders of biliary tract || id:ukb-saige-575.8	Inverse variance weighted	10	-0.0132064	0.0576784	0.818896	0.98688	0.881389	1.105	0.973473
SIGLEC5	Diseases of pancreas || id:ukb-saige-577	Inverse variance weighted	10	0.0298528	0.0425081	0.482502	1.0303	0.947941	1.11982	0.973473
SIGLEC5	Acute pancreatitis || id:ukb-saige-577.1	Inverse variance weighted	10	0.0435051	0.0509062	0.392766	1.04447	0.945283	1.15405	0.973473
SIGLEC5	Chronic pancreatitis || id:ukb-saige-577.2	Inverse variance weighted	10	-0.0550943	0.0972478	0.57103	0.946396	0.782157	1.14512	0.973473
SIGLEC5	Gastrointestinal hemorrhage || id:ukb-saige-578	Inverse variance weighted	10	-0.00892777	0.013143	0.496959	0.991112	0.965907	1.01697	0.973473
SIGLEC5	Hematemesis || id:ukb-saige-578.1	Inverse variance weighted (multiplicative random effects)	10	-0.0611643	0.0749977	0.414758	0.940669	0.812077	1.08962	0.973473
SIGLEC5	Blood in stool || id:ukb-saige-578.2	Inverse variance weighted	10	-0.00418988	0.036456	0.908501	0.995819	0.927146	1.06958	0.984541
SIGLEC5	Hemorrhage of rectum and anus || id:ukb-saige-578.8	Inverse variance weighted	10	0.00421852	0.0167774	0.801473	1.00423	0.971742	1.0378	0.973473
SIGLEC5	Hemorrhage of gastrointestinal tract || id:ukb-saige-578.9	Inverse variance weighted	10	-0.0296574	0.0301263	0.324901	0.970778	0.915116	1.02983	0.973473
SIGLEC5	Other symptoms involving abdomen and pelvis || id:ukb-saige-579	Inverse variance weighted	10	-0.0160843	0.0334259	0.63038	0.984044	0.921641	1.05067	0.973473
SIGLEC5	Nonspecific abnormal findings in stool contents || id:ukb-saige-579.8	Inverse variance weighted	10	0.034374	0.0513379	0.503136	1.03497	0.935898	1.14453	0.973473
SIGLEC5	Nephritis; nephrosis; renal sclerosis || id:ukb-saige-580	Inverse variance weighted	10	-0.00741119	0.04814	0.877649	0.992616	0.903241	1.09083	0.984541
SIGLEC5	Glomerulonephritis || id:ukb-saige-580.1	Inverse variance weighted	10	-0.0377169	0.0583007	0.517672	0.962985	0.859	1.07956	0.973473
SIGLEC5	Chronic glomerulonephritis, NOS || id:ukb-saige-580.14	Inverse variance weighted	10	-0.0329121	0.068937	0.633061	0.967624	0.84533	1.10761	0.973473
SIGLEC5	Renal failure || id:ukb-saige-585	Inverse variance weighted	10	0.00759979	0.0226125	0.736804	1.00763	0.963945	1.05329	0.973473
SIGLEC5	Acute renal failure || id:ukb-saige-585.1	Inverse variance weighted	10	-0.000358265	0.0278268	0.989728	0.999642	0.946581	1.05568	0.997296
SIGLEC5	Renal failure NOS || id:ukb-saige-585.2	Inverse variance weighted	10	0.0574325	0.0629409	0.361515	1.05911	0.936195	1.19817	0.973473
SIGLEC5	Chronic renal failure [CKD] || id:ukb-saige-585.3	Inverse variance weighted	10	0.0137234	0.0363258	0.70559	1.01382	0.944145	1.08863	0.973473
SIGLEC5	Other disorders of the kidney and ureters || id:ukb-saige-586	Inverse variance weighted	10	-0.0352895	0.0325986	0.279009	0.965326	0.905577	1.02902	0.973473
SIGLEC5	Cyst of kidney, acquired || id:ukb-saige-586.2	Inverse variance weighted	10	0.0474394	0.0525252	0.366434	1.04858	0.946003	1.16229	0.973473
SIGLEC5	Stricture/obstruction of ureter || id:ukb-saige-586.4	Inverse variance weighted	10	-0.0588076	0.0628895	0.34974	0.942888	0.833542	1.06658	0.973473
SIGLEC5	Pyelonephritis || id:ukb-saige-590	Inverse variance weighted	10	-0.0300577	0.0515701	0.559994	0.97039	0.877099	1.0736	0.973473
SIGLEC5	Urinary tract infection || id:ukb-saige-591	Inverse variance weighted	10	0.0237993	0.0169553	0.160422	1.02408	0.990611	1.05869	0.973473
SIGLEC5	Cystitis and urethritis || id:ukb-saige-592	Inverse variance weighted	10	0.0211167	0.0338206	0.532382	1.02134	0.955833	1.09134	0.973473
SIGLEC5	Cystitis || id:ukb-saige-592.1	Inverse variance weighted	10	0.036476	0.0353202	0.301732	1.03715	0.967779	1.11149	0.973473
SIGLEC5	Chronic cystitis || id:ukb-saige-592.12	Inverse variance weighted	10	0.065556	0.0626397	0.295304	1.06775	0.944388	1.20723	0.973473
SIGLEC5	Hematuria || id:ukb-saige-593	Inverse variance weighted	10	0.000127643	0.0195996	0.994804	1.00013	0.962436	1.0393	0.997296
SIGLEC5	Urinary calculus || id:ukb-saige-594	Inverse variance weighted	10	-0.0456961	0.0231908	0.0487878	0.955332	0.912881	0.999758	0.973473
SIGLEC5	Calculus of kidney || id:ukb-saige-594.1	Inverse variance weighted	10	-0.0445795	0.0334517	0.182645	0.9564	0.895704	1.02121	0.973473
SIGLEC5	Calculus of lower urinary tract || id:ukb-saige-594.2	Inverse variance weighted	10	-0.0748255	0.067294	0.266173	0.927905	0.813246	1.05873	0.973473
SIGLEC5	Calculus of ureter || id:ukb-saige-594.3	Inverse variance weighted	10	-0.0769149	0.0384	0.0451782	0.925969	0.858835	0.99835	0.973473
SIGLEC5	Renal colic || id:ukb-saige-594.8	Inverse variance weighted	10	-0.0317462	0.0412248	0.441254	0.968752	0.893556	1.05028	0.973473
SIGLEC5	Hydronephrosis || id:ukb-saige-595	Inverse variance weighted	10	0.0734627	0.0421519	0.0813673	1.07623	0.990887	1.16892	0.973473
SIGLEC5	Other disorders of bladder || id:ukb-saige-596	Inverse variance weighted	10	0.0237885	0.0193171	0.218145	1.02407	0.986026	1.06359	0.973473
SIGLEC5	Bladder neck obstruction || id:ukb-saige-596.1	Inverse variance weighted	10	-0.0225608	0.0422835	0.593645	0.977692	0.899932	1.06217	0.973473
SIGLEC5	Functional disorders of bladder || id:ukb-saige-596.5	Inverse variance weighted	10	0.0136671	0.0465395	0.769012	1.01376	0.92538	1.11058	0.973473
SIGLEC5	Other disorders of urethra and urinary tract || id:ukb-saige-597	Inverse variance weighted	10	0.0233056	0.0335965	0.487876	1.02358	0.958349	1.09325	0.973473
SIGLEC5	Urethral stricture (not specified as infectious) || id:ukb-saige-597.1	Inverse variance weighted	10	0.0117344	0.0353321	0.739802	1.0118	0.944106	1.08435	0.973473
SIGLEC5	Abnormal findings on examination of urine || id:ukb-saige-598	Inverse variance weighted	10	-0.0170376	0.0314422	0.587908	0.983107	0.92435	1.0456	0.973473
SIGLEC5	Other symptoms/disorders or the urinary system || id:ukb-saige-599	Inverse variance weighted	10	-0.00866378	0.012213	0.478084	0.991374	0.967924	1.01539	0.973473
SIGLEC5	Retention of urine || id:ukb-saige-599.2	Inverse variance weighted	10	0.00184617	0.0252827	0.941789	1.00185	0.953412	1.05274	0.985084
SIGLEC5	Dysuria || id:ukb-saige-599.3	Inverse variance weighted	10	-0.0292604	0.0535049	0.584466	0.971164	0.874476	1.07854	0.973473
SIGLEC5	Urinary incontinence || id:ukb-saige-599.4	Inverse variance weighted	10	0.0178382	0.0223758	0.425331	1.018	0.974317	1.06364	0.973473
SIGLEC5	Frequency of urination and polyuria || id:ukb-saige-599.5	Inverse variance weighted	10	0.0269892	0.0298785	0.366369	1.02736	0.96892	1.08932	0.973473
SIGLEC5	Other abnormality of urination || id:ukb-saige-599.9	Inverse variance weighted	10	-0.0244173	0.0431105	0.57113	0.975878	0.896808	1.06192	0.973473
SIGLEC5	Other disorders of male genital organs || id:ukb-saige-608	Inverse variance weighted	10	-0.00302805	0.0351347	0.93132	0.996977	0.930631	1.06805	0.984541
SIGLEC5	Benign mammary dysplasias || id:ukb-saige-610	Inverse variance weighted	10	0.0168552	0.0325855	0.604974	1.017	0.954076	1.08407	0.973473
SIGLEC5	Cystic mastopathy || id:ukb-saige-610.1	Inverse variance weighted	10	0.0701465	0.0728616	0.33568	1.07267	0.929915	1.23733	0.973473
SIGLEC5	Benign neoplasm of breast || id:ukb-saige-610.4	Inverse variance weighted	10	-0.0119643	0.0478281	0.80247	0.988107	0.899688	1.08522	0.973473
SIGLEC5	Other specified benign mammary dysplasias || id:ukb-saige-610.8	Inverse variance weighted	10	-0.00549896	0.0745517	0.941201	0.994516	0.859314	1.15099	0.985084
SIGLEC5	Abnormal findings on mammogram or breast exam || id:ukb-saige-611	Inverse variance weighted	10	-0.037549	0.0471583	0.425897	0.963147	0.878114	1.05642	0.973473
SIGLEC5	Lump or mass in breast || id:ukb-saige-611.3	Inverse variance weighted	10	-0.0127073	0.04814	0.791807	0.987373	0.89847	1.08507	0.973473
SIGLEC5	Breast conditions, congenital or relating to hormones || id:ukb-saige-612	Inverse variance weighted	10	0.0487891	0.0613115	0.426173	1.05	0.931107	1.18407	0.973473
SIGLEC5	Hypertrophy of breast (Gynecomastia) || id:ukb-saige-612.2	Inverse variance weighted	10	0.0758511	0.0634566	0.231961	1.0788	0.952635	1.22168	0.973473
SIGLEC5	Other nonmalignant breast conditions || id:ukb-saige-613	Inverse variance weighted	10	0.0301325	0.0423189	0.476444	1.03059	0.948558	1.11972	0.973473
SIGLEC5	Inflammatory disease of breast || id:ukb-saige-613.1	Inverse variance weighted	10	0.0252998	0.0871009	0.771461	1.02562	0.864661	1.21655	0.973473
SIGLEC5	Other signs and symptoms in breast || id:ukb-saige-613.7	Inverse variance weighted	10	0.049801	0.0714309	0.485683	1.05106	0.913745	1.20901	0.973473
SIGLEC5	Inflammatory diseases of female pelvic organs || id:ukb-saige-614	Inverse variance weighted	10	-0.013485	0.023947	0.573354	0.986605	0.941368	1.03402	0.973473
SIGLEC5	Pelvic peritoneal adhesions, female (postoperative) (postinfection) || id:ukb-saige-614.1	Inverse variance weighted	10	0.00148385	0.0376822	0.968589	1.00148	0.930184	1.07825	0.992687
SIGLEC5	Pelvic inflammatory disease (PID) || id:ukb-saige-614.3	Inverse variance weighted	10	-0.0275966	0.0614947	0.653602	0.972781	0.862322	1.09739	0.973473
SIGLEC5	Inflammatory disease of cervix, vagina, and vulva || id:ukb-saige-614.5	Inverse variance weighted	10	-0.0177158	0.035124	0.613995	0.98244	0.917082	1.05246	0.973473
SIGLEC5	Cervicitis and endocervicitis || id:ukb-saige-614.51	Inverse variance weighted	10	-0.0849779	0.0515701	0.0993914	0.918533	0.830228	1.01623	0.973473
SIGLEC5	Cyst or abscess of Bartholin's gland || id:ukb-saige-614.53	Inverse variance weighted	10	0.0881169	0.068005	0.195064	1.09212	0.955832	1.24783	0.973473
SIGLEC5	Endometriosis || id:ukb-saige-615	Inverse variance weighted	10	-0.0143337	0.0300704	0.633596	0.985769	0.929348	1.04561	0.973473
SIGLEC5	Genital prolapse || id:ukb-saige-618	Inverse variance weighted	10	0.0181783	0.0188375	0.33454	1.01834	0.981431	1.05665	0.973473
SIGLEC5	Prolapse of vaginal walls || id:ukb-saige-618.1	Inverse variance weighted	10	0.0165399	0.0296601	0.577085	1.01668	0.959259	1.07753	0.973473
SIGLEC5	Uterine/Uterovaginal prolapse || id:ukb-saige-618.2	Inverse variance weighted	10	0.011782	0.0262256	0.653247	1.01185	0.961154	1.06522	0.973473
SIGLEC5	Prolapse of vaginal vault after hysterectomy || id:ukb-saige-618.5	Inverse variance weighted	10	-0.0631487	0.0828565	0.445974	0.938804	0.798079	1.10434	0.973473
SIGLEC5	Vaginal enterocele, congenital or acquired || id:ukb-saige-618.6	Inverse variance weighted	10	-0.102678	0.0722937	0.155525	0.902418	0.783195	1.03979	0.973473
SIGLEC5	Noninflammatory female genital disorders || id:ukb-saige-619	Inverse variance weighted	10	0.0450475	0.0220445	0.0410047	1.04608	1.00184	1.09227	0.973473
SIGLEC5	Noninflammatory disorders of ovary, fallopian tube, and broad ligament || id:ukb-saige-619.1	Inverse variance weighted (multiplicative random effects)	10	0.0573274	0.0954917	0.54828	1.059	0.878239	1.27697	0.973473
SIGLEC5	Disorders of uterus, NEC || id:ukb-saige-619.2	Inverse variance weighted	10	0.0201742	0.032458	0.53424	1.02038	0.957487	1.0874	0.973473
SIGLEC5	Noninflammatory disorders of cervix || id:ukb-saige-619.3	Inverse variance weighted	10	0.0555911	0.034973	0.111937	1.05717	0.987128	1.13217	0.973473
SIGLEC5	Noninflammatory disorders of vagina || id:ukb-saige-619.4	Inverse variance weighted	10	0.094069	0.0446047	0.0349492	1.09864	1.00667	1.19901	0.973473
SIGLEC5	Noninflammatory disorders of vulva and perineum || id:ukb-saige-619.5	Inverse variance weighted	10	0.0715836	0.0507425	0.158327	1.07421	0.972513	1.18654	0.973473
SIGLEC5	Endometrial hyperplasia || id:ukb-saige-621	Inverse variance weighted	10	0.0333923	0.0558028	0.549574	1.03396	0.926834	1.15346	0.973473
SIGLEC5	Polyp of female genital organs || id:ukb-saige-622	Inverse variance weighted	10	0.0135883	0.0197489	0.49142	1.01368	0.975193	1.05369	0.973473
SIGLEC5	Polyp of corpus uteri || id:ukb-saige-622.1	Inverse variance weighted	10	0.0310241	0.0241685	0.199262	1.03151	0.983787	1.08155	0.973473
SIGLEC5	Mucous polyp of cervix || id:ukb-saige-622.2	Inverse variance weighted	10	-0.0369092	0.0322019	0.25172	0.963764	0.904815	1.02655	0.973473
SIGLEC5	Hypertrophy of female genital organs || id:ukb-saige-623	Inverse variance weighted	10	0.0261759	0.0525252	0.618237	1.02652	0.9261	1.13783	0.973473
SIGLEC5	Symptoms involving female genital tract || id:ukb-saige-624	Inverse variance weighted (multiplicative random effects)	10	0.0105169	0.0333327	0.752371	1.01057	0.94666	1.0788	0.973473
SIGLEC5	stress incontinence, female || id:ukb-saige-624.9	Inverse variance weighted (multiplicative random effects)	10	0.0239654	0.0379497	0.527711	1.02425	0.950834	1.10335	0.973473
SIGLEC5	Pain and other symptoms associated with female genital organs || id:ukb-saige-625	Inverse variance weighted	10	0.0513565	0.0345836	0.137545	1.0527	0.983707	1.12653	0.973473
SIGLEC5	Dyspareunia || id:ukb-saige-625.1	Inverse variance weighted	10	0.0340818	0.0534806	0.523947	1.03467	0.931704	1.14901	0.973473
SIGLEC5	Disorders of menstruation and other abnormal bleeding from female genital tract || id:ukb-saige-626	Inverse variance weighted	10	-0.0073358	0.0146553	0.616683	0.992691	0.964582	1.02162	0.973473
SIGLEC5	Irregular menstrual cycle/bleeding || id:ukb-saige-626.1	Inverse variance weighted	10	-0.00563981	0.0158143	0.721371	0.994376	0.964027	1.02568	0.973473
SIGLEC5	Excessive or frequent menstruation || id:ukb-saige-626.12	Inverse variance weighted	10	-0.00541782	0.0200629	0.787128	0.994597	0.956245	1.03449	0.973473
SIGLEC5	Irregular menstrual cycle || id:ukb-saige-626.13	Inverse variance weighted (multiplicative random effects)	10	0.0269621	0.0626513	0.66694	1.02733	0.908614	1.16155	0.973473
SIGLEC5	Irregular menstrual bleeding || id:ukb-saige-626.14	Inverse variance weighted	10	-0.0138822	0.0308507	0.652725	0.986214	0.928347	1.04769	0.973473
SIGLEC5	Dysmenorrhea || id:ukb-saige-626.2	Inverse variance weighted	10	-0.0803416	0.0445276	0.0711825	0.922801	0.845679	1.00696	0.973473
SIGLEC5	Infertility, female || id:ukb-saige-626.8	Inverse variance weighted	10	0.00799523	0.0516484	0.876978	1.00803	0.910979	1.11541	0.984541
SIGLEC5	Menopausal and postmenopausal disorders || id:ukb-saige-627	Inverse variance weighted	10	-0.00322198	0.0183468	0.860596	0.996783	0.961576	1.03328	0.984541
SIGLEC5	Postmenopausal bleeding || id:ukb-saige-627.1	Inverse variance weighted	10	-0.00645284	0.0202499	0.749984	0.993568	0.954906	1.0338	0.973473
SIGLEC5	Postmenopausal atrophic vaginitis || id:ukb-saige-627.3	Inverse variance weighted	10	-0.0183485	0.056634	0.745951	0.981819	0.878665	1.09708	0.973473
SIGLEC5	Ovarian cyst || id:ukb-saige-628	Inverse variance weighted	10	0.000357713	0.0354734	0.991954	1.00036	0.933168	1.07239	0.997296
SIGLEC5	Miscarriage; stillbirth || id:ukb-saige-634	Inverse variance weighted	10	-0.00446234	0.0338676	0.895175	0.995548	0.931608	1.06388	0.984541
SIGLEC5	Missed abortion/Hydatidiform mole || id:ukb-saige-634.1	Inverse variance weighted	10	-0.00707377	0.0534401	0.894693	0.992951	0.894208	1.1026	0.984541
SIGLEC5	Hemorrhage during pregnancy; childbirth and postpartum || id:ukb-saige-635	Inverse variance weighted	10	-0.0412484	0.0439733	0.348228	0.959591	0.88035	1.04596	0.973473
SIGLEC5	Antepartum hemorrhage, abruptio placentae, and placenta previa || id:ukb-saige-635.2	Inverse variance weighted	10	-0.115961	0.0663146	0.0803524	0.89051	0.781971	1.01411	0.973473
SIGLEC5	Placenta previa and abruptio placenta || id:ukb-saige-635.3	Inverse variance weighted	10	0.0214799	0.0535028	0.688073	1.02171	0.919996	1.13467	0.973473
SIGLEC5	Early or threatened labor; hemorrhage in early pregnancy || id:ukb-saige-636	Inverse variance weighted	10	0.00503505	0.0384147	0.895719	1.00505	0.932154	1.08364	0.984541
SIGLEC5	Early onset of delivery || id:ukb-saige-636.2	Inverse variance weighted	10	0.0487379	0.0772598	0.528151	1.04995	0.902406	1.22161	0.973473
SIGLEC5	Hemorrhage in early pregnancy || id:ukb-saige-636.3	Inverse variance weighted	10	-0.0235391	0.057544	0.682494	0.976736	0.872559	1.09335	0.973473
SIGLEC5	Hypertension complicating pregnancy, childbirth, and the puerperium || id:ukb-saige-642	Inverse variance weighted	10	0.0338036	0.065454	0.605542	1.03438	0.90984	1.17597	0.973473
SIGLEC5	Late pregnancy and failed induction || id:ukb-saige-645	Inverse variance weighted	10	0.0109367	0.0536078	0.838343	1.011	0.91016	1.123	0.974785
SIGLEC5	Other complications of pregnancy NEC || id:ukb-saige-646	Inverse variance weighted	10	-0.0189215	0.0414265	0.647851	0.981256	0.904731	1.06425	0.973473
SIGLEC5	Normal delivery || id:ukb-saige-650	Inverse variance weighted	10	0.0287602	0.0443944	0.517092	1.02918	0.943411	1.12274	0.973473
SIGLEC5	Malposition and malpresentation of fetus or obstruction || id:ukb-saige-652	Inverse variance weighted	10	-0.0114787	0.0571279	0.840754	0.988587	0.883866	1.10571	0.974785
SIGLEC5	Problems associated with amniotic cavity and membranes || id:ukb-saige-653	Inverse variance weighted	10	0.0816166	0.0550697	0.138325	1.08504	0.974023	1.20871	0.973473
SIGLEC5	Known or suspected fetal abnormality affecting management of mother || id:ukb-saige-655	Inverse variance weighted	10	0.0455883	0.0369529	0.21732	1.04664	0.973518	1.12526	0.973473
SIGLEC5	Fetal distress and abnormal forces of labor || id:ukb-saige-661	Inverse variance weighted	10	-0.012353	0.0419515	0.768407	0.987723	0.909757	1.07237	0.973473
SIGLEC5	Umbilical cord complications during labor and delivery || id:ukb-saige-663	Inverse variance weighted	10	-0.00864688	0.0825482	0.916575	0.99139	0.843293	1.1655	0.984541
SIGLEC5	Obstetrical/birth trauma || id:ukb-saige-665	Inverse variance weighted	10	-0.0214095	0.028983	0.460094	0.978818	0.924765	1.03603	0.973473
SIGLEC5	Complications of labor and delivery NEC || id:ukb-saige-669	Inverse variance weighted	10	0.0129156	0.0407462	0.751261	1.013	0.935245	1.09722	0.973473
SIGLEC5	Superficial cellulitis and abscess || id:ukb-saige-681	Inverse variance weighted	10	0.00287135	0.0287462	0.920435	1.00288	0.947933	1.061	0.984541
SIGLEC5	Cellulitis and abscess of fingers/toes || id:ukb-saige-681.1	Inverse variance weighted	10	0.111223	0.0935438	0.234442	1.11764	0.930417	1.34255	0.973473
SIGLEC5	Cellulitis and abscess of face/neck || id:ukb-saige-681.2	Inverse variance weighted (multiplicative random effects)	10	-0.0159751	0.115343	0.889845	0.984152	0.785019	1.2338	0.984541
SIGLEC5	Cellulitis and abscess of arm/hand || id:ukb-saige-681.3	Inverse variance weighted	10	0.00135633	0.0255385	0.957645	1.00136	0.952468	1.05276	0.989579
SIGLEC5	Cellulitis and abscess of leg, except foot || id:ukb-saige-681.5	Inverse variance weighted	10	-0.00270991	0.0266714	0.919071	0.997294	0.946499	1.05081	0.984541
SIGLEC5	Cellulitis and abscess of foot, toe || id:ukb-saige-681.6	Inverse variance weighted	10	-0.00254969	0.0272095	0.925343	0.997454	0.945652	1.05209	0.984541
SIGLEC5	Cellulitis and abscess of trunk || id:ukb-saige-681.7	Inverse variance weighted	10	-0.0123065	0.0761773	0.871659	0.987769	0.850769	1.14683	0.984541
SIGLEC5	Other local infections of skin and subcutaneous tissue || id:ukb-saige-686	Inverse variance weighted	10	0.0245883	0.0365725	0.501382	1.02489	0.953998	1.10106	0.973473
SIGLEC5	Carbuncle and furuncle || id:ukb-saige-686.1	Inverse variance weighted	10	-0.00235404	0.0471608	0.96019	0.997649	0.909565	1.09426	0.989579
SIGLEC5	Pilonidal cyst || id:ukb-saige-686.3	Inverse variance weighted	10	0.0778524	0.0780875	0.31877	1.08096	0.927559	1.25974	0.973473
SIGLEC5	Symptoms affecting skin || id:ukb-saige-687	Inverse variance weighted	10	-0.0239379	0.0270237	0.37572	0.976346	0.925978	1.02945	0.973473
SIGLEC5	Rash and other nonspecific skin eruption || id:ukb-saige-687.1	Inverse variance weighted	10	-0.015928	0.0425664	0.708262	0.984198	0.905418	1.06983	0.973473
SIGLEC5	Disturbance of skin sensation || id:ukb-saige-687.4	Inverse variance weighted	10	-0.0305604	0.0347436	0.379078	0.969902	0.906053	1.03825	0.973473
SIGLEC5	Disorder of skin and subcutaneous tissue NOS || id:ukb-saige-689	Inverse variance weighted	10	-0.022188	0.0250424	0.37561	0.978056	0.931209	1.02726	0.973473
SIGLEC5	Dyschromia and Vitiligo || id:ukb-saige-694	Inverse variance weighted	10	-0.0573254	0.0604695	0.343127	0.944287	0.838747	1.06311	0.973473
SIGLEC5	Other dyschromia || id:ukb-saige-694.2	Inverse variance weighted	10	-0.0577694	0.0711826	0.41704	0.943868	0.820955	1.08518	0.973473
SIGLEC5	Erythematous conditions || id:ukb-saige-695	Inverse variance weighted	10	-0.0361806	0.0382156	0.343766	0.964466	0.894864	1.03948	0.973473
SIGLEC5	Prurigo and Lichen || id:ukb-saige-695.7	Inverse variance weighted	10	0.039824	0.067294	0.55399	1.04063	0.912039	1.18735	0.973473
SIGLEC5	Psoriasis and related disorders || id:ukb-saige-696	Inverse variance weighted	10	-0.0330738	0.0393758	0.400936	0.967467	0.89561	1.04509	0.973473
SIGLEC5	Psoriasis || id:ukb-saige-696.4	Inverse variance weighted	10	-0.029231	0.0396368	0.460835	0.971192	0.898598	1.04965	0.973473
SIGLEC5	Psoriasis vulgaris || id:ukb-saige-696.41	Inverse variance weighted	10	-0.0676892	0.0458322	0.139705	0.934551	0.854259	1.02239	0.973473
SIGLEC5	Psoriatic arthropathy || id:ukb-saige-696.42	Inverse variance weighted	10	0.0329357	0.0794656	0.678534	1.03348	0.884426	1.20766	0.973473
SIGLEC5	Sarcoidosis || id:ukb-saige-697	Inverse variance weighted	10	-0.0587544	0.0897977	0.51292	0.942938	0.790762	1.1244	0.973473
SIGLEC5	Pruritus and related conditions || id:ukb-saige-698	Inverse variance weighted	10	0.0510912	0.067294	0.447719	1.05242	0.922373	1.2008	0.973473
SIGLEC5	Other hypertrophic and atrophic conditions of skin || id:ukb-saige-701	Inverse variance weighted	10	0.0166325	0.0281064	0.554006	1.01677	0.962274	1.07436	0.973473
SIGLEC5	Scar conditions and fibrosis of skin || id:ukb-saige-701.2	Inverse variance weighted	10	0.00973411	0.0388798	0.802306	1.00978	0.935691	1.08974	0.973473
SIGLEC5	Degenerative skin conditions and other dermatoses || id:ukb-saige-702	Inverse variance weighted	10	-0.00796861	0.0252944	0.752735	0.992063	0.944079	1.04249	0.973473
SIGLEC5	Actinic keratosis || id:ukb-saige-702.1	Inverse variance weighted	10	-0.0476832	0.0371066	0.198781	0.953436	0.886555	1.02536	0.973473
SIGLEC5	Seborrheic keratosis || id:ukb-saige-702.2	Inverse variance weighted	10	0.0171254	0.0338265	0.612664	1.01727	0.952015	1.087	0.973473
SIGLEC5	Diseases of nail, NOS || id:ukb-saige-703	Inverse variance weighted	10	-0.123895	0.0519891	0.0171675	0.883472	0.797882	0.978244	0.973473
SIGLEC5	Ingrowing nail || id:ukb-saige-703.1	Inverse variance weighted	10	-0.0732164	0.0606944	0.227697	0.9294	0.825161	1.04681	0.973473
SIGLEC5	Diseases of hair and hair follicles || id:ukb-saige-704	Inverse variance weighted	10	0.0277878	0.0262471	0.289736	1.02818	0.976621	1.08246	0.973473
SIGLEC5	Disorders of sweat glands || id:ukb-saige-705	Inverse variance weighted	10	0.138209	0.0656151	0.0351734	1.14822	1.00965	1.3058	0.973473
SIGLEC5	Hyperhidrosis || id:ukb-saige-705.8	Inverse variance weighted	10	0.118102	0.0774575	0.127327	1.12536	0.966847	1.30986	0.973473
SIGLEC5	Diseases of sebaceous glands || id:ukb-saige-706	Inverse variance weighted	10	0.0278935	0.0202439	0.168244	1.02829	0.988285	1.06991	0.973473
SIGLEC5	Sebaceous cyst || id:ukb-saige-706.2	Inverse variance weighted	10	0.0278575	0.0202499	0.168918	1.02825	0.988238	1.06988	0.973473
SIGLEC5	Chronic ulcer of skin || id:ukb-saige-707	Inverse variance weighted	10	0.0502802	0.0421519	0.232935	1.05157	0.96818	1.14213	0.973473
SIGLEC5	Decubitus ulcer || id:ukb-saige-707.1	Inverse variance weighted	10	0.0602441	0.0618713	0.330206	1.0621	0.940801	1.19903	0.973473
SIGLEC5	Diffuse diseases of connective tissue || id:ukb-saige-709	Inverse variance weighted	10	-0.0243717	0.0338266	0.471225	0.975923	0.913317	1.04282	0.973473
SIGLEC5	Sicca syndrome || id:ukb-saige-709.2	Inverse variance weighted	10	0.00992141	0.0828565	0.904688	1.00997	0.858578	1.18806	0.984541
SIGLEC5	Unspecified diffuse connective tissue disease || id:ukb-saige-709.7	Inverse variance weighted	10	-0.0366273	0.0424973	0.388758	0.964035	0.88699	1.04777	0.973473
SIGLEC5	Osteomyelitis, periostitis, and other infections involving bone || id:ukb-saige-710	Inverse variance weighted (multiplicative random effects)	10	-0.0594016	0.10603	0.575319	0.942328	0.765505	1.16	0.973473
SIGLEC5	Osteomyelitis || id:ukb-saige-710.1	Inverse variance weighted	10	-0.0596661	0.0984344	0.544415	0.942079	0.77678	1.14255	0.973473
SIGLEC5	Rheumatoid arthritis and other inflammatory polyarthropathies || id:ukb-saige-714	Inverse variance weighted	10	-0.0298849	0.027432	0.275969	0.970557	0.919752	1.02417	0.973473
SIGLEC5	Rheumatoid arthritis || id:ukb-saige-714.1	Inverse variance weighted	10	-0.0123294	0.0287667	0.668214	0.987746	0.933595	1.04504	0.973473
SIGLEC5	Other inflammatory spondylopathies || id:ukb-saige-715	Inverse variance weighted	10	0.000266578	0.0458322	0.995359	1.00027	0.914329	1.09428	0.997296
SIGLEC5	Ankylosing spondylitis || id:ukb-saige-715.2	Inverse variance weighted	10	-0.0718201	0.0747137	0.336416	0.930698	0.803917	1.07747	0.973473
SIGLEC5	Other arthropathies || id:ukb-saige-716	Inverse variance weighted (multiplicative random effects)	10	0.00203527	0.0162123	0.900097	1.00204	0.970697	1.03439	0.984541
SIGLEC5	Unspecified polyarthropathy or polyarthritis || id:ukb-saige-716.1	Inverse variance weighted	10	-0.0477771	0.0319445	0.134751	0.953346	0.895486	1.01494	0.973473
SIGLEC5	Unspecified monoarthritis || id:ukb-saige-716.2	Inverse variance weighted	10	0.00462703	0.0192685	0.810226	1.00464	0.967404	1.0433	0.973473
SIGLEC5	Arthropathy NOS || id:ukb-saige-716.9	Inverse variance weighted (multiplicative random effects)	10	0.00129171	0.0152695	0.932584	1.00129	0.97177	1.03171	0.984541
SIGLEC5	Polymyalgia Rheumatica || id:ukb-saige-717	Inverse variance weighted	10	-0.00719245	0.0622232	0.907977	0.992833	0.878842	1.12161	0.984541
SIGLEC5	Spinal stenosis || id:ukb-saige-720	Inverse variance weighted	10	0.00412086	0.0312594	0.89512	1.00413	0.944455	1.06757	0.984541
SIGLEC5	Spondylosis and allied disorders || id:ukb-saige-721	Inverse variance weighted	10	-0.0239861	0.0223127	0.282375	0.976299	0.934523	1.01994	0.973473
SIGLEC5	Spondylosis without myelopathy || id:ukb-saige-721.1	Inverse variance weighted (multiplicative random effects)	10	-0.00237427	0.0364874	0.948118	0.997629	0.928774	1.07159	0.988733
SIGLEC5	Intervertebral disc disorders || id:ukb-saige-722	Inverse variance weighted	10	-0.0154871	0.0228096	0.497154	0.984632	0.941582	1.02965	0.973473
SIGLEC5	Displacement of intervertebral disc || id:ukb-saige-722.1	Inverse variance weighted	10	0.189569	0.0827313	0.0219416	1.20873	1.02779	1.42151	0.973473
SIGLEC5	Degeneration of intervertebral disc || id:ukb-saige-722.6	Inverse variance weighted	10	-0.0516994	0.0351493	0.141331	0.949614	0.886396	1.01734	0.973473
SIGLEC5	Other and unspecified disc disorder || id:ukb-saige-722.9	Inverse variance weighted	10	-0.00537979	0.0295999	0.855779	0.994635	0.938572	1.05405	0.984541
SIGLEC5	Other disorders of cervical region || id:ukb-saige-723	Inverse variance weighted	10	-0.0833452	0.0958752	0.384678	0.920033	0.762418	1.11023	0.973473
SIGLEC5	Other and unspecified disorders of back || id:ukb-saige-724	Inverse variance weighted	10	-0.0264906	0.0462645	0.566923	0.973857	0.889435	1.06629	0.973473
SIGLEC5	Other unspecified back disorders || id:ukb-saige-724.9	Inverse variance weighted	10	-0.0295326	0.0556783	0.595825	0.970899	0.870522	1.08285	0.973473
SIGLEC5	Peripheral enthesopathies and allied syndromes || id:ukb-saige-726	Inverse variance weighted	10	-0.0201478	0.0172795	0.243617	0.980054	0.947417	1.01381	0.973473
SIGLEC5	Enthesopathy || id:ukb-saige-726.1	Inverse variance weighted	10	-0.0129191	0.0206461	0.531487	0.987164	0.948015	1.02793	0.973473
SIGLEC5	Bursitis || id:ukb-saige-726.3	Inverse variance weighted	10	-0.0180062	0.0634566	0.776597	0.982155	0.867291	1.11223	0.973473
SIGLEC5	Other disorders of synovium, tendon, and bursa || id:ukb-saige-727	Inverse variance weighted	10	0.0041786	0.0219874	0.849274	1.00419	0.961831	1.04841	0.981579
SIGLEC5	Synovitis and tenosynovitis || id:ukb-saige-727.1	Inverse variance weighted	10	-0.000260933	0.0460755	0.995481	0.999739	0.913411	1.09423	0.997296
SIGLEC5	Ganglion and cyst of synovium, tendon, and bursa || id:ukb-saige-727.4	Inverse variance weighted	10	-0.0276055	0.0334259	0.408876	0.972772	0.911084	1.03864	0.973473
SIGLEC5	Rupture of synovium || id:ukb-saige-727.5	Inverse variance weighted	10	0.0597827	0.0883398	0.498573	1.06161	0.892826	1.26229	0.973473
SIGLEC5	Disorders of muscle, ligament, and fascia || id:ukb-saige-728	Inverse variance weighted	10	0.0184364	0.0300856	0.540009	1.01861	0.960279	1.08048	0.973473
SIGLEC5	Fasciitis || id:ukb-saige-728.7	Inverse variance weighted	10	0.0193471	0.0311021	0.533908	1.01954	0.959241	1.08362	0.973473
SIGLEC5	Contracture of palmar fascia [Dupuytren's disease] || id:ukb-saige-728.71	Inverse variance weighted	10	0.0259005	0.0324106	0.424211	1.02624	0.963075	1.09355	0.973473
SIGLEC5	Other disorders of soft tissues || id:ukb-saige-729	Inverse variance weighted	10	-0.0142658	0.028274	0.613872	0.985836	0.93269	1.04201	0.973473
SIGLEC5	Rheumatism, unspecified and fibrositis || id:ukb-saige-729.1	Inverse variance weighted	10	0.093511	0.0721238	0.194791	1.09802	0.953275	1.26475	0.973473
SIGLEC5	Other disorders of bone and cartilage || id:ukb-saige-733	Inverse variance weighted	10	-0.0889845	0.0302901	0.0033061	0.91486	0.862127	0.970818	0.973473
SIGLEC5	Aseptic necrosis of bone || id:ukb-saige-733.4	Inverse variance weighted	10	-0.0845719	0.0797301	0.288814	0.918906	0.785965	1.07433	0.973473
SIGLEC5	Malunion and nonunion of fracture || id:ukb-saige-733.8	Inverse variance weighted	10	-0.122344	0.0525252	0.0198459	0.884844	0.798282	0.980792	0.973473
SIGLEC5	Acquired foot deformities || id:ukb-saige-735	Inverse variance weighted (multiplicative random effects)	10	-0.0292532	0.0271173	0.280693	0.971171	0.920901	1.02418	0.973473
SIGLEC5	Acquired toe deformities || id:ukb-saige-735.2	Inverse variance weighted	10	-0.0512165	0.0264723	0.0530243	0.950073	0.902035	1.00067	0.973473
SIGLEC5	Hammer toe (acquired) || id:ukb-saige-735.21	Inverse variance weighted	10	-0.0424326	0.0536027	0.428586	0.958455	0.862868	1.06463	0.973473
SIGLEC5	Hallux rigidus || id:ukb-saige-735.23	Inverse variance weighted	10	-0.110321	0.0479225	0.0213316	0.895547	0.81526	0.983741	0.973473
SIGLEC5	Hallux valgus (Bunion) || id:ukb-saige-735.3	Inverse variance weighted (multiplicative random effects)	10	-0.00738065	0.0345945	0.831056	0.992647	0.927571	1.06229	0.973473
SIGLEC5	Other acquired deformities of limbs || id:ukb-saige-736	Inverse variance weighted	10	-0.0708976	0.0459643	0.122964	0.931557	0.851303	1.01938	0.973473
SIGLEC5	Curvature of spine || id:ukb-saige-737	Inverse variance weighted	10	0.00624238	0.0573939	0.91339	1.00626	0.8992	1.12607	0.984541
SIGLEC5	Kyphoscoliosis and scoliosis || id:ukb-saige-737.3	Inverse variance weighted	10	0.00726655	0.0574781	0.899397	1.00729	0.899973	1.12741	0.984541
SIGLEC5	Other acquired musculoskeletal deformity || id:ukb-saige-738	Inverse variance weighted	10	0.0638555	0.0424957	0.132933	1.06594	0.980752	1.15852	0.973473
SIGLEC5	Acquired spondylolisthesis || id:ukb-saige-738.4	Inverse variance weighted	10	0.0536321	0.0578609	0.35397	1.0551	0.941976	1.1818	0.973473
SIGLEC5	Osteoarthrosis || id:ukb-saige-740	Inverse variance weighted	10	-0.00737733	0.0123073	0.548887	0.99265	0.968991	1.01689	0.973473
SIGLEC5	Osteoarthritis; localized || id:ukb-saige-740.1	Inverse variance weighted	10	-0.00445096	0.0197022	0.821271	0.995559	0.957847	1.03476	0.973473
SIGLEC5	Osteoarthrosis, localized, primary || id:ukb-saige-740.11	Inverse variance weighted	10	-0.0408564	0.0211491	0.0533807	0.959967	0.920988	1.0006	0.973473
SIGLEC5	Osteoarthrosis, generalized || id:ukb-saige-740.2	Inverse variance weighted	10	0.0408541	0.0825485	0.620663	1.0417	0.886086	1.22464	0.973473
SIGLEC5	Osteoarthrosis NOS || id:ukb-saige-740.9	Inverse variance weighted	10	-0.0237507	0.017167	0.16651	0.976529	0.944218	1.00995	0.973473
SIGLEC5	Symptoms and disorders of the joints || id:ukb-saige-741	Inverse variance weighted	10	0.0211412	0.0317568	0.505589	1.02137	0.959731	1.08696	0.973473
SIGLEC5	Stiffness of joint || id:ukb-saige-741.2	Inverse variance weighted	10	0.0559685	0.0968453	0.563321	1.05756	0.874723	1.27863	0.973473
SIGLEC5	Joint effusions || id:ukb-saige-741.4	Inverse variance weighted (multiplicative random effects)	10	0.00784323	0.0733735	0.914873	1.00787	0.87287	1.16376	0.984541
SIGLEC5	Derangement of joint, non-traumatic || id:ukb-saige-742	Inverse variance weighted	10	-0.0408441	0.034776	0.240199	0.959979	0.896726	1.02769	0.973473
SIGLEC5	Other derangement of joint || id:ukb-saige-742.9	Inverse variance weighted	10	-0.0546162	0.0420929	0.194454	0.946848	0.871867	1.02828	0.973473
SIGLEC5	Osteoporosis, osteopenia and pathological fracture || id:ukb-saige-743	Inverse variance weighted	10	-0.0173907	0.0229675	0.448937	0.98276	0.9395	1.02801	0.973473
SIGLEC5	Osteoporosis || id:ukb-saige-743.1	Inverse variance weighted	10	-0.0134458	0.0273261	0.622684	0.986644	0.935191	1.04093	0.973473
SIGLEC5	Osteoporosis NOS || id:ukb-saige-743.11	Inverse variance weighted	10	-0.00941316	0.0286559	0.742542	0.990631	0.936525	1.04786	0.973473
SIGLEC5	Other specified osteoporosis || id:ukb-saige-743.13	Inverse variance weighted	10	0.000903548	0.0818581	0.991193	1.0009	0.852537	1.17509	0.997296
SIGLEC5	Pathologic fracture || id:ukb-saige-743.2	Inverse variance weighted	10	-0.084231	0.106308	0.428169	0.919219	0.746324	1.13217	0.973473
SIGLEC5	Osteopenia or other disorder of bone and cartilage || id:ukb-saige-743.9	Inverse variance weighted	10	-0.0194425	0.0702065	0.781832	0.980745	0.854664	1.12543	0.973473
SIGLEC5	Pain in joint || id:ukb-saige-745	Inverse variance weighted	10	0.0197255	0.0214059	0.356791	1.01992	0.978015	1.06362	0.973473
SIGLEC5	Cardiac and circulatory congenital anomalies || id:ukb-saige-747	Inverse variance weighted	10	0.00541851	0.0414462	0.895984	1.00543	0.926987	1.09052	0.984541
SIGLEC5	Cardiac congenital anomalies || id:ukb-saige-747.1	Inverse variance weighted	10	0.0165483	0.0400505	0.67947	1.01669	0.939929	1.09971	0.973473
SIGLEC5	Cardiac shunt/ heart septal defect || id:ukb-saige-747.11	Inverse variance weighted	10	0.0443404	0.0776086	0.567774	1.04534	0.897832	1.21708	0.973473
SIGLEC5	Congenital anomalies of great vessels || id:ukb-saige-747.13	Inverse variance weighted	10	0.00309947	0.0597702	0.958643	1.0031	0.892213	1.12778	0.989579
SIGLEC5	Digestive congenital anomalies || id:ukb-saige-750	Inverse variance weighted	10	0.0740613	0.071498	0.300272	1.07687	0.936061	1.23887	0.973473
SIGLEC5	Genitourinary congenital anomalies || id:ukb-saige-751	Inverse variance weighted	10	-0.0547612	0.0468511	0.24247	0.946711	0.863649	1.03776	0.973473
SIGLEC5	Congenital anomalies of genital organs || id:ukb-saige-751.1	Inverse variance weighted	10	-0.049002	0.0704495	0.486703	0.952179	0.829375	1.09317	0.973473
SIGLEC5	Congenital anomalies of urinary system || id:ukb-saige-751.2	Inverse variance weighted	10	-0.0672999	0.0660195	0.308016	0.934915	0.821438	1.06407	0.973473
SIGLEC5	Other congenital musculoskeletal anomalies || id:ukb-saige-756	Inverse variance weighted	10	0.0129432	0.0903631	0.886104	1.01303	0.848599	1.20932	0.984541
SIGLEC5	Back pain || id:ukb-saige-760	Inverse variance weighted	10	-0.0176902	0.0203921	0.385666	0.982465	0.943972	1.02253	0.973473
SIGLEC5	Cervicalgia || id:ukb-saige-761	Inverse variance weighted	10	-0.0294665	0.0443945	0.506855	0.970963	0.890048	1.05923	0.973473
SIGLEC5	Sciatica || id:ukb-saige-764	Inverse variance weighted	10	0.0427685	0.0384211	0.265643	1.0437	0.967987	1.12533	0.973473
SIGLEC5	Neuralgia, neuritis, and radiculitis NOS || id:ukb-saige-766	Inverse variance weighted	10	-0.0329355	0.0538048	0.540452	0.967601	0.870757	1.07522	0.973473
SIGLEC5	Myalgia and myositis unspecified || id:ukb-saige-770	Inverse variance weighted	10	-0.131167	0.0733926	0.0739065	0.877072	0.75956	1.01276	0.973473
SIGLEC5	Musculoskeletal symptoms referable to limbs || id:ukb-saige-771	Inverse variance weighted	10	-0.0266029	0.0253077	0.293178	0.973748	0.926625	1.02327	0.973473
SIGLEC5	Swelling of limb || id:ukb-saige-771.1	Inverse variance weighted	10	-0.0398081	0.0276124	0.149394	0.960974	0.910348	1.01442	0.973473
SIGLEC5	Symptoms of the muscles || id:ukb-saige-772	Inverse variance weighted	10	0.126313	0.0715578	0.0775325	1.13464	0.986156	1.30547	0.973473
SIGLEC5	Pain in limb || id:ukb-saige-773	Inverse variance weighted	10	0.00260724	0.0239416	0.913282	1.00261	0.956649	1.05078	0.984541
SIGLEC5	Symptoms involving nervous and musculoskeletal systems || id:ukb-saige-781	Inverse variance weighted	10	-0.01352	0.0432824	0.754762	0.986571	0.906329	1.07392	0.973473
SIGLEC5	Symptoms involving skin and other integumentary tissue || id:ukb-saige-782	Inverse variance weighted	10	0.035215	0.0460716	0.444657	1.03584	0.946404	1.13373	0.973473
SIGLEC5	Edema || id:ukb-saige-782.3	Inverse variance weighted	10	0.0305327	0.0475459	0.520761	1.031	0.939265	1.1317	0.973473
SIGLEC5	Fever of unknown origin || id:ukb-saige-783	Inverse variance weighted	10	0.0144355	0.0299302	0.629589	1.01454	0.956736	1.07584	0.973473
SIGLEC5	Abdominal pain || id:ukb-saige-785	Inverse variance weighted	10	0.00735261	0.00966385	0.446754	1.00738	0.988478	1.02664	0.973473
SIGLEC5	Syncope and collapse || id:ukb-saige-788	Inverse variance weighted	10	0.0188294	0.02123	0.375121	1.01901	0.977476	1.0623	0.973473
SIGLEC5	Nausea and vomiting || id:ukb-saige-789	Inverse variance weighted	10	0.000430253	0.0177384	0.980649	1.00043	0.966246	1.03582	0.993401
SIGLEC5	Nonspecific findings on examination of blood || id:ukb-saige-790	Inverse variance weighted	10	0.00589852	0.0232002	0.799306	1.00592	0.961199	1.05271	0.973473
SIGLEC5	Other abnormal blood chemistry || id:ukb-saige-790.6	Inverse variance weighted	10	0.0121595	0.026053	0.6407	1.01223	0.961843	1.06526	0.973473
SIGLEC5	Gangrene || id:ukb-saige-791	Inverse variance weighted	10	0.00821906	0.101059	0.93518	1.00825	0.827078	1.22911	0.984541
SIGLEC5	Nonspecific abnormal findings on radiological and other examination of musculoskeletal system || id:ukb-saige-793	Inverse variance weighted	10	0.0895023	0.0771104	0.245762	1.09363	0.940227	1.27206	0.973473
SIGLEC5	Nonspecific abnormal findings on radiological and other examination of other intrathoracic organs (echocardiogram, etc) || id:ukb-saige-793.2	Inverse variance weighted	10	0.117851	0.0811127	0.146244	1.12508	0.959704	1.31894	0.973473
SIGLEC5	Malaise and fatigue || id:ukb-saige-798	Inverse variance weighted	10	0.0166273	0.0324012	0.607834	1.01677	0.954203	1.08343	0.973473
SIGLEC5	Chronic fatigue syndrome || id:ukb-saige-798.1	Inverse variance weighted	10	0.0276089	0.0771389	0.72041	1.02799	0.883748	1.19578	0.973473
SIGLEC5	Fracture of lower limb || id:ukb-saige-800	Inverse variance weighted	10	-0.028321	0.0219987	0.197957	0.972076	0.931054	1.01491	0.973473
SIGLEC5	Fracture of neck of femur || id:ukb-saige-800.1	Inverse variance weighted	10	-0.0446979	0.0443945	0.314015	0.956286	0.876594	1.04322	0.973473
SIGLEC5	Fracture of tibia and fibula || id:ukb-saige-800.3	Inverse variance weighted	10	0.038098	0.0407496	0.349824	1.03883	0.959089	1.12521	0.973473
SIGLEC5	Fracture of patella || id:ukb-saige-800.4	Inverse variance weighted	10	-0.0143092	0.067294	0.83161	0.985793	0.86398	1.12478	0.973473
SIGLEC5	Fracture of ankle and foot || id:ukb-saige-801	Inverse variance weighted	10	0.0653305	0.0452376	0.148693	1.06751	0.976935	1.16649	0.973473
SIGLEC5	Fracture of foot || id:ukb-saige-801.1	Inverse variance weighted	10	0.0600307	0.0578846	0.299701	1.06187	0.947979	1.18944	0.973473
SIGLEC5	Fracture of pelvis || id:ukb-saige-802	Inverse variance weighted	10	-0.0338911	0.0705639	0.631022	0.966677	0.841814	1.11006	0.973473
SIGLEC5	Fracture of upper limb || id:ukb-saige-803	Inverse variance weighted	10	0.00548291	0.0206556	0.790667	1.0055	0.965603	1.04704	0.973473
SIGLEC5	Fracture of humerus || id:ukb-saige-803.1	Inverse variance weighted	10	-0.0239005	0.056047	0.66979	0.976383	0.874806	1.08975	0.973473
SIGLEC5	Fracture of radius and ulna || id:ukb-saige-803.2	Inverse variance weighted	10	0.0232542	0.0263974	0.378356	1.02353	0.971917	1.07788	0.973473
SIGLEC5	Fracture of clavicle or scapula || id:ukb-saige-803.3	Inverse variance weighted	10	-0.0178309	0.0615359	0.771996	0.982327	0.870714	1.10825	0.973473
SIGLEC5	Fracture of hand or wrist || id:ukb-saige-804	Inverse variance weighted	10	0.0350976	0.0324649	0.279656	1.03572	0.97187	1.10377	0.973473
SIGLEC5	Fracture of vertebral column without mention of spinal cord injury || id:ukb-saige-805	Inverse variance weighted	10	-0.0400715	0.0678458	0.55477	0.960721	0.841096	1.09736	0.973473
SIGLEC5	Fracture of ribs || id:ukb-saige-807	Inverse variance weighted	10	0.0225845	0.0768891	0.768966	1.02284	0.879749	1.18921	0.973473
SIGLEC5	Fracture of unspecified bones || id:ukb-saige-809	Inverse variance weighted	10	0.0134304	0.0546949	0.80603	1.01352	0.910491	1.12821	0.973473
SIGLEC5	Intracranial hemorrhage (injury) || id:ukb-saige-818	Inverse variance weighted	10	-0.118168	0.0828914	0.153991	0.888547	0.755304	1.0453	0.973473
SIGLEC5	Skull and face fracture and other intercranial injury || id:ukb-saige-819	Inverse variance weighted	10	-0.0199025	0.0470507	0.672294	0.980294	0.893935	1.075	0.973473
SIGLEC5	Torus fracture || id:ukb-saige-823	Inverse variance weighted	10	0.0198325	0.0593744	0.738361	1.02003	0.907972	1.14592	0.973473
SIGLEC5	Dislocation || id:ukb-saige-830	Inverse variance weighted	10	0.0944612	0.050535	0.0615915	1.09907	0.995423	1.2135	0.973473
SIGLEC5	Internal derangement of knee || id:ukb-saige-835	Inverse variance weighted	10	-0.0130545	0.0178914	0.465602	0.98703	0.953018	1.02226	0.973473
SIGLEC5	Traumatic arthropathy || id:ukb-saige-836	Inverse variance weighted	10	-0.0408873	0.109479	0.708798	0.959937	0.774555	1.18969	0.973473
SIGLEC5	Hemorrhage or hematoma complicating a procedure || id:ukb-saige-850	Inverse variance weighted	10	-0.0176104	0.0287848	0.540673	0.982544	0.928645	1.03957	0.973473
SIGLEC5	Complication of colostomy or enterostomy || id:ukb-saige-853	Inverse variance weighted	10	-0.0594419	0.1015	0.558121	0.94229	0.7723	1.1497	0.973473
SIGLEC5	Complications of cardiac/vascular device, implant, and graft || id:ukb-saige-854	Inverse variance weighted	10	0.0155098	0.0443335	0.726456	1.01563	0.931104	1.10783	0.973473
SIGLEC5	Mechanical complication of unspecified genitourinary device, implant, and graft || id:ukb-saige-857	Inverse variance weighted	10	0.0328851	0.052885	0.534058	1.03343	0.931677	1.1463	0.973473
SIGLEC5	Complication of internal orthopedic device || id:ukb-saige-858	Inverse variance weighted	10	-0.0817498	0.0390366	0.0362437	0.921502	0.853626	0.994776	0.973473
SIGLEC5	Complication due to other implant and internal device || id:ukb-saige-859	Inverse variance weighted	10	-0.0589932	0.0446288	0.186214	0.942713	0.863755	1.02889	0.973473
SIGLEC5	Open wounds of head; neck; and trunk || id:ukb-saige-870	Inverse variance weighted	10	-0.0145306	0.0352243	0.679961	0.985574	0.919826	1.05602	0.973473
SIGLEC5	Other open wound of head and face || id:ukb-saige-870.3	Inverse variance weighted	10	-0.0121319	0.0406535	0.765381	0.987941	0.912276	1.06988	0.973473
SIGLEC5	Open wounds of extremities || id:ukb-saige-871	Inverse variance weighted	10	0.0334976	0.0337047	0.320293	1.03406	0.967961	1.10468	0.973473
SIGLEC5	Injuries to the nervous system || id:ukb-saige-907	Inverse variance weighted	10	0.016644	0.051606	0.747058	1.01678	0.918968	1.12501	0.973473
SIGLEC5	Superficial injury without mention of infection || id:ukb-saige-915	Inverse variance weighted	10	-0.0341787	0.0327931	0.297295	0.966399	0.906238	1.03055	0.973473
SIGLEC5	Contusion || id:ukb-saige-916	Inverse variance weighted	10	0.0624998	0.0502452	0.213538	1.06449	0.964659	1.17466	0.973473
SIGLEC5	Atopic/contact dermatitis due to other or unspecified || id:ukb-saige-939	Inverse variance weighted	10	-0.0193203	0.0416271	0.642557	0.980865	0.904015	1.06425	0.973473
SIGLEC5	Anaphylactic shock NOS || id:ukb-saige-946	Inverse variance weighted	10	-0.0301811	0.0797301	0.705029	0.97027	0.829898	1.13438	0.973473
SIGLEC5	Poisoning by antibiotics || id:ukb-saige-960	Inverse variance weighted	10	-0.0135929	0.0144379	0.346464	0.986499	0.958974	1.01481	0.973473
SIGLEC5	Allergy/adverse effect of penicillin || id:ukb-saige-960.2	Inverse variance weighted	10	-0.0191225	0.0183955	0.298562	0.981059	0.946317	1.01708	0.973473
SIGLEC5	Poisoning by other anti-infectives || id:ukb-saige-961	Inverse variance weighted	10	-0.0136036	0.0525315	0.795665	0.986488	0.889972	1.09347	0.973473
SIGLEC5	Poisoning/allergy of sulfonamides || id:ukb-saige-961.1	Inverse variance weighted	10	-0.0183429	0.0668913	0.783916	0.981824	0.861182	1.11937	0.973473
SIGLEC5	Poisoning by analgesics, antipyretics, and antirheumatics || id:ukb-saige-965	Inverse variance weighted	10	0.0341475	0.0229693	0.137105	1.03474	0.989187	1.08239	0.973473
SIGLEC5	Opiates and related narcotics causing adverse effects in therapeutic use || id:ukb-saige-965.1	Inverse variance weighted	10	0.0308128	0.0558028	0.58083	1.03129	0.924446	1.15049	0.973473
SIGLEC5	Poisoning by anticonvulsants and anti-Parkinsonism drugs || id:ukb-saige-966	Inverse variance weighted	10	0.0797635	0.0888568	0.369365	1.08303	0.909923	1.28907	0.973473
SIGLEC5	Adverse effects of sedatives or other central nervous system depressants and anesthetics || id:ukb-saige-967	Inverse variance weighted	10	0.0521887	0.078394	0.505588	1.05357	0.903514	1.22856	0.973473
SIGLEC5	Poisoning by psychotropic agents || id:ukb-saige-969	Inverse variance weighted	10	-0.0619269	0.0424957	0.145047	0.939952	0.864833	1.02159	0.973473
SIGLEC5	Adverse drug events and drug allergies || id:ukb-saige-979	Inverse variance weighted	10	0.0555193	0.0939601	0.5546	1.05709	0.879288	1.27084	0.973473
SIGLEC5	Effects radiation NOS || id:ukb-saige-990	Inverse variance weighted	10	0.0292677	0.0337832	0.386305	1.0297	0.963727	1.10019	0.973473
SIGLEC5	Sepsis and SIRS || id:ukb-saige-994	Inverse variance weighted	10	0.0537022	0.0389736	0.16823	1.05517	0.977569	1.13893	0.973473
SIGLEC5	Sepsis || id:ukb-saige-994.2	Inverse variance weighted	10	0.0537022	0.0389736	0.16823	1.05517	0.977569	1.13893	0.973473

## Sheet: Table S24
Table S24: MR-PheWAS results of Plasma MST1.
Exposure	Outcome	Method	Nsnp	b	se	P_val	OR	Lci95	Uci95	P_FDR
MST1	Intestinal infection || id:ukb-saige-008	Inverse variance weighted	12	0.00968798	0.0306285	0.75177	1.00974	0.950902	1.07221	0.993411
MST1	Bacterial enteritis || id:ukb-saige-008.5	Inverse variance weighted	12	0.0650564	0.0435783	0.135473	1.06722	0.979849	1.16238	0.993411
MST1	Intestinal infection due to C. difficile || id:ukb-saige-008.52	Inverse variance weighted	12	-0.00928403	0.0878548	0.91584	0.990759	0.834035	1.17693	0.994691
MST1	Viral Enteritis || id:ukb-saige-008.6	Inverse variance weighted	12	0.0078071	0.0769407	0.919178	1.00784	0.866757	1.17188	0.994691
MST1	Septicemia || id:ukb-saige-038	Inverse variance weighted	12	-0.00291164	0.0356066	0.934828	0.997093	0.929879	1.06916	0.994691
MST1	Gram negative septicemia || id:ukb-saige-038.1	Inverse variance weighted	12	0.0131158	0.104128	0.899764	1.0132	0.826153	1.2426	0.993411
MST1	Bacterial infection NOS || id:ukb-saige-041	Inverse variance weighted	12	-0.0531084	0.0204538	0.00941763	0.948277	0.911013	0.987065	0.993411
MST1	Staphylococcus infections || id:ukb-saige-041.1	Inverse variance weighted	12	-0.0923669	0.0488201	0.0584932	0.911771	0.82857	1.00333	0.993411
MST1	Streptococcus infection || id:ukb-saige-041.2	Inverse variance weighted (multiplicative random effects)	12	-0.0162876	0.0769204	0.832306	0.983844	0.846156	1.14394	0.993411
MST1	E. coli || id:ukb-saige-041.4	Inverse variance weighted	12	-0.0539061	0.042781	0.207652	0.947521	0.87131	1.0304	0.993411
MST1	Viral hepatitis || id:ukb-saige-070	Inverse variance weighted	12	-0.0616023	0.0643786	0.33863	0.940257	0.828793	1.06671	0.993411
MST1	Viral warts & HPV || id:ukb-saige-078	Inverse variance weighted	12	-0.13164	0.0702184	0.0608302	0.876656	0.763938	1.00601	0.993411
MST1	Viral infection || id:ukb-saige-079	Inverse variance weighted	12	-0.0932429	0.0424025	0.0278783	0.910972	0.838323	0.989917	0.993411
MST1	Postoperative infection || id:ukb-saige-080	Inverse variance weighted	12	-0.0141782	0.038059	0.709496	0.985922	0.915052	1.06228	0.993411
MST1	Infection/inflammation of internal prosthetic device; implant; and graft || id:ukb-saige-081	Inverse variance weighted	12	0.0271818	0.0455714	0.550864	1.02755	0.939753	1.12356	0.993411
MST1	Burns || id:ukb-saige-1000	Inverse variance weighted	12	-0.12952	0.093754	0.167128	0.878517	0.731047	1.05574	0.993411
MST1	Foreign body injury || id:ukb-saige-1001	Inverse variance weighted	12	-0.0807129	0.06767	0.23297	0.922458	0.807876	1.05329	0.993411
MST1	Symptoms concerning nutrition, metabolism, and development || id:ukb-saige-1002	Inverse variance weighted	12	0.0144602	0.0308732	0.639518	1.01457	0.954993	1.07785	0.993411
MST1	Other symptoms || id:ukb-saige-1005	Inverse variance weighted	12	0.0416336	0.0754553	0.581109	1.04251	0.899192	1.20868	0.993411
MST1	Crushing or internal injury to organs || id:ukb-saige-1008	Inverse variance weighted	12	-0.0504073	0.0722001	0.485077	0.950842	0.825373	1.09538	0.993411
MST1	Injury, NOS || id:ukb-saige-1009	Inverse variance weighted	12	0.00757175	0.0249581	0.761602	1.0076	0.959497	1.05812	0.993411
MST1	Other tests || id:ukb-saige-1010	Inverse variance weighted	12	-0.00453598	0.0324014	0.888665	0.995474	0.934221	1.06074	0.993411
MST1	Complications of surgical and medical procedures || id:ukb-saige-1011	Inverse variance weighted	12	0.0108902	0.0237213	0.646169	1.01095	0.965023	1.05906	0.993411
MST1	Effects of other external causes || id:ukb-saige-1015	Inverse variance weighted	12	0.0348377	0.0385375	0.365998	1.03545	0.960121	1.11669	0.993411
MST1	Other ill-defined and unknown causes of morbidity and mortality || id:ukb-saige-1019	Inverse variance weighted	12	0.0276276	0.0184757	0.134824	1.02801	0.991452	1.06592	0.993411
MST1	Candidiasis || id:ukb-saige-112	Inverse variance weighted	12	-0.0979214	0.0625423	0.117423	0.90672	0.802114	1.02497	0.993411
MST1	Cancer of mouth || id:ukb-saige-145	Inverse variance weighted	12	-0.0867563	0.0870275	0.318821	0.916901	0.773113	1.08743	0.993411
MST1	Cancer of larynx, pharynx, nasal cavities || id:ukb-saige-149	Inverse variance weighted	12	0.0185093	0.0891926	0.835603	1.01868	0.855296	1.21328	0.993411
MST1	Cancer of esophagus || id:ukb-saige-150	Inverse variance weighted	12	0.0317949	0.082305	0.69927	1.03231	0.878514	1.21302	0.993411
MST1	Cancer of stomach || id:ukb-saige-151	Inverse variance weighted	12	0.136023	0.0971652	0.161538	1.14571	0.947034	1.38606	0.993411
MST1	Colorectal cancer || id:ukb-saige-153	Inverse variance weighted (multiplicative random effects)	12	0.0606448	0.0472278	0.199109	1.06252	0.968583	1.16557	0.993411
MST1	Colon cancer || id:ukb-saige-153.2	Inverse variance weighted	12	0.0714143	0.0540054	0.18605	1.07403	0.96615	1.19395	0.993411
MST1	Malignant neoplasm of rectum, rectosigmoid junction, and anus || id:ukb-saige-153.3	Inverse variance weighted	12	0.0230392	0.0575022	0.688665	1.02331	0.914237	1.14539	0.993411
MST1	Pancreatic cancer || id:ukb-saige-157	Inverse variance weighted	12	0.115196	0.0926333	0.21366	1.12209	0.935789	1.34549	0.993411
MST1	Neoplasm of unspecified nature of digestive system || id:ukb-saige-158	Inverse variance weighted	12	0.122003	0.0700346	0.0815007	1.12976	0.984851	1.29599	0.993411
MST1	Malignant neoplasm of other and ill-defined sites within the digestive organs and peritoneum || id:ukb-saige-159	Inverse variance weighted	12	-0.0228522	0.0358005	0.523265	0.977407	0.911174	1.04845	0.993411
MST1	Cancer within the respiratory system || id:ukb-saige-165	Inverse variance weighted (multiplicative random effects)	12	-0.00341364	0.0692556	0.960688	0.996592	0.870093	1.14148	0.994691
MST1	Cancer of bronchus; lung || id:ukb-saige-165.1	Inverse variance weighted (multiplicative random effects)	12	0.00657021	0.0749513	0.930147	1.00659	0.869068	1.16588	0.994691
MST1	Skin cancer || id:ukb-saige-172	Inverse variance weighted	12	-0.00824474	0.0201175	0.681931	0.991789	0.953444	1.03168	0.993411
MST1	Melanomas of skin, dx or hx || id:ukb-saige-172.1	Inverse variance weighted	12	-0.0311091	0.0550973	0.572331	0.96937	0.870141	1.07991	0.993411
MST1	Melanomas of skin || id:ukb-saige-172.11	Inverse variance weighted	12	-0.0311091	0.0550973	0.572331	0.96937	0.870141	1.07991	0.993411
MST1	Other non-epithelial cancer of skin || id:ukb-saige-172.2	Inverse variance weighted	12	-0.00645343	0.0220992	0.77027	0.993567	0.95145	1.03755	0.993411
MST1	Carcinoma in situ of skin || id:ukb-saige-172.3	Inverse variance weighted	12	-0.146592	0.0911145	0.107644	0.863646	0.7224	1.03251	0.993411
MST1	Breast cancer || id:ukb-saige-174	Inverse variance weighted	12	0.0260917	0.0234347	0.265546	1.02644	0.980355	1.07468	0.993411
MST1	Breast cancer [female] || id:ukb-saige-174.1	Inverse variance weighted	12	0.0287015	0.0237775	0.227399	1.02912	0.982257	1.07821	0.993411
MST1	Malignant neoplasm of female breast || id:ukb-saige-174.11	Inverse variance weighted	12	0.0316819	0.0278871	0.255926	1.03219	0.977285	1.09018	0.993411
MST1	Acquired absence of breast || id:ukb-saige-175	Inverse variance weighted	12	0.0404054	0.0612436	0.509415	1.04123	0.923456	1.17403	0.993411
MST1	Cervical cancer and dysplasia || id:ukb-saige-180	Inverse variance weighted	12	-0.0205932	0.0377134	0.585035	0.979617	0.909817	1.05477	0.993411
MST1	Cervical cancer || id:ukb-saige-180.1	Inverse variance weighted	12	0.0544383	0.055931	0.330399	1.05595	0.946309	1.17829	0.993411
MST1	Cervical intraepithelial neoplasia [CIN] [Cervical dysplasia] || id:ukb-saige-180.3	Inverse variance weighted (multiplicative random effects)	12	-0.102962	0.0671958	0.125456	0.902161	0.790835	1.02916	0.993411
MST1	Malignant neoplasm of uterus || id:ukb-saige-182	Inverse variance weighted	12	0.042056	0.0731607	0.565397	1.04295	0.903627	1.20376	0.993411
MST1	Cancer of other female genital organs || id:ukb-saige-184	Inverse variance weighted	12	0.0274622	0.0496736	0.580364	1.02784	0.932489	1.13295	0.993411
MST1	Malignant neoplasm of ovary and other uterine adnexa || id:ukb-saige-184.1	Inverse variance weighted	12	0.0570588	0.0505399	0.258903	1.05872	0.95887	1.16896	0.993411
MST1	Malignant neoplasm of ovary || id:ukb-saige-184.11	Inverse variance weighted	12	0.0646013	0.0505752	0.201485	1.06673	0.966063	1.17789	0.993411
MST1	Malignant neoplasm of testis || id:ukb-saige-187.2	Inverse variance weighted	12	-0.00469409	0.0361798	0.896769	0.995317	0.927181	1.06846	0.993411
MST1	Cancer of urinary organs (incl. kidney and bladder) || id:ukb-saige-189	Inverse variance weighted	12	0.0371657	0.0353433	0.293001	1.03786	0.968403	1.11231	0.993411
MST1	Cancer of kidney and renal pelvis || id:ukb-saige-189.1	Inverse variance weighted	12	0.0197673	0.0726614	0.785585	1.01996	0.884574	1.17608	0.993411
MST1	Malignant neoplasm of kidney, except pelvis || id:ukb-saige-189.11	Inverse variance weighted	12	0.0277929	0.0704575	0.693239	1.02818	0.895562	1.18044	0.993411
MST1	Cancer of bladder || id:ukb-saige-189.2	Inverse variance weighted	12	0.0119158	0.0462161	0.79654	1.01199	0.924347	1.10794	0.993411
MST1	Malignant neoplasm of bladder || id:ukb-saige-189.21	Inverse variance weighted	12	-0.00572708	0.0488038	0.906583	0.994289	0.903587	1.0941	0.993411
MST1	Manlignant and unknown neoplasms of brain and nervous system || id:ukb-saige-191	Inverse variance weighted	12	-0.0781856	0.0869718	0.368666	0.924793	0.779853	1.09667	0.993411
MST1	Cancer of brain and nervous system || id:ukb-saige-191.1	Inverse variance weighted	12	-0.124385	0.0983573	0.206006	0.88304	0.72821	1.07079	0.993411
MST1	Cancer, suspected or other || id:ukb-saige-195	Inverse variance weighted	12	0.00291513	0.0177529	0.869569	1.00292	0.968622	1.03843	0.993411
MST1	Malignant neoplasm, other || id:ukb-saige-195.1	Inverse variance weighted	12	0.0050354	0.0180631	0.780423	1.00505	0.970088	1.04127	0.993411
MST1	Chemotherapy || id:ukb-saige-197	Inverse variance weighted	12	-0.0127893	0.0194766	0.511406	0.987292	0.950313	1.02571	0.993411
MST1	Secondary malignant neoplasm || id:ukb-saige-198	Inverse variance weighted	11	0.00700191	0.0237419	0.768056	1.00703	0.961239	1.05499	0.993411
MST1	Secondary malignancy of lymph nodes || id:ukb-saige-198.1	Inverse variance weighted	12	0.0216652	0.0308946	0.483139	1.0219	0.961858	1.08569	0.993411
MST1	Secondary malignancy of respiratory organs || id:ukb-saige-198.2	Inverse variance weighted	12	-0.0323223	0.0481908	0.502402	0.968194	0.880931	1.0641	0.993411
MST1	Secondary malignant neoplasm of digestive systems || id:ukb-saige-198.3	Inverse variance weighted	12	-0.0199227	0.0580072	0.731259	0.980274	0.874925	1.09831	0.993411
MST1	Secondary malignant neoplasm of liver || id:ukb-saige-198.4	Inverse variance weighted	12	0.00645304	0.0511928	0.899689	1.00647	0.910388	1.1127	0.993411
MST1	Secondary malignancy of brain/spine || id:ukb-saige-198.5	Inverse variance weighted	12	0.0913557	0.0943714	0.333022	1.09566	0.910636	1.31827	0.993411
MST1	Secondary malignancy of bone || id:ukb-saige-198.6	Inverse variance weighted	12	0.00822859	0.0500736	0.869471	1.00826	0.914008	1.11224	0.993411
MST1	Neoplasm of uncertain behavior || id:ukb-saige-199	Inverse variance weighted	12	0.0328074	0.0707192	0.642711	1.03335	0.899603	1.18699	0.993411
MST1	Myeloproliferative disease || id:ukb-saige-200	Inverse variance weighted	12	-0.0632806	0.070248	0.367685	0.93868	0.81794	1.07724	0.993411
MST1	Cancer of other lymphoid, histiocytic tissue || id:ukb-saige-202	Inverse variance weighted	12	-0.000318331	0.0513007	0.995049	0.999682	0.904053	1.10543	0.99648
MST1	Non-Hodgkins lymphoma || id:ukb-saige-202.2	Inverse variance weighted	12	0.00650345	0.0538757	0.903919	1.00652	0.905659	1.11862	0.993411
MST1	Large cell lymphoma || id:ukb-saige-202.24	Inverse variance weighted	12	0.0550119	0.0938858	0.557913	1.05655	0.87897	1.27001	0.993411
MST1	Leukemia || id:ukb-saige-204	Inverse variance weighted	12	0.0179521	0.0630473	0.775843	1.01811	0.899766	1.15203	0.993411
MST1	Lymphoid leukemia || id:ukb-saige-204.1	Inverse variance weighted	12	-0.00267662	0.093754	0.977224	0.997327	0.829913	1.19851	0.994691
MST1	Lymphoid leukemia, chronic || id:ukb-saige-204.12	Inverse variance weighted	12	-0.0154887	0.0989739	0.875644	0.984631	0.811008	1.19542	0.993411
MST1	Multiple myeloma || id:ukb-saige-204.4	Inverse variance weighted	12	0.0808411	0.111976	0.470324	1.0842	0.870549	1.35028	0.993411
MST1	Benign neoplasm of colon || id:ukb-saige-208	Inverse variance weighted	12	-0.00320245	0.0207256	0.877203	0.996803	0.957122	1.03813	0.993411
MST1	Benign neoplasm of lip, oral cavity, and pharynx || id:ukb-saige-210	Inverse variance weighted	12	0.052993	0.070248	0.450627	1.05442	0.918794	1.21007	0.993411
MST1	Benign neoplasm of other parts of digestive system || id:ukb-saige-211	Inverse variance weighted	12	-0.0161709	0.0313106	0.605528	0.983959	0.92539	1.04623	0.993411
MST1	Lipoma || id:ukb-saige-214	Inverse variance weighted	12	0.0167254	0.0339917	0.622687	1.01687	0.951326	1.08692	0.993411
MST1	Lipoma of skin and subcutaneous tissue || id:ukb-saige-214.1	Inverse variance weighted	12	-0.0284923	0.0393886	0.469455	0.97191	0.8997	1.04992	0.993411
MST1	Other benign neoplasm of connective and other soft tissue || id:ukb-saige-215	Inverse variance weighted	12	-0.0406512	0.0676124	0.547681	0.960164	0.840993	1.09622	0.993411
MST1	Benign neoplasm of skin || id:ukb-saige-216	Inverse variance weighted	12	-0.014382	0.0311453	0.644245	0.985721	0.927348	1.04777	0.993411
MST1	Vascular hamartomas and non-neoplastic nevi || id:ukb-saige-217	Inverse variance weighted	12	0.0352285	0.11102	0.751004	1.03586	0.833292	1.28766	0.993411
MST1	Nevus, non-neoplastic || id:ukb-saige-217.1	Inverse variance weighted	12	0.0273375	0.108898	0.801786	1.02771	0.830188	1.27224	0.993411
MST1	Benign neoplasm of uterus || id:ukb-saige-218	Inverse variance weighted	12	-0.0116023	0.0234641	0.620973	0.988465	0.944035	1.03499	0.993411
MST1	Uterine leiomyoma || id:ukb-saige-218.1	Inverse variance weighted	12	-0.00811956	0.0238738	0.733779	0.991913	0.946568	1.03943	0.993411
MST1	Benign neoplasm of ovary || id:ukb-saige-220	Inverse variance weighted	12	0.000759047	0.0582853	0.989609	1.00076	0.892722	1.12187	0.994691
MST1	Benign neoplasm of brain and other parts of nervous system || id:ukb-saige-225	Inverse variance weighted	12	-0.0229623	0.0791222	0.771653	0.977299	0.836907	1.14124	0.993411
MST1	Benign neoplasm of brain, cranial nerves, meninges || id:ukb-saige-225.1	Inverse variance weighted	12	-0.0449652	0.081767	0.582375	0.956031	0.814461	1.12221	0.993411
MST1	Benign neoplasm of other endocrine glands and related structures || id:ukb-saige-227	Inverse variance weighted	12	0.0567365	0.0749355	0.448967	1.05838	0.913806	1.22582	0.993411
MST1	Hemangioma and lymphangioma, any site || id:ukb-saige-228	Inverse variance weighted	12	-0.0662816	0.0750303	0.377021	0.935867	0.807881	1.08413	0.993411
MST1	Benign neoplasm of unspecified sites || id:ukb-saige-229	Inverse variance weighted	12	-0.0325095	0.0460911	0.480604	0.968013	0.884398	1.05953	0.993411
MST1	Simple and unspecified goiter || id:ukb-saige-240	Inverse variance weighted	12	0.110873	0.0916911	0.226585	1.11725	0.933475	1.33721	0.993411
MST1	Nontoxic nodular goiter || id:ukb-saige-241	Inverse variance weighted	12	0.145547	0.0671437	0.0301822	1.15667	1.01404	1.31936	0.993411
MST1	Nontoxic multinodular goiter || id:ukb-saige-241.2	Inverse variance weighted	12	0.183951	0.0942	0.0508472	1.20196	0.999319	1.44568	0.993411
MST1	Thyrotoxicosis with or without goiter || id:ukb-saige-242	Inverse variance weighted	12	0.0235688	0.0614764	0.701439	1.02385	0.907624	1.15496	0.993411
MST1	Hypothyroidism || id:ukb-saige-244	Inverse variance weighted	12	0.0374401	0.0200818	0.0622687	1.03815	0.998082	1.07983	0.993411
MST1	Secondary hypothyroidism || id:ukb-saige-244.1	Inverse variance weighted	12	0.114014	0.0676124	0.0917416	1.12077	0.981663	1.27958	0.993411
MST1	Hypothyroidism NOS || id:ukb-saige-244.4	Inverse variance weighted	12	0.0324828	0.0213532	0.128205	1.03302	0.990674	1.07717	0.993411
MST1	Diabetes mellitus || id:ukb-saige-250	Inverse variance weighted	12	-0.00420241	0.0194659	0.829077	0.995806	0.958529	1.03453	0.993411
MST1	Type 1 diabetes || id:ukb-saige-250.1	Inverse variance weighted	12	-0.00905986	0.0476788	0.849294	0.990981	0.902569	1.08805	0.993411
MST1	Type 2 diabetes || id:ukb-saige-250.2	Inverse variance weighted	12	-0.00711532	0.0204234	0.727547	0.99291	0.953949	1.03346	0.993411
MST1	Type 2 diabetes with ophthalmic manifestations || id:ukb-saige-250.23	Inverse variance weighted	12	-0.0486378	0.0629963	0.440071	0.952526	0.841886	1.07771	0.993411
MST1	Type 2 diabetes with neurological manifestations || id:ukb-saige-250.24	Inverse variance weighted	12	-0.0139864	0.0949923	0.882945	0.986111	0.818591	1.18791	0.993411
MST1	Abnormal glucose || id:ukb-saige-250.4	Inverse variance weighted	12	0.085275	0.0868043	0.325912	1.08902	0.91864	1.29099	0.993411
MST1	Diabetic retinopathy || id:ukb-saige-250.7	Inverse variance weighted	12	-0.00783161	0.0675407	0.907689	0.992199	0.869174	1.13264	0.993411
MST1	Other disorders of pancreatic internal secretion || id:ukb-saige-251	Inverse variance weighted	12	0.106082	0.0747393	0.155794	1.11191	0.960399	1.28733	0.993411
MST1	Hypoglycemia || id:ukb-saige-251.1	Inverse variance weighted	12	0.109491	0.0747393	0.142928	1.11571	0.963678	1.29173	0.993411
MST1	Disorders of parathyroid gland || id:ukb-saige-252	Inverse variance weighted	12	0.00325165	0.0757787	0.965773	1.00326	0.864785	1.1639	0.994691
MST1	Hyperparathyroidism || id:ukb-saige-252.1	Inverse variance weighted	12	-0.0487306	0.0816251	0.550504	0.952438	0.811626	1.11768	0.993411
MST1	Disorders of the pituitary gland and its hypothalamic control || id:ukb-saige-253	Inverse variance weighted	12	0.0014791	0.0863396	0.986332	1.00148	0.845568	1.18614	0.994691
MST1	Disorders of adrenal glands || id:ukb-saige-255	Inverse variance weighted	12	-0.0412718	0.0888705	0.642358	0.959568	0.806172	1.14215	0.993411
MST1	Protein-calorie malnutrition || id:ukb-saige-260	Inverse variance weighted	12	0.0230401	0.0700308	0.742156	1.02331	0.892061	1.17386	0.993411
MST1	Anorexia || id:ukb-saige-260.6	Inverse variance weighted	12	-0.0210931	0.0772172	0.784726	0.979128	0.84161	1.13912	0.993411
MST1	Vitamin deficiency || id:ukb-saige-261	Inverse variance weighted	12	0.0232662	0.0652649	0.721474	1.02354	0.900637	1.16321	0.993411
MST1	Vitamin B-complex deficiencies || id:ukb-saige-261.2	Inverse variance weighted	12	0.0200841	0.082242	0.80707	1.02029	0.868394	1.19875	0.993411
MST1	Disorders of lipoid metabolism || id:ukb-saige-272	Inverse variance weighted	12	0.0107519	0.0159242	0.499553	1.01081	0.979748	1.04286	0.993411
MST1	Hyperlipidemia || id:ukb-saige-272.1	Inverse variance weighted	12	0.012261	0.0161325	0.447243	1.01234	0.980827	1.04486	0.993411
MST1	Hypercholesterolemia || id:ukb-saige-272.11	Inverse variance weighted	12	0.00716689	0.0180003	0.690517	1.00719	0.972278	1.04336	0.993411
MST1	Gout and other crystal arthropathies || id:ukb-saige-274	Inverse variance weighted	12	-0.0779441	0.0370478	0.0353892	0.925016	0.860228	0.994684	0.993411
MST1	Gout || id:ukb-saige-274.1	Inverse variance weighted	12	-0.055393	0.0401985	0.168207	0.946113	0.874431	1.02367	0.993411
MST1	Crystal arthropathies || id:ukb-saige-274.2	Inverse variance weighted	12	-0.195434	0.0910899	0.031912	0.822477	0.687997	0.983244	0.993411
MST1	Chondrocalcinosis || id:ukb-saige-274.21	Inverse variance weighted	12	-0.146982	0.0961591	0.126381	0.863309	0.715013	1.04236	0.993411
MST1	Disorders of mineral metabolism || id:ukb-saige-275	Inverse variance weighted	12	0.0677784	0.0487769	0.164663	1.07013	0.972559	1.17749	0.993411
MST1	Disorders of iron metabolism || id:ukb-saige-275.1	Inverse variance weighted	12	-0.0415996	0.0868353	0.631894	0.959254	0.809129	1.13723	0.993411
MST1	Disorders of calcium/phosphorus metabolism || id:ukb-saige-275.5	Inverse variance weighted	12	0.171116	0.0666593	0.0102575	1.18663	1.04129	1.35225	0.993411
MST1	Disorders of fluid, electrolyte, and acid-base balance || id:ukb-saige-276	Inverse variance weighted	12	0.00550434	0.0266506	0.836371	1.00552	0.954344	1.05944	0.993411
MST1	Electrolyte imbalance || id:ukb-saige-276.1	Inverse variance weighted	12	-0.0180026	0.0353433	0.610497	0.982158	0.916425	1.05261	0.993411
MST1	Hyposmolality and/or hyponatremia || id:ukb-saige-276.12	Inverse variance weighted	12	-0.010224	0.053355	0.848038	0.989828	0.891545	1.09895	0.993411
MST1	Hyperpotassemia || id:ukb-saige-276.13	Inverse variance weighted	12	0.0338247	0.0703962	0.630878	1.0344	0.901089	1.18744	0.993411
MST1	Hypopotassemia || id:ukb-saige-276.14	Inverse variance weighted	12	-0.101972	0.0582927	0.0802368	0.903055	0.805553	1.01236	0.993411
MST1	Acid-base balance disorder || id:ukb-saige-276.4	Inverse variance weighted	12	-0.0420832	0.0652952	0.519247	0.95879	0.843613	1.08969	0.993411
MST1	Acidosis || id:ukb-saige-276.41	Inverse variance weighted	12	-0.0468731	0.0700346	0.503314	0.954208	0.831819	1.09461	0.993411
MST1	Hypovolemia || id:ukb-saige-276.5	Inverse variance weighted	12	0.0206438	0.0421914	0.624637	1.02086	0.939835	1.10887	0.993411
MST1	Other disorders of metabolism || id:ukb-saige-277	Inverse variance weighted	12	0.0211865	0.0593669	0.721185	1.02141	0.909216	1.14745	0.993411
MST1	Overweight, obesity and other hyperalimentation || id:ukb-saige-278	Inverse variance weighted	12	0.0217859	0.0259997	0.402071	1.02202	0.971248	1.07546	0.993411
MST1	Obesity || id:ukb-saige-278.1	Inverse variance weighted	12	0.0257077	0.0267928	0.337307	1.02604	0.97355	1.08136	0.993411
MST1	Iron deficiency anemias || id:ukb-saige-280	Inverse variance weighted	12	-0.0114893	0.0310427	0.711299	0.988576	0.930221	1.05059	0.993411
MST1	Iron deficiency anemias, unspecified or not due to blood loss || id:ukb-saige-280.1	Inverse variance weighted	12	-0.001392	0.0312007	0.964415	0.998609	0.939371	1.06158	0.994691
MST1	Other deficiency anemia || id:ukb-saige-281	Inverse variance weighted	12	0.0648141	0.0676086	0.337727	1.06696	0.934542	1.21814	0.993411
MST1	Megaloblastic anemia || id:ukb-saige-281.1	Inverse variance weighted	12	0.0539849	0.0689265	0.433496	1.05547	0.922091	1.20814	0.993411
MST1	Pernicious anemia || id:ukb-saige-281.11	Inverse variance weighted	12	0.0516145	0.0819607	0.52886	1.05297	0.896705	1.23647	0.993411
MST1	Other anemias || id:ukb-saige-285	Inverse variance weighted (multiplicative random effects)	12	-0.0144772	0.0319855	0.650823	0.985627	0.925734	1.0494	0.993411
MST1	Anemia of chronic disease || id:ukb-saige-285.2	Inverse variance weighted	12	0.0281045	0.0989944	0.776487	1.0285	0.84711	1.24874	0.993411
MST1	Coagulation defects || id:ukb-saige-286	Inverse variance weighted	12	0.160827	0.0743362	0.0305021	1.17448	1.01524	1.3587	0.993411
MST1	Purpura and other hemorrhagic conditions || id:ukb-saige-287	Inverse variance weighted	12	-0.0676983	0.0537653	0.207978	0.934542	0.841072	1.0384	0.993411
MST1	Thrombocytopenia || id:ukb-saige-287.3	Inverse variance weighted	12	-0.0139757	0.0566436	0.805117	0.986122	0.882499	1.10191	0.993411
MST1	Diseases of white blood cells || id:ukb-saige-288	Inverse variance weighted	12	-0.0249858	0.0473823	0.597968	0.975324	0.888825	1.07024	0.993411
MST1	Decreased white blood cell count || id:ukb-saige-288.1	Inverse variance weighted	12	-0.000676479	0.0499647	0.989198	0.999324	0.906099	1.10214	0.994691
MST1	Neutropenia || id:ukb-saige-288.11	Inverse variance weighted	12	-0.000676479	0.0499647	0.989198	0.999324	0.906099	1.10214	0.994691
MST1	Other diseases of blood and blood-forming organs || id:ukb-saige-289	Inverse variance weighted	12	0.0245736	0.035112	0.484013	1.02488	0.956719	1.09789	0.993411
MST1	Lymphadenitis || id:ukb-saige-289.4	Inverse variance weighted	12	0.00551526	0.0442101	0.900721	1.00553	0.922068	1.09655	0.993411
MST1	Diseases of spleen || id:ukb-saige-289.5	Inverse variance weighted	12	-0.0268807	0.0987932	0.785553	0.973477	0.802105	1.18146	0.993411
MST1	Delirium dementia and amnestic and other cognitive disorders || id:ukb-saige-290	Inverse variance weighted	12	0.0013844	0.05651	0.980455	1.00139	0.896394	1.11867	0.994691
MST1	Dementias || id:ukb-saige-290.1	Inverse variance weighted	12	0.000450427	0.0749856	0.995207	1.00045	0.863707	1.15884	0.99648
MST1	Delirium due to conditions classified elsewhere || id:ukb-saige-290.2	Inverse variance weighted	12	0.039847	0.0869718	0.646838	1.04065	0.877553	1.23406	0.993411
MST1	Other specified nonpsychotic and/or transient mental disorders || id:ukb-saige-291	Inverse variance weighted	12	0.034844	0.0889009	0.695101	1.03546	0.869878	1.23256	0.993411
MST1	Neurological disorders || id:ukb-saige-292	Inverse variance weighted (multiplicative random effects)	12	-0.0286143	0.0461171	0.534948	0.971791	0.887804	1.06372	0.993411
MST1	Aphasia/speech disturbance || id:ukb-saige-292.1	Inverse variance weighted (multiplicative random effects)	12	0.0389308	0.0837023	0.641852	1.0397	0.882386	1.22506	0.993411
MST1	Memory loss || id:ukb-saige-292.3	Inverse variance weighted	12	-0.100091	0.0919493	0.276356	0.904755	0.755548	1.08343	0.993411
MST1	Altered mental status || id:ukb-saige-292.4	Inverse variance weighted	12	0.0149549	0.0481908	0.756313	1.01507	0.923579	1.11562	0.993411
MST1	Symptoms involving head and neck || id:ukb-saige-293	Inverse variance weighted	12	0.00137691	0.0447769	0.975469	1.00138	0.91724	1.09323	0.994691
MST1	Swelling, mass, or lump in head and neck [Space-occupying lesion, intracranial NOS] || id:ukb-saige-293.1	Inverse variance weighted	12	-0.0982853	0.0748782	0.189317	0.90639	0.782668	1.04967	0.993411
MST1	Schizophrenia and other psychotic disorders || id:ukb-saige-295	Inverse variance weighted	12	-0.0242197	0.0771109	0.753453	0.976071	0.839157	1.13532	0.993411
MST1	Schizophrenia || id:ukb-saige-295.1	Inverse variance weighted	12	-0.0606617	0.0938113	0.517868	0.941142	0.783071	1.13112	0.993411
MST1	Mood disorders || id:ukb-saige-296	Inverse variance weighted (multiplicative random effects)	12	-0.00741496	0.0286641	0.795879	0.992612	0.938383	1.04998	0.993411
MST1	Bipolar || id:ukb-saige-296.1	Inverse variance weighted	12	0.00109298	0.0727015	0.988005	1.00109	0.86814	1.15441	0.994691
MST1	Depression || id:ukb-saige-296.2	Inverse variance weighted (multiplicative random effects)	12	-0.00542931	0.0292212	0.852601	0.994585	0.939223	1.05321	0.993411
MST1	Anxiety disorders || id:ukb-saige-300	Inverse variance weighted	12	-0.0261608	0.0290443	0.367736	0.974178	0.92027	1.03124	0.993411
MST1	Anxiety disorder || id:ukb-saige-300.1	Inverse variance weighted	12	-0.0216806	0.0327418	0.507863	0.978553	0.917728	1.04341	0.993411
MST1	Agorophobia, social phobia, and panic disorder || id:ukb-saige-300.12	Inverse variance weighted	12	0.00295825	0.106196	0.977777	1.00296	0.814495	1.23504	0.994691
MST1	Phobia || id:ukb-saige-300.13	Inverse variance weighted	12	0.06463	0.0996806	0.516745	1.06676	0.877442	1.29694	0.993411
MST1	Psychogenic and somatoform disorders || id:ukb-saige-303	Inverse variance weighted	12	-0.177307	0.098499	0.0718472	0.837523	0.690482	1.01588	0.993411
MST1	Other mental disorder || id:ukb-saige-306	Inverse variance weighted	12	-0.00795022	0.0148583	0.592602	0.992081	0.963606	1.0214	0.993411
MST1	Alcohol-related disorders || id:ukb-saige-317	Inverse variance weighted	12	0.0108284	0.0233291	0.642533	1.01089	0.965705	1.05818	0.993411
MST1	Alcoholism || id:ukb-saige-317.1	Inverse variance weighted	12	0.0275217	0.0242646	0.256698	1.0279	0.980162	1.07797	0.993411
MST1	Alcoholic liver damage || id:ukb-saige-317.11	Inverse variance weighted	12	-0.138882	0.0945585	0.141904	0.870331	0.723094	1.04755	0.993411
MST1	Tobacco use disorder || id:ukb-saige-318	Inverse variance weighted (multiplicative random effects)	12	0.00352178	0.0252066	0.888884	1.00353	0.955154	1.05435	0.993411
MST1	Sleep disorders || id:ukb-saige-327	Inverse variance weighted	12	0.016676	0.0316667	0.598465	1.01682	0.955624	1.08193	0.993411
MST1	Sleep apnea || id:ukb-saige-327.3	Inverse variance weighted	12	0.0123117	0.0347545	0.723153	1.01239	0.945721	1.08375	0.993411
MST1	Other cerebral degenerations || id:ukb-saige-331	Inverse variance weighted	12	-0.101947	0.0701351	0.146063	0.903077	0.787091	1.03616	0.993411
MST1	Parkinson's disease || id:ukb-saige-332	Inverse variance weighted	12	-0.0208556	0.0672031	0.756304	0.97936	0.858496	1.11724	0.993411
MST1	Extrapyramidal disease and abnormal movement disorders || id:ukb-saige-333	Inverse variance weighted	12	-0.102898	0.074882	0.1694	0.902219	0.779061	1.04485	0.993411
MST1	Degenerative disease of the spinal cord || id:ukb-saige-334	Inverse variance weighted	12	0.0163997	0.0537653	0.760348	1.01653	0.914864	1.12951	0.993411
MST1	Multiple sclerosis || id:ukb-saige-335	Inverse variance weighted	12	-0.0165104	0.0623127	0.79104	0.983625	0.870538	1.1114	0.993411
MST1	Pain || id:ukb-saige-338	Inverse variance weighted	12	0.0596978	0.0882147	0.498575	1.06152	0.892969	1.26188	0.993411
MST1	Other headache syndromes || id:ukb-saige-339	Inverse variance weighted	12	-0.020125	0.0278272	0.469549	0.980076	0.928053	1.03502	0.993411
MST1	Migraine || id:ukb-saige-340	Inverse variance weighted	12	-0.0720483	0.0423734	0.089071	0.930486	0.856329	1.01106	0.993411
MST1	Hemiplegia || id:ukb-saige-342	Inverse variance weighted	12	-0.0179595	0.0618918	0.771682	0.982201	0.869995	1.10888	0.993411
MST1	Other paralytic syndromes || id:ukb-saige-344	Inverse variance weighted	12	0.031351	0.0869682	0.718482	1.03185	0.870135	1.22361	0.993411
MST1	Epilepsy, recurrent seizures, convulsions || id:ukb-saige-345	Inverse variance weighted	12	-0.0473727	0.0319384	0.138007	0.953732	0.895859	1.01534	0.993411
MST1	Epilepsy || id:ukb-saige-345.1	Inverse variance weighted	12	-0.0498871	0.074882	0.505277	0.951337	0.821473	1.10173	0.993411
MST1	Convulsions || id:ukb-saige-345.3	Inverse variance weighted	12	-0.042789	0.0603659	0.478432	0.958114	0.851202	1.07845	0.993411
MST1	Other conditions of brain || id:ukb-saige-348	Inverse variance weighted	12	-0.0746126	0.0655472	0.254994	0.928103	0.816209	1.05534	0.993411
MST1	Abnormal movement || id:ukb-saige-350	Inverse variance weighted	12	-0.00734787	0.0537292	0.891222	0.992679	0.893457	1.10292	0.993411
MST1	Abnormal involuntary movements || id:ukb-saige-350.1	Inverse variance weighted	12	0.021303	0.0770897	0.782287	1.02153	0.878277	1.18815	0.993411
MST1	Abnormality of gait || id:ukb-saige-350.2	Inverse variance weighted	12	0.0232052	0.0573646	0.685829	1.02348	0.914636	1.14527	0.993411
MST1	Other peripheral nerve disorders || id:ukb-saige-351	Inverse variance weighted	12	0.0484272	0.0255689	0.058227	1.04962	0.998313	1.10356	0.993411
MST1	Disorders of other cranial nerves || id:ukb-saige-352	Inverse variance weighted	12	-0.0786639	0.0594999	0.18614	0.924351	0.822601	1.03869	0.993411
MST1	Facial nerve disorders [CN7] || id:ukb-saige-352.2	Inverse variance weighted	12	-0.019291	0.0749355	0.796843	0.980894	0.846907	1.13608	0.993411
MST1	Nerve root and plexus disorders || id:ukb-saige-353	Inverse variance weighted	12	0.0872034	0.0739987	0.238619	1.09112	0.943807	1.26142	0.993411
MST1	Inflammatory and toxic neuropathy || id:ukb-saige-357	Inverse variance weighted	12	0.024708	0.0596593	0.678763	1.02502	0.911901	1.15216	0.993411
MST1	Retinal detachments and defects || id:ukb-saige-361	Inverse variance weighted	12	-0.00494387	0.0508365	0.922527	0.995068	0.9007	1.09932	0.994691
MST1	Retinal detachment with retinal defect || id:ukb-saige-361.1	Inverse variance weighted	12	0.117186	0.0594999	0.0488942	1.12433	1.00057	1.2634	0.993411
MST1	Other retinal disorders || id:ukb-saige-362	Inverse variance weighted	12	0.0398092	0.0477311	0.404264	1.04061	0.947675	1.14266	0.993411
MST1	Degeneration of macula and posterior pole of retina || id:ukb-saige-362.2	Inverse variance weighted	12	0.0647922	0.0486414	0.182847	1.06694	0.969917	1.17366	0.993411
MST1	Macular degeneration (senile) of retina NOS || id:ukb-saige-362.29	Inverse variance weighted	12	0.0623055	0.0481632	0.195792	1.06429	0.968415	1.16965	0.993411
MST1	Retinal vascular changes and abnomalities || id:ukb-saige-362.4	Inverse variance weighted	12	0.12326	0.0770772	0.109783	1.13118	0.972572	1.31565	0.993411
MST1	Corneal opacity and other disorders of cornea || id:ukb-saige-364	Inverse variance weighted	12	-0.0086979	0.0821474	0.915676	0.99134	0.843912	1.16452	0.994691
MST1	Glaucoma || id:ukb-saige-365	Inverse variance weighted (multiplicative random effects)	12	0.0105602	0.0566492	0.852121	1.01062	0.90441	1.12929	0.993411
MST1	Open-angle glaucoma || id:ukb-saige-365.1	Inverse variance weighted	12	0.0480478	0.0701399	0.493326	1.04922	0.914455	1.20385	0.993411
MST1	Primary open angle glaucoma || id:ukb-saige-365.11	Inverse variance weighted	12	0.0464269	0.0701399	0.508023	1.04752	0.912974	1.2019	0.993411
MST1	Primary angle-closure glaucoma || id:ukb-saige-365.2	Inverse variance weighted	12	0.0582067	0.0859143	0.498091	1.05993	0.895668	1.25433	0.993411
MST1	Cataract || id:ukb-saige-366	Inverse variance weighted	12	0.00445072	0.0168486	0.791657	1.00446	0.971832	1.03819	0.993411
MST1	Senile cataract || id:ukb-saige-366.2	Inverse variance weighted	12	0.0219689	0.026706	0.410724	1.02221	0.970082	1.07714	0.993411
MST1	Disorders of refraction and accommodation; blindness and low vision || id:ukb-saige-367	Inverse variance weighted	12	-0.0164872	0.0458746	0.719299	0.983648	0.899064	1.07619	0.993411
MST1	Myopia || id:ukb-saige-367.1	Inverse variance weighted	12	0.0224443	0.0630974	0.722058	1.0227	0.903728	1.15733	0.993411
MST1	Blindness and low vision || id:ukb-saige-367.9	Inverse variance weighted	12	-0.0532675	0.0821509	0.516719	0.948126	0.80712	1.11377	0.993411
MST1	Visual disturbances || id:ukb-saige-368	Inverse variance weighted	12	0.0147323	0.0409025	0.718712	1.01484	0.936658	1.09955	0.993411
MST1	Amblyopia || id:ukb-saige-368.1	Inverse variance weighted	12	-0.0278854	0.11362	0.806127	0.9725	0.778348	1.21508	0.993411
MST1	Diplopia and disorders of binocular vision || id:ukb-saige-368.2	Inverse variance weighted	12	-0.0550268	0.0821474	0.50295	0.94646	0.805706	1.1118	0.993411
MST1	Subjective visual disturbances || id:ukb-saige-368.9	Inverse variance weighted	12	0.00901483	0.101495	0.929225	1.00906	0.827029	1.23115	0.994691
MST1	Infection of the eye || id:ukb-saige-369	Inverse variance weighted	12	-0.0811779	0.108509	0.454388	0.92203	0.745384	1.14054	0.993411
MST1	Inflammation of the eye || id:ukb-saige-371	Inverse variance weighted	12	0.0212556	0.0398197	0.593483	1.02148	0.944791	1.1044	0.993411
MST1	Inflammation of eyelids || id:ukb-saige-371.3	Inverse variance weighted	12	0.0404598	0.046105	0.380184	1.04129	0.951319	1.13977	0.993411
MST1	Disorders of conjunctiva || id:ukb-saige-372	Inverse variance weighted	12	-0.0513167	0.0817982	0.530425	0.949978	0.809255	1.11517	0.993411
MST1	Other disorders of eyelids || id:ukb-saige-374	Inverse variance weighted	12	-0.0301067	0.0301415	0.317868	0.970342	0.914677	1.02939	0.993411
MST1	Ectropion or entropion || id:ukb-saige-374.1	Inverse variance weighted	12	-0.059739	0.070002	0.393443	0.94201	0.821237	1.08054	0.993411
MST1	Ptosis of eyelid || id:ukb-saige-374.3	Inverse variance weighted	12	-0.035285	0.053355	0.508403	0.96533	0.869479	1.07175	0.993411
MST1	Disorders of lacrimal system || id:ukb-saige-375	Inverse variance weighted	12	-0.0088789	0.0481632	0.853739	0.99116	0.901875	1.08928	0.993411
MST1	Epiphora || id:ukb-saige-375.2	Inverse variance weighted	12	0.0312979	0.0748782	0.675959	1.03179	0.890953	1.1949	0.993411
MST1	Strabismus and other disorders of binocular eye movements || id:ukb-saige-378	Inverse variance weighted	12	0.0279515	0.0584377	0.632428	1.02835	0.917056	1.15314	0.993411
MST1	Strabismus (not specified as paralytic) || id:ukb-saige-378.1	Inverse variance weighted	12	0.0636968	0.0748502	0.394775	1.06577	0.920342	1.23418	0.993411
MST1	Other disorders of eye || id:ukb-saige-379	Inverse variance weighted	12	-0.0355137	0.0379251	0.349059	0.965109	0.895971	1.03958	0.993411
MST1	Disorders of vitreous body || id:ukb-saige-379.2	Inverse variance weighted	12	-0.00237478	0.0604844	0.968681	0.997628	0.886101	1.12319	0.994691
MST1	Aphakia and other disorders of lens || id:ukb-saige-379.3	Inverse variance weighted	12	-0.0278977	0.0538048	0.604111	0.972488	0.875154	1.08065	0.993411
MST1	Disorders of external ear || id:ukb-saige-380	Inverse variance weighted	12	0.0457601	0.0582927	0.43245	1.04682	0.933799	1.17353	0.993411
MST1	Otitis externa || id:ukb-saige-380.1	Inverse variance weighted	12	0.144935	0.101698	0.154114	1.15596	0.94706	1.41095	0.993411
MST1	Otitis media and Eustachian tube disorders || id:ukb-saige-381	Inverse variance weighted	12	0.035246	0.0481908	0.464544	1.03587	0.942511	1.13849	0.993411
MST1	Otitis media || id:ukb-saige-381.1	Inverse variance weighted	12	0.0286759	0.0536036	0.592675	1.02909	0.926458	1.14309	0.993411
MST1	Suppurative and unspecified otitis media || id:ukb-saige-381.11	Inverse variance weighted	12	0.1232	0.0794461	0.120966	1.13111	0.968008	1.32169	0.993411
MST1	Other disorders of tympanic membrane || id:ukb-saige-384	Inverse variance weighted (multiplicative random effects)	12	0.0315745	0.090286	0.726552	1.03208	0.864688	1.23187	0.993411
[truncated: 535 more rows]

## Sheet: Table S25
Table S25. The results of Cochran’s Q test and MR Egger intercept test.
[truncated: 6 more rows]
