# Supplementary material for: Novel Protein Biomarkers and Therapeutic Targets for Type 1 Diabetes and Its Complications: Insights from Summary-Data-Based Mendelian Randomization and Colocalization Analysis
Source: Pharmaceuticals (Basel). 2024 Jun 11;17(6):766. doi: 10.3390/ph17060766 (PMC11206317; doi:10.3390/ph17060766)
Supplement: Supplementary file 1 [file pharmaceuticals-17-00766-s001.zip › Table S1~S10.xlsx]

## Sheet: Table S1
Table S1. The sources for all statistical summary datasets used in this study.
Exposures
Consortium	Phenotype	Cases	Controls	PMID/Source	Population
deCODE	4,907 Plasma protein	35559	-	34857953	European
UK Biobank	2,923 Plasma protein	54219	-	37794186	European
Outcomes
Consortium	Trait	n_case	n_control	Code	Population
FinnGen	Type 1 diabetes	8967	308373	T1D_WIDE	European
FinnGen	Type 1 diabetes with coma	2050	308280	E4_DM1COMA	European
FinnGen	Type 1 diabetes with ketoacidosis	2102	308280	E4_DM1KETO	European
FinnGen	Type 1 diabetes with other specified/multiple/unspecified complications	6234	308280	E4_DM1NASCOMP	European
FinnGen	Type 1 diabetes with neurological complications	1077	308280	E4_DM1NEU	European
FinnGen	Type 1 diabetes with ophthalmic complications	5202	308280	E4_DM1OPTH	European
FinnGen	Type 1 diabetes with peripheral circulatory complications	669	308280	E4_DM1PERIPH	European
FinnGen	Type 1 diabetes with renal complications	1579	308280	E4_DM1REN	European

## Sheet: Table S2
Table S2: The information of 783 diseases incorporated in the MR-PheWAS analysis.
Phenotype Description	Phenotype Category	PheCode	Number of cases	Number of controls	Number of excluded controls
Rheumatic disease of the heart valves	circulatory system	394	4895	402421	1645
Mitral valve disease	circulatory system	394.2	2985	402421	3555
Aortic valve disease	circulatory system	394.3	1260	402421	5280
Disease of tricuspid valve	circulatory system	394.7	1058	402421	5482
Heart valve disorders	circulatory system	395	4239	402421	2301
Nonrheumatic mitral valve disorders	circulatory system	395.1	2892	402421	3648
Heart valve replaced	circulatory system	395.6	1499	402421	5041
Abnormal heart sounds	circulatory system	396	1049	402421	5491
Hypertension	circulatory system	401	77977	330366	618
Essential hypertension	circulatory system	401.1	77723	330366	872
Hypertensive heart and/or renal disease	circulatory system	401.2	1719	330366	76876
Hypertensive chronic kidney disease	circulatory system	401.22	1548	330366	77047
Elevated blood pressure reading without diagnosis of hypertension	circulatory system	402	1487	330366	77108
Ischemic Heart Disease	circulatory system	411	31355	377103	503
Unstable angina (intermediate coronary syndrome)	circulatory system	411.1	5181	377103	26677
Myocardial infarction	circulatory system	411.2	11703	377103	20155
Angina pectoris	circulatory system	411.3	16175	377103	15683
Coronary atherosclerosis	circulatory system	411.4	20023	377103	11835
Aneurysm and dissection of heart	circulatory system	411.41	698	377103	31160
Other chronic ischemic heart disease, unspecified	circulatory system	411.8	14921	377103	16937
Other acute and subacute forms of ischemic heart disease	circulatory system	411.9	1169	377103	30689
Other forms of chronic heart disease	circulatory system	414	1796	377103	30062
Pulmonary heart disease	circulatory system	415	4257	402375	2329
Chronic pulmonary heart disease	circulatory system	415.2	590	402375	5996
Cardiomegaly	circulatory system	416	2573	402375	4013
Nonspecific chest pain	circulatory system	418	31429	377532	0
Precordial pain	circulatory system	418.1	3582	377532	27847
Carditis	circulatory system	420	2020	405779	1162
Pericarditis	circulatory system	420.2	1273	405779	1909
Endocarditis	circulatory system	420.3	686	405779	2496
Cardiomyopathy	circulatory system	425	1247	405779	1935
Primary/intrinsic cardiomyopathies	circulatory system	425.1	1208	405779	1974
Cardiac conduction disorders	circulatory system	426	6959	380919	21083
Atrioventricular [AV] block	circulatory system	426.2	2125	380919	25917
First degree AV block	circulatory system	426.21	988	380919	27054
Atrioventricular block, complete	circulatory system	426.24	587	380919	27455
Bundle branch block	circulatory system	426.3	3353	380919	24689
Right bundle branch block	circulatory system	426.31	1498	380919	26544
Left bundle branch block	circulatory system	426.32	1757	380919	26285
Cardiac pacemaker/device in situ	circulatory system	426.9	2487	380919	25555
Cardiac pacemaker in situ	circulatory system	426.91	2283	380919	25759
Cardiac dysrhythmias	circulatory system	427	24681	380919	3361
Paroxysmal tachycardia, unspecified	circulatory system	427.1	3225	380919	24817
Paroxysmal supraventricular tachycardia	circulatory system	427.11	2359	380919	25683
Paroxysmal ventricular tachycardia	circulatory system	427.12	938	380919	27104
Atrial fibrillation and flutter	circulatory system	427.2	14820	380919	13222
Other specified cardiac dysrhythmias	circulatory system	427.3	3236	380919	24806
Cardiac arrest and ventricular fibrillation	circulatory system	427.4	1137	380919	26905
Cardiac arrest	circulatory system	427.42	927	380919	27115
Arrhythmia (cardiac) NOS	circulatory system	427.5	922	380919	27120
Premature beats	circulatory system	427.6	536	380919	27506
Tachycardia NOS	circulatory system	427.7	2193	380919	25849
Palpitations	circulatory system	427.9	3832	380919	24210
Congestive heart failure; nonhypertensive	circulatory system	428	5415	402834	712
Congestive heart failure (CHF) NOS	circulatory system	428.1	2031	402834	4096
Heart failure NOS	circulatory system	428.2	4269	402834	1858
Ill-defined descriptions and complications of heart disease	circulatory system	429	796	402834	5331
Abnormal function study of cardiovascular system	circulatory system	429.2	524	402834	5603
Intracranial hemorrhage	circulatory system	430	1796	399017	8148
Subarachnoid hemorrhage	circulatory system	430.1	812	399017	9132
Intracerebral hemorrhage	circulatory system	430.2	700	399017	9244
Cerebrovascular disease	circulatory system	433	8742	399017	1202
Occlusion and stenosis of precerebral arteries	circulatory system	433.1	1185	399017	8759
Occlusion of cerebral arteries	circulatory system	433.2	4134	399017	5810
Cerebral artery occlusion, with cerebral infarction	circulatory system	433.21	1501	399017	8443
Cerebral ischemia	circulatory system	433.3	2920	399017	7024
Transient cerebral ischemia	circulatory system	433.31	2146	399017	7798
Late effects of cerebrovascular disease	circulatory system	433.8	1263	399017	8681
Atherosclerosis	circulatory system	440	1324	400595	7042
Atherosclerosis of the extremities	circulatory system	440.2	811	400595	7555
Vascular insufficiency of intestine	circulatory system	441	576	400595	7790
Other aneurysm	circulatory system	442	1808	400595	6558
Aortic aneurysm	circulatory system	442.1	1374	400595	6992
Abdominal aortic aneurysm	circulatory system	442.11	903	400595	7463
Peripheral vascular disease	circulatory system	443	3927	400595	4439
Raynaud's syndrome	circulatory system	443.1	1148	400595	7218
Peripheral vascular disease, unspecified	circulatory system	443.9	2566	400595	5800
Arterial embolism and thrombosis	circulatory system	444	921	400595	7445
Arterial embolism and thrombosis of lower extremity artery	circulatory system	444.1	557	400595	7809
Polyarteritis nodosa and allied conditions	circulatory system	446	828	400595	7538
Other disorders of arteries and arterioles	circulatory system	447	1333	400595	7033
Stricture of artery	circulatory system	447.1	873	400595	7493
Noninfectious disorders of lymphatic channels	circulatory system	450	705	408256	0
Phlebitis and thrombophlebitis	circulatory system	451	3900	369592	35469
Phlebitis and thrombophlebitis of lower extremities	circulatory system	451.2	3587	369592	35782
Other venous embolism and thrombosis	circulatory system	452	558	369592	38811
Varicose veins	circulatory system	454	12172	369592	27197
Varicose veins of lower extremity	circulatory system	454.1	11697	369592	27672
Varicose veins of lower extremity, symptomtic	circulatory system	454.11	633	369592	38736
Hemorrhoids	circulatory system	455	23896	369592	15473
Hypotension	circulatory system	458	5827	387905	15229
Orthostatic hypotension	circulatory system	458.1	1347	387905	19709
Hypotension NOS	circulatory system	458.9	3518	387905	17538
Other disorders of circulatory system	circulatory system	459	16544	387905	4512
Circulatory disease NEC	circulatory system	459.9	16366	387905	4690
Nonspecific abnormal findings on radiological and other examination of other intrathoracic organs (echocardiogram, etc)	circulatory system	793.2	567	408263	131
Cardiac and circulatory congenital anomalies	congenital anomalies	747	2796	406165	0
Cardiac congenital anomalies	congenital anomalies	747.1	2618	406165	178
Cardiac shunt/ heart septal defect	congenital anomalies	747.11	586	406165	2210
Congenital anomalies of great vessels	congenital anomalies	747.13	1799	406165	997
Digestive congenital anomalies	congenital anomalies	750	703	406730	1528
Genitourinary congenital anomalies	congenital anomalies	751	1596	406730	635
Congenital anomalies of genital organs	congenital anomalies	751.1	732	406730	1499
Congenital anomalies of urinary system	congenital anomalies	751.2	855	406730	1376
Other congenital musculoskeletal anomalies	congenital anomalies	756	594	407831	536
Superficial cellulitis and abscess	dermatologic	681	7451	397635	3875
Cellulitis and abscess of fingers/toes	dermatologic	681.1	566	397635	10760
Cellulitis and abscess of face/neck	dermatologic	681.2	524	397635	10802
Cellulitis and abscess of arm/hand	dermatologic	681.3	5539	397635	5787
Cellulitis and abscess of leg, except foot	dermatologic	681.5	5547	397635	5779
Cellulitis and abscess of foot, toe	dermatologic	681.6	5502	397635	5824
Cellulitis and abscess of trunk	dermatologic	681.7	602	397635	10724
Other local infections of skin and subcutaneous tissue	dermatologic	686	4520	397635	6806
Carbuncle and furuncle	dermatologic	686.1	2302	397635	9024
Pilonidal cyst	dermatologic	686.3	587	397635	10739
Symptoms affecting skin	dermatologic	687	5554	403407	0
Rash and other nonspecific skin eruption	dermatologic	687.1	2157	403407	3397
Disturbance of skin sensation	dermatologic	687.4	2900	403407	2654
Disorder of skin and subcutaneous tissue NOS	dermatologic	689	5782	403179	0
Dyschromia and Vitiligo	dermatologic	694	987	402672	5302
Other dyschromia	dermatologic	694.2	783	402672	5506
Erythematous conditions	dermatologic	695	2420	402672	3869
Prurigo and Lichen	dermatologic	695.7	779	402672	5510
Psoriasis and related disorders	dermatologic	696	2293	398199	8469
Psoriasis	dermatologic	696.4	2237	398199	8525
Psoriasis vulgaris	dermatologic	696.41	1684	398199	9078
Psoriatic arthropathy	dermatologic	696.42	708	398199	10054
Sarcoidosis	dermatologic	697	548	402672	5741
Pruritus and related conditions	dermatologic	698	783	408178	0
Other hypertrophic and atrophic conditions of skin	dermatologic	701	4804	403875	282
Scar conditions and fibrosis of skin	dermatologic	701.2	2356	403875	2730
Degenerative skin conditions and other dermatoses	dermatologic	702	5522	398746	4693
Actinic keratosis	dermatologic	702.1	2594	403439	2928
Seborrheic keratosis	dermatologic	702.2	3092	403439	2430
Diseases of nail, NOS	dermatologic	703	1287	402357	5317
Ingrowing nail	dermatologic	703.1	970	402357	5634
Diseases of hair and hair follicles	dermatologic	704	5344	402357	1260
Disorders of sweat glands	dermatologic	705	817	399255	8889
Hyperhidrosis	dermatologic	705.8	592	399255	9114
Diseases of sebaceous glands	dermatologic	706	8948	399255	758
Sebaceous cyst	dermatologic	706.2	8876	399255	830
Chronic ulcer of skin	dermatologic	707	1988	406973	0
Decubitus ulcer	dermatologic	707.1	913	406973	1075
Diffuse diseases of connective tissue	dermatologic	709	3463	399404	6094
Sicca syndrome	dermatologic	709.2	513	399404	9044
Unspecified diffuse connective tissue disease	dermatologic	709.7	2720	399404	6837
Atopic/contact dermatitis due to other or unspecified	dermatologic	939	2110	404817	2034
Disorders of tooth development	digestive	520	2449	398136	8376
Disturbances in tooth eruption	digestive	520.2	2364	398136	8461
Diseases of hard tissues of teeth	digestive	521	3091	398136	7734
Dental caries	digestive	521.1	3051	398136	7774
Diseases of pulp and periapical tissues	digestive	522	1795	398136	9030
Periapical abscess	digestive	522.5	1177	398136	9648
Gingival and periodontal diseases	digestive	523	1742	398136	9083
Periodontitis (acute or chronic)	digestive	523.3	1222	398136	9603
Acute periodontitis	digestive	523.31	668	398136	10157
Chronic periodontitis	digestive	523.32	561	398136	10264
Other diseases of the teeth and supporting structures	digestive	525	2689	398136	8136
Diseases of the jaws	digestive	526	960	398136	9865
Diseases of the salivary glands	digestive	527	710	403323	4928
Diseases of the oral soft tissues, excluding lesions specific for gingiva and tongue	digestive	528	3939	403323	1699
Diseases of lips	digestive	528.5	684	403323	4954
Diseases and other conditions of the tongue	digestive	529	1236	403323	4402
Diseases of esophagus	digestive	530	35852	369275	3834
Esophagitis, GERD and related diseases	digestive	530.1	32108	369275	7578
GERD	digestive	530.11	14223	369275	25463
Ulcer of esophagus	digestive	530.12	5243	369275	34443
Reflux esophagitis	digestive	530.14	10551	369275	29135
Esophageal bleeding (varices/hemorrhage)	digestive	530.2	1672	369275	38014
Stricture and stenosis of esophagus	digestive	530.3	1874	369275	37812
Disorders of esophageal motility	digestive	530.5	639	369275	39047
Heartburn	digestive	530.9	2100	369275	37586
Peptic ulcer (excl. esophageal)	digestive	531	7436	401525	0
Hemorrhage from gastrointestinal ulcer	digestive	531.1	617	401525	6819
Gastric ulcer	digestive	531.2	4109	401525	3327
Duodenal ulcer	digestive	531.3	3002	401525	4434
Dysphagia	digestive	532	6482	369275	33204
Gastritis and duodenitis	digestive	535	28941	378124	1896
Acute gastritis	digestive	535.1	1184	378124	29653
Duodenitis	digestive	535.6	7655	378124	23182
Other specified gastritis	digestive	535.8	8147	378124	22690
Other disorders of stomach and duodenum	digestive	537	3404	378124	27433
Appendiceal conditions	digestive	540	3409	405552	0
Appendicitis	digestive	540.1	3217	405552	192
Acute appendicitis	digestive	540.11	2608	405552	801
Abdominal hernia	digestive	550	47344	361617	0
Inguinal hernia	digestive	550.1	15995	361617	31349
Diaphragmatic hernia	digestive	550.2	27126	361617	20218
Femoral hernia	digestive	550.3	651	361617	46693
Umbilical hernia	digestive	550.4	3727	361617	43617
Ventral hernia	digestive	550.5	3448	361617	43896
Inflammatory bowel disease and other gastroenteritis and colitis	digestive	555	4528	334783	69650
Regional enteritis	digestive	555.1	1743	334783	72435
Ulcerative colitis	digestive	555.2	3195	334783	70983
Ulcerative colitis (chronic)	digestive	555.21	539	334783	73639
Ulceration of the lower GI tract	digestive	556	1063	334783	73115
Ulceration of intestine	digestive	556.1	674	334783	73504
Intestinal malabsorption (non-celiac)	digestive	557	2103	334783	72075
Celiac disease	digestive	557.1	1855	334783	72323
Noninfectious gastroenteritis	digestive	558	15747	334783	58431
Ileostomy status	digestive	559	1660	334783	72518
Intestinal obstruction without mention of hernia	digestive	560	3994	334783	70184
Paralytic ileus	digestive	560.1	522	334783	73656
Peritoneal or intestinal adhesions	digestive	560.3	832	334783	73346
Other intestinal obstruction	digestive	560.4	3346	334783	70832
Symptoms involving digestive system	digestive	561	15977	334783	58201
Flatulence	digestive	561.2	1689	334783	72489
Diverticulosis and diverticulitis	digestive	562	27311	334783	46867
Diverticulosis	digestive	562.1	27268	334783	46910
Constipation	digestive	563	10442	334783	63736
Functional digestive disorders	digestive	564	22138	334783	52040
Irritable Bowel Syndrome	digestive	564.1	5548	334783	68630
Abnormal findings on exam of gastrointestinal tract/ abdominal area	digestive	564.8	1650	334783	72528
Personal history of diseases of digestive system	digestive	564.9	15392	334783	58786
Anal and rectal conditions	digestive	565	14997	387338	6626
Anal and rectal polyp	digestive	565.1	7408	387338	14215
Peritonitis and retroperitoneal infections	digestive	567	887	387338	20736
Other disorders of peritoneum	digestive	568	3308	387338	18315
Peritoneal adhesions (postoperative) (postinfection)	digestive	568.1	3108	387338	18515
Other disorders of intestine	digestive	569	4200	387338	17423
Chronic liver disease and cirrhosis	digestive	571	2895	400055	6011
Other chronic nonalcoholic liver disease	digestive	571.5	1664	400055	7242
Liver abscess and sequelae of chronic liver disease	digestive	571.8	942	400055	7964
Portal hypertension	digestive	571.81	529	400055	8377
Ascites (non malignant)	digestive	572	1547	400055	7359
Other disorders of liver	digestive	573	5847	400055	3059
Jaundice (not of newborn)	digestive	573.5	897	400055	8009
Abnormal results of function study of liver	digestive	573.7	3479	400055	5427
Cholelithiasis and cholecystitis	digestive	574	16225	391307	1429
Cholelithiasis	digestive	574.1	13777	391307	3877
Cholelithiasis with acute cholecystitis	digestive	574.11	1513	391307	16141
Cholelithiasis with other cholecystitis	digestive	574.12	5472	391307	12182
Calculus of bile duct	digestive	574.2	2634	391307	15020
Cholecystitis without cholelithiasis	digestive	574.3	2761	391307	14893
Other biliary tract disease	digestive	575	3892	391307	13762
Obstruction of bile duct	digestive	575.2	777	391307	16877
Other disorders of gallbladder	digestive	575.7	1412	391307	16242
Other disorders of biliary tract	digestive	575.8	1040	391307	16614
Diseases of pancreas	digestive	577	2690	406271	0
Acute pancreatitis	digestive	577.1	1986	406271	704
Chronic pancreatitis	digestive	577.2	514	406271	2176
Gastrointestinal hemorrhage	digestive	578	21137	385157	2667
Hematemesis	digestive	578.1	1961	385157	21843
Blood in stool	digestive	578.2	2639	385157	21165
Hemorrhage of rectum and anus	digestive	578.8	13222	385157	10582
Hemorrhage of gastrointestinal tract	digestive	578.9	5229	385157	18575
Other symptoms involving abdomen and pelvis	digestive	579	3195	385157	20609
Nonspecific abnormal findings in stool contents	digestive	579.8	1659	385157	22145
Malposition and malpresentation of fetus or obstruction	digestive	652	1720	405994	1247
Simple and unspecified goiter	endocrine/metabolic	240	602	391429	16930
Nontoxic nodular goiter	endocrine/metabolic	241	1143	391429	16389
Nontoxic multinodular goiter	endocrine/metabolic	241.2	680	391429	16852
Thyrotoxicosis with or without goiter	endocrine/metabolic	242	1860	391429	15672
Hypothyroidism	endocrine/metabolic	244	14871	391429	2661
Secondary hypothyroidism	endocrine/metabolic	244.1	1117	391429	16415
Hypothyroidism NOS	endocrine/metabolic	244.4	14171	391429	3361
Diabetes mellitus	endocrine/metabolic	250	20203	388756	2
Type 1 diabetes	endocrine/metabolic	250.1	2660	388756	17545
Type 2 diabetes	endocrine/metabolic	250.2	18945	388756	1260
Type 2 diabetes with ophthalmic manifestations	endocrine/metabolic	250.23	1298	388756	18907
Type 2 diabetes with neurological manifestations	endocrine/metabolic	250.24	575	388756	19630
Abnormal glucose	endocrine/metabolic	250.4	685	388756	19520
Diabetic retinopathy	endocrine/metabolic	250.7	1339	396859	10763
Other disorders of pancreatic internal secretion	endocrine/metabolic	251	943	405386	2632
Hypoglycemia	endocrine/metabolic	251.1	939	386319	21703
Disorders of parathyroid gland	endocrine/metabolic	252	877	405386	2698
Hyperparathyroidism	endocrine/metabolic	252.1	781	405386	2794
Disorders of the pituitary gland and its hypothalamic control	endocrine/metabolic	253	693	405386	2882
Disorders of adrenal glands	endocrine/metabolic	255	642	405386	2933
Protein-calorie malnutrition	endocrine/metabolic	260	1057	406492	1412
Anorexia	endocrine/metabolic	260.6	835	406492	1634
Vitamin deficiency	endocrine/metabolic	261	1208	406492	1261
Vitamin B-complex deficiencies	endocrine/metabolic	261.2	754	406492	1715
Disorders of lipoid metabolism	endocrine/metabolic	272	35927	373034	0
Hyperlipidemia	endocrine/metabolic	272.1	35844	373034	83
Hypercholesterolemia	endocrine/metabolic	272.11	33242	373034	2685
Gout and other crystal arthropathies	endocrine/metabolic	274	3763	405198	0
Gout	endocrine/metabolic	274.1	3195	405198	568
Crystal arthropathies	endocrine/metabolic	274.2	616	405198	3147
Chondrocalcinosis	endocrine/metabolic	274.21	560	405198	3203
Disorders of mineral metabolism	endocrine/metabolic	275	2127	406834	0
Disorders of calcium/phosphorus metabolism	endocrine/metabolic	275.5	1204	406834	923
Disorders of fluid, electrolyte, and acid-base balance	endocrine/metabolic	276	7455	401506	0
Electrolyte imbalance	endocrine/metabolic	276.1	4123	401506	3332
Hyposmolality and/or hyponatremia	endocrine/metabolic	276.12	1826	401506	5629
Hyperpotassemia	endocrine/metabolic	276.13	975	401506	6480
Hypopotassemia	endocrine/metabolic	276.14	1430	401506	6025
Acid-base balance disorder	endocrine/metabolic	276.4	1161	401506	6294
Acidosis	endocrine/metabolic	276.41	1055	401506	6400
Hypovolemia	endocrine/metabolic	276.5	2834	401506	4621
Other disorders of metabolism	endocrine/metabolic	277	1424	407537	0
Overweight, obesity and other hyperalimentation	endocrine/metabolic	278	10968	397993	0
Obesity	endocrine/metabolic	278.1	10799	397993	169
Nephritis; nephrosis; renal sclerosis	genitourinary	580	1522	397602	9837
Glomerulonephritis	genitourinary	580.1	1033	397602	10326
Chronic glomerulonephritis, NOS	genitourinary	580.14	845	397602	10514
Renal failure	genitourinary	585	6985	397602	4374
Acute renal failure	genitourinary	585.1	4521	397602	6838
Renal failure NOS	genitourinary	585.2	1412	397602	9947
Chronic renal failure [CKD]	genitourinary	585.3	2629	397602	8730
Other disorders of the kidney and ureters	genitourinary	586	3362	397602	7997
Cyst of kidney, acquired	genitourinary	586.2	1260	397602	10099
Stricture/obstruction of ureter	genitourinary	586.4	913	397602	10446
Pyelonephritis	genitourinary	590	1324	379936	27701
Urinary tract infection	genitourinary	591	12491	379936	16534
Cystitis and urethritis	genitourinary	592	3088	379936	25937
Cystitis	genitourinary	592.1	2948	379936	26077
Chronic cystitis	genitourinary	592.12	892	379936	28133
Hematuria	genitourinary	593	16409	379936	12616
Urinary calculus	genitourinary	594	6643	401005	1313
Calculus of kidney	genitourinary	594.1	3191	401005	4765
Calculus of lower urinary tract	genitourinary	594.2	778	401005	7178
Calculus of ureter	genitourinary	594.3	2417	401005	5539
Renal colic	genitourinary	594.8	2055	401005	5901
Hydronephrosis	genitourinary	595	1951	401005	6005
Other disorders of bladder	genitourinary	596	9933	394699	4329
Bladder neck obstruction	genitourinary	596.1	1980	394699	12282
Functional disorders of bladder	genitourinary	596.5	1664	394699	12598
Other disorders of urethra and urinary tract	genitourinary	597	4069	394699	10193
Urethral stricture (not specified as infectious)	genitourinary	597.1	3331	394699	10931
Abnormal findings on examination of urine	genitourinary	598	3547	405414	0
Other symptoms/disorders or the urinary system	genitourinary	599	24031	384930	0
Retention of urine	genitourinary	599.2	6755	384930	17276
Dysuria	genitourinary	599.3	1199	384930	22832
Urinary incontinence	genitourinary	599.4	8856	384930	15175
Frequency of urination and polyuria	genitourinary	599.5	4037	384930	19994
Other abnormality of urination	genitourinary	599.9	1926	384930	22105
Other disorders of male genital organs	genitourinary	608	2833	389094	17034
Benign mammary dysplasias	genitourinary	610	3379	401746	3836
Cystic mastopathy	genitourinary	610.1	928	401746	6287
Benign neoplasm of breast	genitourinary	610.4	1553	401746	5662
Other specified benign mammary dysplasias	genitourinary	610.8	696	401746	6519
Abnormal findings on mammogram or breast exam	genitourinary	611	1580	401746	5635
Lump or mass in breast	genitourinary	611.3	1525	401746	5690
Breast conditions, congenital or relating to hormones	genitourinary	612	942	401746	6273
Hypertrophy of breast (Gynecomastia)	genitourinary	612.2	854	401746	6361
Other nonmalignant breast conditions	genitourinary	613	1983	406978	0
Inflammatory disease of breast	genitourinary	613.1	723	406978	1260
Other signs and symptoms in breast	genitourinary	613.7	704	406978	1279
Inflammatory diseases of female pelvic organs	genitourinary	614	6204	399757	3000
Pelvic peritoneal adhesions, female (postoperative) (postinfection)	genitourinary	614.1	2546	399757	6658
Pelvic inflammatory disease (PID)	genitourinary	614.3	936	399757	8268
Inflammatory disease of cervix, vagina, and vulva	genitourinary	614.5	2864	399757	6340
Cervicitis and endocervicitis	genitourinary	614.51	1323	399757	7881
Cyst or abscess of Bartholin's gland	genitourinary	614.53	758	399757	8446
Endometriosis	genitourinary	615	4053	399757	5151
Genital prolapse	genitourinary	618	11966	396730	265
Prolapse of vaginal walls	genitourinary	618.1	7462	396730	4769
Uterine/Uterovaginal prolapse	genitourinary	618.2	5428	396730	6803
Prolapse of vaginal vault after hysterectomy	genitourinary	618.5	513	396730	11718
Vaginal enterocele, congenital or acquired	genitourinary	618.6	681	396730	11550
Noninflammatory female genital disorders	genitourinary	619	9332	399629	0
Noninflammatory disorders of ovary, fallopian tube, and broad ligament	genitourinary	619.1	730	399629	8602
Disorders of uterus, NEC	genitourinary	619.2	3336	399629	5996
Noninflammatory disorders of cervix	genitourinary	619.3	2884	399629	6448
Noninflammatory disorders of vagina	genitourinary	619.4	1776	399629	7556
Noninflammatory disorders of vulva and perineum	genitourinary	619.5	1355	399629	7977
Endometrial hyperplasia	genitourinary	621	1133	396384	11444
Polyp of female genital organs	genitourinary	622	10881	396384	1696
Polyp of corpus uteri	genitourinary	622.1	7910	396384	4667
Mucous polyp of cervix	genitourinary	622.2	3450	396384	9127
Hypertrophy of female genital organs	genitourinary	623	1275	396384	11302
Symptoms involving female genital tract	genitourinary	624	6688	399509	2764
stress incontinence, female	genitourinary	624.9	5924	399509	3528
Pain and other symptoms associated with female genital organs	genitourinary	625	3003	399509	6449
Dyspareunia	genitourinary	625.1	1192	399509	8260
Disorders of menstruation and other abnormal bleeding from female genital tract	genitourinary	626	18580	377857	12524
Irregular menstrual cycle/bleeding	genitourinary	626.1	15880	377857	15224
Excessive or frequent menstruation	genitourinary	626.12	9820	377857	21284
Irregular menstrual cycle	genitourinary	626.13	1989	377857	29115
Irregular menstrual bleeding	genitourinary	626.14	3817	377857	27287
Dysmenorrhea	genitourinary	626.2	1787	377857	29317
Infertility, female	genitourinary	626.8	1370	377857	29734
Menopausal and postmenopausal disorders	genitourinary	627	10699	377857	20405
Postmenopausal bleeding	genitourinary	627.1	9109	377857	21995
Postmenopausal atrophic vaginitis	genitourinary	627.3	1115	377857	29989
Ovarian cyst	genitourinary	628	4777	377857	26327
Disorders of iron metabolism	hematopoietic	275.1	669	406834	1458
Iron deficiency anemias	hematopoietic	280	7787	390026	11148
Iron deficiency anemias, unspecified or not due to blood loss	hematopoietic	280.1	7414	390026	11521
Other deficiency anemia	hematopoietic	281	1133	390026	17802
Megaloblastic anemia	hematopoietic	281.1	1076	390026	17859
Pernicious anemia	hematopoietic	281.11	754	390026	18181
Other anemias	hematopoietic	285	12256	390026	6679
Anemia of chronic disease	hematopoietic	285.2	702	390026	18233
Coagulation defects	hematopoietic	286	941	406281	1739
Purpura and other hemorrhagic conditions	hematopoietic	287	1791	406281	889
Thrombocytopenia	hematopoietic	287.3	1563	406281	1117
Diseases of white blood cells	hematopoietic	288	3788	401375	3798
Decreased white blood cell count	hematopoietic	288.1	3184	401375	4402
Neutropenia	hematopoietic	288.11	3184	401375	4402
Other diseases of blood and blood-forming organs	hematopoietic	289	4177	401375	3409
Lymphadenitis	hematopoietic	289.4	2622	401375	4964
Diseases of spleen	hematopoietic	289.5	515	401375	7071
Intestinal infection	infectious diseases	008	8991	399970	0
Bacterial enteritis	infectious diseases	008.5	2737	399970	6254
Intestinal infection due to C. difficile	infectious diseases	008.52	650	399970	8341
Viral Enteritis	infectious diseases	008.6	862	399970	8129
Septicemia	infectious diseases	038	4005	393897	11059
Gram negative septicemia	infectious diseases	38.1	832	393897	14232
Bacterial infection NOS	infectious diseases	041	12187	393897	2877
Staphylococcus infections	infectious diseases	041.1	3149	393897	11915
Streptococcus infection	infectious diseases	041.2	1644	393897	13420
E. coli	infectious diseases	041.4	2744	393897	12320
Viral hepatitis	infectious diseases	070	1215	403316	4430
Viral warts & HPV	infectious diseases	078	1007	403316	4638
Viral infection	infectious diseases	079	2806	403316	2839
Postoperative infection	infectious diseases	080	4489	402343	2129
Infection/inflammation of internal prosthetic device; implant; and graft	infectious diseases	081	2485	402343	4133
Candidiasis	infectious diseases	112	2134	406301	526
Sepsis and SIRS	infectious diseases	994	2811	406150	0
Sepsis	infectious diseases	994.2	2811	406150	0
Burns	injuries & poisonings	1000	579	408382	0
Foreign body injury	injuries & poisonings	1001	1210	407751	0
Crushing or internal injury to organs	injuries & poisonings	1008	1007	407954	0
Injury, NOS	injuries & poisonings	1009	8440	400521	0
Complications of surgical and medical procedures	injuries & poisonings	1011	9140	399821	0
Nonspecific abnormal findings on radiological and other examination of musculoskeletal system	injuries & poisonings	793	698	408263	0
Fracture of lower limb	injuries & poisonings	800	7251	387765	13945
Fracture of neck of femur	injuries & poisonings	800.1	1814	387765	19382
Fracture of tibia and fibula	injuries & poisonings	800.3	2162	387765	19034
Fracture of patella	injuries & poisonings	800.4	768	387765	20428
Fracture of ankle and foot	injuries & poisonings	801	2339	387765	18857
Fracture of foot	injuries & poisonings	801.1	1842	387765	19354
Fracture of pelvis	injuries & poisonings	802	722	387765	20474
Fracture of upper limb	injuries & poisonings	803	8521	387765	12675
Fracture of humerus	injuries & poisonings	803.1	1692	387765	19504
Fracture of radius and ulna	injuries & poisonings	803.2	5246	387765	15950
Fracture of clavicle or scapula	injuries & poisonings	803.3	1521	387765	19675
Fracture of hand or wrist	injuries & poisonings	804	3357	387765	17839
Fracture of vertebral column without mention of spinal cord injury	injuries & poisonings	805	1352	387765	19844
Fracture of ribs	injuries & poisonings	807	775	387765	20421
Fracture of unspecified bones	injuries & poisonings	809	1304	387765	19892
Intracranial hemorrhage (injury)	injuries & poisonings	818	508	405554	2899
Skull and face fracture and other intercranial injury	injuries & poisonings	819	2957	405554	450
Torus fracture	injuries & poisonings	823	1674	385157	22130
Dislocation	injuries & poisonings	830	2094	391457	15410
Internal derangement of knee	injuries & poisonings	835	15430	391457	2074
Traumatic arthropathy	injuries & poisonings	836	528	391457	16976
Hemorrhage or hematoma complicating a procedure	injuries & poisonings	850	5329	394929	8703
Complication of colostomy or enterostomy	injuries & poisonings	853	502	394929	13530
Complications of cardiac/vascular device, implant, and graft	injuries & poisonings	854	1789	394929	12243
Mechanical complication of unspecified genitourinary device, implant, and graft	injuries & poisonings	857	1241	394929	12791
Complication of internal orthopedic device	injuries & poisonings	858	3167	394929	10865
Complication due to other implant and internal device	injuries & poisonings	859	3265	394929	10767
Open wounds of head; neck; and trunk	injuries & poisonings	870	3837	400426	4698
Other open wound of head and face	injuries & poisonings	870.3	2919	400426	5616
Open wounds of extremities	injuries & poisonings	871	4219	400426	4316
Injuries to the nervous system	injuries & poisonings	907	1315	407496	150
Superficial injury without mention of infection	injuries & poisonings	915	4289	403595	1077
Contusion	injuries & poisonings	916	1486	407475	0
Anaphylactic shock NOS	injuries & poisonings	946	548	404817	3596
Poisoning by antibiotics	injuries & poisonings	960	18430	381797	8734
Allergy/adverse effect of penicillin	injuries & poisonings	960.2	16090	381797	11074
Poisoning by other anti-infectives	injuries & poisonings	961	1256	381797	25908
Poisoning/allergy of sulfonamides	injuries & poisonings	961.1	874	381797	26290
Poisoning by analgesics, antipyretics, and antirheumatics	injuries & poisonings	965	6910	381797	20254
Opiates and related narcotics causing adverse effects in therapeutic use	injuries & poisonings	965.1	1150	381797	26014
Poisoning by anticonvulsants and anti-Parkinsonism drugs	injuries & poisonings	966	509	381797	26655
Adverse effects of sedatives or other central nervous system depressants and anesthetics	injuries & poisonings	967	588	381797	26576
Poisoning by psychotropic agents	injuries & poisonings	969	1940	381797	25224
Adverse drug events and drug allergies	injuries & poisonings	979	695	381797	26469
Effects radiation NOS	injuries & poisonings	990	3130	403295	2536
Delirium dementia and amnestic and other cognitive disorders	mental disorders	290	1970	402383	4608
Dementias	mental disorders	290.1	956	402383	5622
Delirium due to conditions classified elsewhere	mental disorders	290.2	654	402383	5924
Other specified nonpsychotic and/or transient mental disorders	mental disorders	291	641	402383	5937
Neurological disorders	mental disorders	292	4655	402383	1923
Aphasia/speech disturbance	mental disorders	292.1	1514	402383	5064
Memory loss	mental disorders	292.3	700	402383	5878
Altered mental status	mental disorders	292.4	2189	402383	4389
Symptoms involving head and neck	mental disorders	293	2986	405975	0
Swelling, mass, or lump in head and neck [Space-occupying lesion, intracranial NOS]	mental disorders	293.1	907	405975	2079
Schizophrenia and other psychotic disorders	mental disorders	295	850	365476	42635
Schizophrenia	mental disorders	295.1	571	365476	42914
Mood disorders	mental disorders	296	12560	365476	30925
Bipolar	mental disorders	296.1	1064	365476	42421
Depression	mental disorders	296.2	11901	365476	31584
Anxiety disorders	mental disorders	300	6939	365476	36546
Anxiety disorder	mental disorders	300.1	6375	365476	37110
Agorophobia, social phobia, and panic disorder	mental disorders	300.12	709	365476	42776
Phobia	mental disorders	300.13	503	365476	42982
Psychogenic and somatoform disorders	mental disorders	303	529	365476	42956
Other mental disorder	mental disorders	306	28791	365476	14694
Alcohol-related disorders	mental disorders	317	12922	379355	16684
Alcoholism	mental disorders	317.1	8968	379355	20638
Alcoholic liver damage	mental disorders	317.11	802	379355	28804
Tobacco use disorder	mental disorders	318	19780	379355	9826
Osteomyelitis, periostitis, and other infections involving bone	musculoskeletal	710	612	365819	42530
Osteomyelitis	musculoskeletal	710.1	565	365819	42577
Rheumatoid arthritis and other inflammatory polyarthropathies	musculoskeletal	714	4879	365085	38997
Rheumatoid arthritis	musculoskeletal	714.1	4412	365085	39464
Other inflammatory spondylopathies	musculoskeletal	715	1671	365085	42205
Ankylosing spondylitis	musculoskeletal	715.2	620	365085	43256
Other arthropathies	musculoskeletal	716	38715	365819	4427
Unspecified polyarthropathy or polyarthritis	musculoskeletal	716.1	3535	365819	39607
Unspecified monoarthritis	musculoskeletal	716.2	15790	365819	27352
Arthropathy NOS	musculoskeletal	716.9	37043	365819	6099
Polymyalgia Rheumatica	musculoskeletal	717	1152	407809	0
Spinal stenosis	musculoskeletal	720	3733	391917	13311
Spondylosis and allied disorders	musculoskeletal	721	7930	391917	9114
Spondylosis without myelopathy	musculoskeletal	721.1	5077	391917	11967
Intervertebral disc disorders	musculoskeletal	722	9241	391917	7803
Displacement of intervertebral disc	musculoskeletal	722.1	513	391917	16531
Degeneration of intervertebral disc	musculoskeletal	722.6	2846	391917	14198
Other and unspecified disc disorder	musculoskeletal	722.9	4434	391917	12610
Other disorders of cervical region	musculoskeletal	723	521	391917	16523
Other and unspecified disorders of back	musculoskeletal	724	2077	391917	14967
Other unspecified back disorders	musculoskeletal	724.9	1617	391917	15427
Peripheral enthesopathies and allied syndromes	musculoskeletal	726	14983	378711	15267
Enthesopathy	musculoskeletal	726.1	9668	378711	20582
Bursitis	musculoskeletal	726.3	858	378711	29392
Other disorders of synovium, tendon, and bursa	musculoskeletal	727	7629	378711	22621
Synovitis and tenosynovitis	musculoskeletal	727.1	2754	378711	27496
Ganglion and cyst of synovium, tendon, and bursa	musculoskeletal	727.4	3185	378711	27065
Rupture of synovium	musculoskeletal	727.5	593	378711	29657
Disorders of muscle, ligament, and fascia	musculoskeletal	728	4488	378711	25762
Fasciitis	musculoskeletal	728.7	3843	378711	26407
Contracture of palmar fascia [Dupuytren's disease]	musculoskeletal	728.71	3503	378711	26747
Other disorders of soft tissues	musculoskeletal	729	6170	378711	24080
Rheumatism, unspecified and fibrositis	musculoskeletal	729.1	1010	378711	29240
Other disorders of bone and cartilage	musculoskeletal	733	3773	391041	14147
Aseptic necrosis of bone	musculoskeletal	733.4	542	391041	17378
Malunion and nonunion of fracture	musculoskeletal	733.8	1268	391041	16652
Acquired foot deformities	musculoskeletal	735	9865	394914	4182
Acquired toe deformities	musculoskeletal	735.2	5144	394914	8903
Hammer toe (acquired)	musculoskeletal	735.21	1939	394914	12108
Hallux rigidus	musculoskeletal	735.23	1561	394914	12486
Hallux valgus (Bunion)	musculoskeletal	735.3	6699	394914	7348
Other acquired deformities of limbs	musculoskeletal	736	1649	394914	12398
Curvature of spine	musculoskeletal	737	1134	394914	12913
Kyphoscoliosis and scoliosis	musculoskeletal	737.3	1063	394914	12984
Other acquired musculoskeletal deformity	musculoskeletal	738	1921	394914	12126
Acquired spondylolisthesis	musculoskeletal	738.4	1521	394914	12526
Osteoarthrosis	musculoskeletal	740	28439	380522	0
Osteoarthritis; localized	musculoskeletal	740.1	17691	380522	10748
Osteoarthrosis, localized, primary	musculoskeletal	740.11	9069	380522	19370
Osteoarthrosis, generalized	musculoskeletal	740.2	599	380522	27840
Osteoarthrosis NOS	musculoskeletal	740.9	12436	380522	16003
Symptoms and disorders of the joints	musculoskeletal	741	3634	402633	2694
Stiffness of joint	musculoskeletal	741.2	615	402633	5713
Joint effusions	musculoskeletal	741.4	1425	402633	4903
Derangement of joint, non-traumatic	musculoskeletal	742	2913	402633	3415
Other derangement of joint	musculoskeletal	742.9	2000	402633	4328
Osteoporosis, osteopenia and pathological fracture	musculoskeletal	743	7682	401279	0
Osteoporosis	musculoskeletal	743.1	6484	401279	1198
Osteoporosis NOS	musculoskeletal	743.11	5622	401279	2060
Other specified osteoporosis	musculoskeletal	743.13	532	401279	7150
Pathologic fracture	musculoskeletal	743.2	514	401279	7168
Osteopenia or other disorder of bone and cartilage	musculoskeletal	743.9	820	401279	6862
Pain in joint	musculoskeletal	745	8037	400924	0
Cancer of mouth	neoplasms	145	643	406821	1497
Cancer of larynx, pharynx, nasal cavities	neoplasms	149	628	406821	1512
Cancer of esophagus	neoplasms	150	720	393372	14869
Cancer of stomach	neoplasms	151	554	393372	15035
Colorectal cancer	neoplasms	153	4562	382756	21643
Colon cancer	neoplasms	153.2	3051	382756	23154
Malignant neoplasm of rectum, rectosigmoid junction, and anus	neoplasms	153.3	2095	382756	24110
Pancreatic cancer	neoplasms	157	589	393372	15000
Neoplasm of unspecified nature of digestive system	neoplasms	158	1056	393372	14533
Malignant neoplasm of other and ill-defined sites within the digestive organs and peritoneum	neoplasms	159	5584	393372	10005
Cancer within the respiratory system	neoplasms	165	2700	406226	35
Cancer of bronchus; lung	neoplasms	165.1	2101	406226	634
Skin cancer	neoplasms	172	13752	395071	138
Melanomas of skin, dx or hx	neoplasms	172.1	2691	395071	11199
Melanomas of skin	neoplasms	172.11	2691	395071	11199
Other non-epithelial cancer of skin	neoplasms	172.2	11149	395071	2741
Carcinoma in situ of skin	neoplasms	172.3	667	395071	13223
Breast cancer	neoplasms	174	12898	388549	7514
Breast cancer [female]	neoplasms	174.1	12671	388549	7741
Malignant neoplasm of female breast	neoplasms	174.11	11874	388549	8538
Acquired absence of breast	neoplasms	175	2415	387566	18980
Cervical cancer and dysplasia	neoplasms	180	3653	381902	23406
Cervical cancer	neoplasms	180.1	1659	381902	25400
Cervical intraepithelial neoplasia [CIN] [Cervical dysplasia]	neoplasms	180.3	2090	381902	24969
Malignant neoplasm of uterus	neoplasms	182	1284	381967	25710
Cancer of other female genital organs	neoplasms	184	2463	389695	16803
Malignant neoplasm of ovary and other uterine adnexa	neoplasms	184.1	2127	389695	17139
Malignant neoplasm of ovary	neoplasms	184.11	2103	389695	17163
Malignant neoplasm of testis	neoplasms	187.2	2981	401788	4192
Cancer of urinary organs (incl. kidney and bladder)	neoplasms	189	4165	404796	0
Cancer of kidney and renal pelvis	neoplasms	189.1	1045	404796	3120
Malignant neoplasm of kidney, except pelvis	neoplasms	189.11	1002	404796	3163
Cancer of bladder	neoplasms	189.2	2427	404796	1738
Malignant neoplasm of bladder	neoplasms	189.21	2146	404796	2019
Manlignant and unknown neoplasms of brain and nervous system	neoplasms	191	655	407239	1067
Cancer of brain and nervous system	neoplasms	191.1	531	407239	1191
Cancer, suspected or other	neoplasms	195	16725	370604	21632
Malignant neoplasm, other	neoplasms	195.1	15979	370604	22378
Chemotherapy	neoplasms	197	21798	370604	16559
Secondary malignant neoplasm	neoplasms	198	9483	370604	28874
Secondary malignancy of lymph nodes	neoplasms	198.1	5379	370604	32978
Secondary malignancy of respiratory organs	neoplasms	198.2	2211	370604	36146
Secondary malignant neoplasm of digestive systems	neoplasms	198.3	1519	370604	36838
Secondary malignant neoplasm of liver	neoplasms	198.4	2638	370604	35719
Secondary malignancy of brain/spine	neoplasms	198.5	806	370604	37551
Secondary malignancy of bone	neoplasms	198.6	2151	370604	36206
Neoplasm of uncertain behavior	neoplasms	199	1412	370604	36945
Myeloproliferative disease	neoplasms	200	995	404466	3500
Cancer of other lymphoid, histiocytic tissue	neoplasms	202	2270	404466	2225
Non-Hodgkins lymphoma	neoplasms	202.2	1793	404466	2702
Large cell lymphoma	neoplasms	202.24	573	404466	3922
Leukemia	neoplasms	204	1661	404466	2834
Lymphoid leukemia	neoplasms	204.1	578	404466	3917
Lymphoid leukemia, chronic	neoplasms	204.12	506	404466	3989
Multiple myeloma	neoplasms	204.4	552	404466	3943
Benign neoplasm of colon	neoplasms	208	20204	386011	2746
Benign neoplasm of lip, oral cavity, and pharynx	neoplasms	210	984	406821	1156
Benign neoplasm of other parts of digestive system	neoplasms	211	5280	395301	8380
Lipoma	neoplasms	214	6271	401613	1077
Lipoma of skin and subcutaneous tissue	neoplasms	214.1	4611	401613	2737
Other benign neoplasm of connective and other soft tissue	neoplasms	215	1110	401613	6238
Benign neoplasm of skin	neoplasms	216	7722	400618	621
Vascular hamartomas and non-neoplastic nevi	neoplasms	217	649	400618	7694
Nevus, non-neoplastic	neoplasms	217.1	597	400618	7746
Benign neoplasm of uterus	neoplasms	218	10610	391653	6698
Uterine leiomyoma	neoplasms	218.1	10345	391653	6963
Benign neoplasm of ovary	neoplasms	220	1482	380325	27154
Benign neoplasm of brain and other parts of nervous system	neoplasms	225	828	407239	894
Benign neoplasm of brain, cranial nerves, meninges	neoplasms	225.1	774	407239	948
Benign neoplasm of other endocrine glands and related structures	neoplasms	227	876	407399	686
Hemangioma and lymphangioma, any site	neoplasms	228	1603	407358	0
Benign neoplasm of unspecified sites	neoplasms	229	2402	406559	0
Sleep disorders	neurological	327	5238	403723	0
Sleep apnea	neurological	327.3	4471	403723	767
Other cerebral degenerations	neurological	331	1112	395209	12640
Parkinson's disease	neurological	332	1127	395209	12625
Extrapyramidal disease and abnormal movement disorders	neurological	333	891	395209	12861
Degenerative disease of the spinal cord	neurological	334	1789	395209	11963
Multiple sclerosis	neurological	335	1356	395209	12396
Other headache syndromes	neurological	339	7891	398780	2290
Migraine	neurological	340	2870	398780	7311
Hemiplegia	neurological	342	1500	395209	12252
Other paralytic syndromes	neurological	344	660	395209	13092
Epilepsy, recurrent seizures, convulsions	neurological	345	5087	395209	8665
Epilepsy	neurological	345.1	901	395209	12851
Convulsions	neurological	345.3	2232	395209	11520
Other conditions of brain	neurological	348	1426	395209	12326
Abnormal movement	neurological	350	2744	406217	0
Abnormal involuntary movements	neurological	350.1	888	406217	1856
Abnormality of gait	neurological	350.2	1601	406217	1143
Other peripheral nerve disorders	neurological	351	12592	394067	2302
Disorders of other cranial nerves	neurological	352	1393	394067	13501
Facial nerve disorders [CN7]	neurological	352.2	880	394067	14014
Nerve root and plexus disorders	neurological	353	1139	394067	13755
Inflammatory and toxic neuropathy	neurological	357	1368	406852	741
Miscarriage; stillbirth	pregnancy complications	634	5463	400946	2552
Missed abortion/Hydatidiform mole	pregnancy complications	634.1	1251	400946	6764
Hemorrhage during pregnancy; childbirth and postpartum	pregnancy complications	635	2005	400946	6010
Antepartum hemorrhage, abruptio placentae, and placenta previa	pregnancy complications	635.2	866	400946	7149
Placenta previa and abruptio placenta	pregnancy complications	635.3	1274	400946	6741
Early or threatened labor; hemorrhage in early pregnancy	pregnancy complications	636	2558	400946	5457
Early onset of delivery	pregnancy complications	636.2	617	400946	7398
Hemorrhage in early pregnancy	pregnancy complications	636.3	1083	400946	6932
Hypertension complicating pregnancy, childbirth, and the puerperium	pregnancy complications	642	1114	407847	0
Late pregnancy and failed induction	pregnancy complications	645	1256	407705	0
Other complications of pregnancy NEC	pregnancy complications	646	2235	406726	0
Normal delivery	pregnancy complications	650	1928	407033	0
Problems associated with amniotic cavity and membranes	pregnancy complications	653	1404	405994	1563
Known or suspected fetal abnormality affecting management of mother	pregnancy complications	655	4325	404636	0
Fetal distress and abnormal forces of labor	pregnancy complications	661	2272	401037	5652
Umbilical cord complications during labor and delivery	pregnancy complications	663	533	401037	7391
Obstetrical/birth trauma	pregnancy complications	665	5335	401037	2589
Complications of labor and delivery NEC	pregnancy complications	669	2559	401037	5365
Acute upper respiratory infections of multiple or unspecified sites	respiratory	465	2335	406447	179
Acute pharyngitis	respiratory	465.2	870	406447	1644
Septal Deviations/Turbinate Hypertrophy	respiratory	470	4939	390045	13977
Nasal polyps	respiratory	471	3311	390045	15605
Chronic pharyngitis and nasopharyngitis	respiratory	472	966	390045	17950
Diseases of the larynx and vocal cords	respiratory	473	2630	390045	16286
Voice disturbance	respiratory	473.4	1086	390045	17830
Acute and chronic tonsillitis	respiratory	474	2013	390045	16903
Acute tonsillitis	respiratory	474.1	614	390045	18302
Chronic tonsillitis and adenoiditis	respiratory	474.2	1126	390045	17790
Chronic sinusitis	respiratory	475	2602	390045	16314
Allergic rhinitis	respiratory	476	1060	390045	17856
Epistaxis or throat hemorrhage	respiratory	477	2456	390045	16460
Other upper respiratory disease	respiratory	479	4101	390045	14815
Pneumonia	respiratory	480	10059	398538	364
Bacterial pneumonia	respiratory	480.1	6710	398538	3713
Pneumococcal pneumonia	respiratory	480.11	5951	398538	4472
Asthma	respiratory	495	26332	375505	7124
Chronic airway obstruction	respiratory	496	10502	375505	22954
Emphysema	respiratory	496.1	1727	375505	31729
Chronic bronchitis	respiratory	496.2	2934	375505	30522
Obstructive chronic bronchitis	respiratory	496.21	2698	375505	30758
Bronchiectasis	respiratory	496.3	1882	375505	31574
Bronchitis	respiratory	497	631	375505	32825
Pneumonitis due to inhalation of food or vomitus	respiratory	501	586	397411	10964
Postinflammatory pulmonary fibrosis	respiratory	502	887	397411	10663
Empyema and pneumothorax	respiratory	506	1174	397411	10376
Pleurisy; pleural effusion	respiratory	507	6448	397411	5102
Pulmonary collapse; interstitial and compensatory emphysema	respiratory	508	2005	397411	9545
Respiratory failure, insufficiency, arrest	respiratory	509	2565	397411	8985
Respiratory failure	respiratory	509.1	2018	397411	9532
Respiratory insufficiency	respiratory	509.2	1749	397411	9801
Other diseases of lung	respiratory	510	781	408180	0
Other symptoms of respiratory system	respiratory	512	9128	399833	0
Shortness of breath	respiratory	512.7	5884	399833	3244
Cough	respiratory	512.8	2884	399833	6244
Other dyspnea	respiratory	512.9	912	399833	8216
Respiratory abnormalities	respiratory	513	611	408350	0
Abnormal findings examination of lungs	respiratory	514	2500	406461	0
Abnormal sputum	respiratory	516	2167	406794	0
Hemoptysis	respiratory	516.1	2073	406794	94
Other diseases of respiratory system, not elsewhere classified	respiratory	519	9436	399525	0
Other diseases of respiratory system, NEC	respiratory	519.8	8844	399525	592
Retinal detachments and defects	sense organs	361	3263	397761	7937
Retinal detachment with retinal defect	sense organs	361.1	1392	397761	9808
Other retinal disorders	sense organs	362	3867	396859	8235
Degeneration of macula and posterior pole of retina	sense organs	362.2	2191	396859	9911
Macular degeneration (senile) of retina NOS	sense organs	362.29	2188	396859	9914
Retinal vascular changes and abnomalities	sense organs	362.4	849	396859	11253
Corneal opacity and other disorders of cornea	sense organs	364	732	397761	10468
Glaucoma	sense organs	365	4462	397761	6738
Open-angle glaucoma	sense organs	365.1	1043	397761	10157
Primary open angle glaucoma	sense organs	365.11	1037	397761	10163
Primary angle-closure glaucoma	sense organs	365.2	705	397761	10495
Cataract	sense organs	366	20352	388609	0
Senile cataract	sense organs	366.2	8369	388609	11983
Disorders of refraction and accommodation; blindness and low vision	sense organs	367	2431	406530	0
Myopia	sense organs	367.1	1257	406530	1174
Blindness and low vision	sense organs	367.9	723	406530	1708
Visual disturbances	sense organs	368	3307	405654	0
Amblyopia	sense organs	368.1	538	405654	2769
Diplopia and disorders of binocular vision	sense organs	368.2	732	405654	2575
Subjective visual disturbances	sense organs	368.9	615	405654	2692
Infection of the eye	sense organs	369	560	399306	9095
Inflammation of the eye	sense organs	371	3174	399306	6481
Inflammation of eyelids	sense organs	371.3	2396	399306	7259
Disorders of conjunctiva	sense organs	372	765	399306	8890
Other disorders of eyelids	sense organs	374	5726	399306	3929
Ectropion or entropion	sense organs	374.1	1068	399306	8587
Ptosis of eyelid	sense organs	374.3	1834	399306	7821
Disorders of lacrimal system	sense organs	375	2218	401245	5498
Epiphora	sense organs	375.2	899	401245	6817
Strabismus and other disorders of binocular eye movements	sense organs	378	1442	401245	6274
Strabismus (not specified as paralytic)	sense organs	378.1	918	401245	6798
Other disorders of eye	sense organs	379	3910	401245	3806
Disorders of vitreous body	sense organs	379.2	1372	401245	6344
Aphakia and other disorders of lens	sense organs	379.3	1825	401245	5891
Disorders of external ear	sense organs	380	1451	407510	0
Otitis externa	sense organs	380.1	524	407510	927
Otitis media and Eustachian tube disorders	sense organs	381	2259	404888	1814
Otitis media	sense organs	381.1	1824	404888	2249
Suppurative and unspecified otitis media	sense organs	381.11	856	404888	3217
Other disorders of tympanic membrane	sense organs	384	1364	404888	2709
Perforation of tympanic membrane	sense organs	384.4	1044	404888	3029
Other disorders of middle ear and mastoid	sense organs	385	828	404888	3245
Cholesteatoma	sense organs	385.3	608	404888	3465
Vertiginous syndromes and other disorders of vestibular system	sense organs	386	6134	402827	0
Meniere's disease	sense organs	386.1	578	402827	5556
Labyrinthitis	sense organs	386.3	767	402827	5367
Dizziness and giddiness (Light-headedness and vertigo)	sense organs	386.9	4611	402827	1523
Hearing loss	sense organs	389	4256	404562	143
Tinnitus	sense organs	389.4	515	404562	3884
Symptoms concerning nutrition, metabolism, and development	symptoms	1002	5512	403449	0
Other symptoms	symptoms	1005	1222	407739	0
Other tests	symptoms	1010	5972	402989	0
Effects of other external causes	symptoms	1015	4230	404731	0
Other ill-defined and unknown causes of morbidity and mortality	symptoms	1019	16398	392563	0
Pain	symptoms	338	771	408190	0
Back pain	symptoms	760	11274	397687	0
Cervicalgia	symptoms	761	1796	407165	0
Sciatica	symptoms	764	2383	405481	1097
Neuralgia, neuritis, and radiculitis NOS	symptoms	766	1181	405481	2299
Myalgia and myositis unspecified	symptoms	770	642	408319	0
Musculoskeletal symptoms referable to limbs	symptoms	771	5493	403468	0
Swelling of limb	symptoms	771.1	4663	403468	830
Symptoms of the muscles	symptoms	772	698	408263	0
Pain in limb	symptoms	773	6327	402634	0
Symptoms involving nervous and musculoskeletal systems	symptoms	781	1886	407075	0
Symptoms involving skin and other integumentary tissue	symptoms	782	1816	407145	0
Edema	symptoms	782.3	1648	407145	168
Fever of unknown origin	symptoms	783	3940	405021	0
Abdominal pain	symptoms	785	41316	367645	0
Syncope and collapse	symptoms	788	9163	399798	0
Nausea and vomiting	symptoms	789	11706	397255	0
Nonspecific findings on examination of blood	symptoms	790	6619	402342	0
Other abnormal blood chemistry	symptoms	790.6	6413	402342	206
Gangrene	symptoms	791	550	408411	0
Malaise and fatigue	symptoms	798	3429	405532	0
Chronic fatigue syndrome	symptoms	798.1	593	405532	2836

## Sheet: Table S3
Table S3. Significant SMR results between plasma proteins (In the deCODE cohort) and T1D.
ProbeChr	Protein	Probe_bp	topSNP	topSNP_chr	topSNP_bp	A1	A2	Freq	b_GWAS	se_GWAS	p_GWAS	b_pQTL	se_pQTL	p_pQTL	b_SMR	se_SMR	p_SMR	p_HEIDI	nsnp_HEIDI	p_SMR_fdr
1	PGM1	63626828	rs61765292	1	63647788	G	A	0.224652	0.0702718	0.0166946	2.56218e-05	0.1158	0.0103451	4.38001e-29	0.606838	0.154024	8.15159e-05	0.0831591	20	0.0040362
1	PTPN7	202154300	rs73085637	1	202160068	C	T	0.135189	0.076131	0.0200914	0.000151112	-0.0722	0.0112238	1.253e-10	-1.05445	0.322964	0.00109501	0.0286018	10	0.0441315
1	CNTN2	205060613	rs3753847	1	205045411	C	T	0.826044	-0.0676243	0.0192559	0.000444979	-0.7663	0.008573	0	0.0882478	0.0251478	0.000449513	0.947682	20	0.0190001
3	PROK2	71778430	rs7634474	3	71780316	G	A	0.823062	0.0616694	0.0189651	0.00114707	-0.6555	0.007676	0	-0.0940799	0.0289532	0.00115658	0.838195	20	0.0455537
5	IL7R	35866149	rs6451229	5	35866116	G	A	0.426441	0.071197	0.0158261	6.83675e-06	0.0789	0.00831803	2.41399e-21	0.90237	0.222	4.80898e-05	0.623275	20	0.00245117
5	PCSK1	96412238	rs13169290	5	96393702	A	G	0.260437	-0.0643408	0.0173271	0.000204574	-0.8815	0.006031	0	0.0729901	0.0196627	0.000205541	0.741353	20	0.00937376
5	ERAP1	96784455	rs30185	5	96789762	A	G	0.78827	-0.0655275	0.0181783	0.000312507	-1.1332	0.00458	0	0.0578252	0.0160433	0.000312962	0.304499	20	0.0139068
6	BTN3A1	26408722	rs149123117	6	26670390	G	A	0.0864811	0.341196	0.029042	7.19946e-32	-0.0751	0.0133511	1.855e-08	-4.54322	0.895487	3.90636e-07	0.0604607	20	2.94336e-05
6	PSMB9	32851994	rs453821	6	31967534	T	C	0.140159	-0.716484	0.0340648	3.27567e-98	0.0651	0.0114112	1.164e-08	-11.0059	1.9989	3.67131e-08	0.241529	20	3.34739e-06
6	ASF1A	118901662	rs150141688	6	118856872	A	T	0.195825	-0.0803363	0.0179551	7.6669e-06	0.1314	0.0106966	1.10099e-34	-0.611387	0.145426	2.62118e-05	0.758089	20	0.00137652
8	TNFRSF11B	118937721	rs2465403	8	119078588	A	G	0.62326	-0.0698205	0.0156022	7.63994e-06	0.1501	0.00823197	2.78406e-74	-0.46516	0.10703	1.38601e-05	0.0112537	20	0.000774825
11	DKK3	11982988	rs11022114	11	12017327	A	G	0.312127	-0.0564682	0.0164465	0.000595964	0.332	0.006955	0	-0.170085	0.0496656	0.000615703	0.154391	20	0.0254051
12	MANSC4	27771332	rs11049142	12	27776841	G	A	0.243539	-0.0824717	0.0195379	2.43092e-05	0.5717	0.007996	0	-0.144257	0.0342346	2.51136e-05	0.408498	20	0.00136006
14	WARS1	100355298	rs2273804	14	100376300	G	C	0.224652	-0.0853512	0.0191717	8.51001e-06	-0.2551	0.009555	4.95665e-157	0.334579	0.0761914	1.12673e-05	0.233609	20	0.000650876
15	CTSH	78935316	rs2289702	15	78944951	T	C	0.105368	-0.131116	0.0239844	4.58437e-08	-1.458	0.008024	0	0.0899287	0.0164576	4.64874e-08	0.455053	20	3.83632e-06
16	CTRB1	75222663	rs8051363	16	75221319	G	A	0.742545	-0.0729945	0.0191304	0.000135841	0.4059	0.007246	0	-0.179834	0.04724	0.000140772	0.227178	20	0.00659347
19	SIGLEC5	51637823	rs872629	19	51627385	A	C	0.124254	-0.0970421	0.0215013	6.38205e-06	-1.2088	0.007785	0	0.0802797	0.0177948	6.43988e-06	0.134838	20	0.000384838
19	SIGLEC14	51643152	rs872629	19	51627385	A	C	0.124254	-0.0970421	0.0215013	6.38205e-06	-1.2333	0.007923	0	0.0786849	0.0174413	6.43959e-06	0.112901	20	0.000384838
20	SIRPG	1643466	rs6043409	20	1635560	G	A	0.66004	0.080626	0.017151	2.5897e-06	0.1514	0.00857283	8.45601e-70	0.532536	0.117227	5.55207e-06	0.653462	20	0.000356361

## Sheet: Table S4
Table S4. Significant SMR results between plasma proteins (In the deCODE cohort) and T1D with coma.
ProbeChr	Protein	Probe_bp	topSNP	topSNP_chr	topSNP_bp	A1	A2	Freq	b_GWAS	se_GWAS	p_GWAS	b_pQTL	se_pQTL	p_pQTL	b_SMR	se_SMR	p_SMR	p_HEIDI	nsnp_HEIDI	p_SMR_fdr
1	PGM1	63626828	rs61765292	1	63647788	G	A	0.224652	0.124928	0.0335249	0.000194209	0.1158	0.0103451	4.38001e-29	1.07883	0.305128	0.000406773	0.652645	20	0.0281975
6	SCGN	25676992	rs10946789	6	25663675	G	A	0.284294	0.198064	0.0363749	5.17845e-08	-0.0757	0.00876516	5.798e-18	-2.61643	0.568044	4.10402e-06	0.016169	20	0.000418369
6	BTN3A1	26408722	rs149123117	6	26670390	G	A	0.0864811	0.385294	0.0587627	5.49794e-11	-0.0751	0.0133511	1.855e-08	-5.13041	1.20171	1.96137e-05	0.0549721	20	0.00169953
6	VARS1	31786635	rs550671	6	31976816	T	C	0.141153	-0.781292	0.0708606	2.87078e-28	0.1677	0.0115222	5.47004e-48	-4.65887	0.5301	1.51365e-18	0.0148732	20	3.74737e-16
6	HSPA1L	31812451	rs550671	6	31976816	T	C	0.141153	-0.781292	0.0708606	2.87078e-28	0.1855	0.0116051	1.64199e-57	-4.21182	0.464061	1.12636e-19	0.0271484	20	3.2533e-17
6	PSMB9	32851994	rs453821	6	31967534	T	C	0.140159	-0.781209	0.0708618	2.91474e-28	0.0651	0.0114112	1.164e-08	-12.0001	2.36843	4.04745e-07	0.439473	20	5.01016e-05
6	MAPK13	36136166	rs10447396	6	36145821	A	G	0.307157	0.15211	0.0369468	3.8384e-05	0.1156	0.00924456	7.04097e-36	1.31583	0.336486	9.21022e-05	0.0133877	20	0.0069397
10	CSGALNACT2	43161874	rs2435382	10	43181651	T	A	0.26839	0.116714	0.0337904	0.000552217	-0.1148	0.00836056	6.60906e-43	-1.01667	0.303511	0.00080898	0.0780262	20	0.0467321
12	MANSC4	27771332	rs11049142	12	27776841	G	A	0.243539	-0.13689	0.0399611	0.000613479	0.5717	0.007996	0	-0.239444	0.0699789	0.000622409	0.536117	20	0.0399494
12	ERBB3	56090152	rs2292238	12	56100038	C	A	0.413519	0.13125	0.0318123	3.69513e-05	-0.1065	0.00832581	1.82801e-37	-1.23239	0.31386	8.61649e-05	0.0362487	20	0.00678744
19	SIGLEC5	51637823	rs872629	19	51627385	A	C	0.124254	-0.148043	0.0440585	0.000779022	-1.2088	0.007785	0	0.122471	0.0364567	0.000781233	0.686116	20	0.0466854
19	SIGLEC14	51643152	rs872629	19	51627385	A	C	0.124254	-0.148043	0.0440585	0.000779022	-1.2333	0.007923	0	0.120038	0.0357324	0.000781222	0.584362	20	0.0466854

## Sheet: Table S5
Table S5. Significant SMR results between plasma proteins (In the deCODE cohort) and T1D with ketoacidosis.
ProbeChr	Protein	Probe_bp	topSNP	topSNP_chr	topSNP_bp	A1	A2	Freq	b_GWAS	se_GWAS	p_GWAS	b_pQTL	se_pQTL	p_pQTL	b_SMR	se_SMR	p_SMR	p_HEIDI	nsnp_HEIDI	p_SMR_fdr
6	BTN3A1	26408722	rs149123117	6	26670390	G	A	0.0864811	0.32513	0.0591331	3.83504e-08	-0.0751	0.0133511	1.855e-08	-4.32929	1.10107	8.42742e-05	0.021263	20	0.0060853
6	PSMB9	32851994	rs453821	6	31967534	T	C	0.140159	-0.976146	0.0733657	2.15924e-40	0.0651	0.0114112	1.164e-08	-14.9946	2.85978	1.57762e-07	0.29129	20	1.95286e-05
6	SCUBE3	35233518	rs3800403	6	35170473	G	A	0.83996	-0.181564	0.0450339	5.53707e-05	0.2734	0.0116338	4.04e-122	-0.664097	0.167124	7.07752e-05	0.0103162	20	0.00557516
8	PDGFRL	17610252	rs2427709	8	17595419	T	C	0.909543	-0.206522	0.0552481	0.000185434	0.6285	0.013631	0	-0.328595	0.0881931	0.000194651	0.0259512	20	0.0129743
11	SWAP70	9708535	rs415895	11	9748015	G	C	0.661034	0.131341	0.0362494	0.000290904	-0.4229	0.006754	0	-0.310572	0.0858596	0.000297797	0.898772	20	0.0184315
15	CTSH	78935316	rs2289702	15	78944951	T	C	0.105368	-0.193903	0.049035	7.67361e-05	-1.458	0.008024	0	0.132992	0.0336397	7.70345e-05	0.0610918	20	0.00580438
20	SIRPG	1643466	rs6043409	20	1635560	G	A	0.66004	0.126176	0.0345543	0.000260687	0.1514	0.00857283	8.45601e-70	0.833395	0.233059	0.000349036	0.623396	20	0.0208579

## Sheet: Table S6
Table S6. Significant SMR results between plasma proteins (In the deCODE cohort) and T1D with neurological complications.
ProbeChr	Protein	Probe_bp	topSNP	topSNP_chr	topSNP_bp	A1	A2	Freq	b_GWAS	se_GWAS	p_GWAS	b_pQTL	se_pQTL	p_pQTL	b_SMR	se_SMR	p_SMR	p_HEIDI	nsnp_HEIDI	p_SMR_fdr
6	VARS1	31786635	rs550671	6	31976816	T	C	0.141153	-0.605907	0.090996	2.76439e-11	0.1677	0.0115222	5.47004e-48	-3.61304	0.596701	1.40392e-09	0.0874608	20	4.055e-07
6	HSPA1L	31812451	rs550671	6	31976816	T	C	0.141153	-0.605907	0.090996	2.76439e-11	0.1855	0.0116051	1.64199e-57	-3.26635	0.531405	7.91507e-10	0.107141	20	3.4292e-07
6	PSMB9	32851994	rs453821	6	31967534	T	C	0.140159	-0.605836	0.0909967	2.77971e-11	0.0651	0.0114112	1.164e-08	-9.30624	2.14822	1.47722e-05	0.317576	20	0.00213334
11	CTSF	66566172	rs607736	11	66561406	A	G	0.310139	0.177926	0.047103	0.000158486	0.1842	0.00874114	1.41398e-98	0.965939	0.259792	0.000200712	0.125054	20	0.0267565

## Sheet: Table S7
Table S7. Significant SMR results between plasma proteins (In the deCODE cohort) and T1D with ophthalmic complications.
ProbeChr	Protein	Probe_bp	topSNP	topSNP_chr	topSNP_bp	A1	A2	Freq	b_GWAS	se_GWAS	p_GWAS	b_pQTL	se_pQTL	p_pQTL	b_SMR	se_SMR	p_SMR	p_HEIDI	nsnp_HEIDI	p_SMR_fdr
1	KYAT3	88964363	rs12729558	1	88937277	G	C	0.480119	0.0751209	0.0202451	0.000206795	-0.2861	0.008091	6.96943e-274	-0.262569	0.0711509	0.000223981	0.0898004	20	0.0114165
3	MST1	49686724	rs9858213	3	49694428	T	G	0.324056	-0.0906988	0.0206419	1.11322e-05	-1.2266	0.003655	0	0.0739433	0.01683	1.11519e-05	0.0760797	20	0.000743319
5	IL7R	35866149	rs6451229	5	35866116	G	A	0.426441	0.0718996	0.0205312	0.000461849	0.0789	0.00831803	2.41399e-21	0.911275	0.277386	0.00101902	0.505669	20	0.0464727
5	ERAP1	96784455	rs30185	5	96789762	A	G	0.78827	-0.0912738	0.0234362	9.83762e-05	-1.1332	0.00458	0	0.0805452	0.020684	9.85711e-05	0.276871	20	0.00551044
6	BTN3A1	26408722	rs149123117	6	26670390	G	A	0.0864811	0.346563	0.0374687	2.25788e-20	-0.0751	0.0133511	1.855e-08	-4.61469	0.960185	1.53948e-06	0.0384958	20	0.000115997
6	PSMB9	32851994	rs453821	6	31967534	T	C	0.140159	-0.884287	0.0458317	6.0062e-83	0.0651	0.0114112	1.164e-08	-13.5835	2.48292	4.48057e-08	0.311527	20	4.08676e-06
7	ARPC1B	99384532	rs59672032	7	99461074	C	T	0.0308151	0.187286	0.0404706	3.69743e-06	0.2058	0.0205669	1.429e-23	0.910039	0.216662	2.66598e-05	0.857168	20	0.00171117
15	GREM1	32731555	rs2293582	15	32718211	A	G	0.203777	0.0808783	0.0229486	0.000424571	0.8193	0.008715	0	0.0987163	0.0280297	0.000428547	0.122272	20	0.0206298
15	CTSH	78935316	rs2289702	15	78944951	T	C	0.105368	-0.144891	0.0312052	3.43076e-06	-1.458	0.008024	0	0.0993765	0.0214097	3.45632e-06	0.149619	20	0.000249575
15	NMB	84656846	rs11633788	15	84761911	A	T	0.32505	0.0736097	0.0218402	0.000750654	-0.1402	0.00850056	4.11702e-61	-0.525034	0.158998	0.000959522	0.0165738	20	0.0449419
16	CTRB1	75222663	rs8051363	16	75221319	G	A	0.742545	-0.0989682	0.0246674	6.01797e-05	0.4059	0.007246	0	-0.243824	0.0609278	6.28481e-05	0.101921	20	0.00363053
19	SIGLEC5	51637823	rs872629	19	51627385	A	C	0.124254	-0.106241	0.0278778	0.000138436	-1.2088	0.007785	0	0.0878896	0.0230693	0.000139076	0.0733179	20	0.00730359
19	SIGLEC14	51643152	rs872629	19	51627385	A	C	0.124254	-0.106241	0.0278778	0.000138436	-1.2333	0.007923	0	0.0861437	0.022611	0.000139073	0.282745	20	0.00730359
20	SIRPG	1643466	rs6043409	20	1635560	G	A	0.66004	0.0960975	0.0222715	1.59735e-05	0.1514	0.00857283	8.45601e-70	0.634726	0.151431	2.77079e-05	0.68545	20	0.00171492

## Sheet: Table S8
Table S8. Significant SMR results between plasma proteins (In the deCODE cohort) and T1D with peripheral circulatory complications.
ProbeChr	Protein	Probe_bp	topSNP	topSNP_chr	topSNP_bp	A1	A2	Freq	b_GWAS	se_GWAS	p_GWAS	b_pQTL	se_pQTL	p_pQTL	b_SMR	se_SMR	p_SMR	p_HEIDI	nsnp_HEIDI	p_SMR_fdr
6	VARS1	31786635	rs550671	6	31976816	T	C	0.141153	-0.654834	0.11732	2.38314e-08	0.1677	0.0115222	5.47004e-48	-3.90479	0.749263	1.87303e-07	0.0178597	20	4.49614e-05
6	HSPA1L	31812451	rs550671	6	31976816	T	C	0.141153	-0.654834	0.11732	2.38314e-08	0.1855	0.0116051	1.64199e-57	-3.5301	0.669903	1.36742e-07	0.0251417	20	3.94956e-05
6	HSPA1A	31816744	rs6929057	6	32629228	C	A	0.276342	-0.49941	0.0592651	3.55468e-17	0.0991	0.00871589	5.89597e-30	-5.03946	0.744372	1.28715e-11	0.0217313	20	1.11532e-08
6	CFB	31948868	rs547154	6	31943161	T	G	0.0884692	-0.658799	0.128591	3.00365e-07	0.5588	0.011423	0	-1.17895	0.231378	3.48106e-07	0.0180134	20	6.70298e-05
6	PSMB9	32851994	rs453821	6	31967534	T	C	0.140159	-0.656571	0.117381	2.22541e-08	0.0651	0.0114112	1.164e-08	-10.0856	2.52517	6.49646e-05	0.2191	20	0.00938197
12	ERBB3	56090152	rs2292238	12	56100038	C	A	0.413519	0.206036	0.054346	0.000149931	-0.1065	0.00832581	1.82801e-37	-1.93461	0.532232	0.000278088	0.387277	20	0.0344233

## Sheet: Table S9
Table S9. Significant SMR results between plasma proteins (In the deCODE cohort) and T1D with renal complications.
ProbeChr	Protein	Probe_bp	topSNP	topSNP_chr	topSNP_bp	A1	A2	Freq	b_GWAS	se_GWAS	p_GWAS	b_pQTL	se_pQTL	p_pQTL	b_SMR	se_SMR	p_SMR	p_HEIDI	nsnp_HEIDI	p_SMR_fdr
1	MYOC	171644052	rs2236875	1	171645543	T	G	0.106362	-0.221903	0.0623164	0.00036959	-0.4854	0.01471	8.68838e-239	0.457155	0.129127	0.000399591	0.0287186	20	0.0346245
6	BTN3A1	26408722	rs149123117	6	26670390	G	A	0.0864811	0.292909	0.0682774	1.7869e-05	-0.0751	0.0133511	1.855e-08	-3.90025	1.14339	0.000646912	0.0606251	20	0.0431192
6	VARS1	31786635	rs550671	6	31976816	T	C	0.141153	-0.606397	0.0775256	5.20355e-15	0.1677	0.0115222	5.47004e-48	-3.61596	0.524818	5.58161e-12	0.0711687	20	1.38185e-09
6	HSPA1L	31812451	rs550671	6	31976816	T	C	0.141153	-0.606397	0.0775256	5.20355e-15	0.1855	0.0116051	1.64199e-57	-3.26899	0.465283	2.12845e-12	0.0892349	20	6.14767e-10
6	C2	31921729	rs115032094	6	31372224	G	A	0.0109344	-0.712874	0.192812	0.000217952	-1.6122	0.023393	0	0.442175	0.119768	0.00022255	0.0199985	20	0.0236429
6	PSMB9	32851994	rs453821	6	31967534	T	C	0.140159	-0.606094	0.0775261	5.36908e-15	0.0651	0.0114112	1.164e-08	-9.3102	2.02027	4.05784e-06	0.365	20	0.00058602
10	IL15RA	5960913	rs8177683	10	5966995	T	C	0.298211	0.13111	0.0383083	0.000620512	0.4055	0.006683	0	0.323329	0.0946219	0.000633003	0.20982	20	0.0431192
14	WARS1	100355298	rs2273804	14	100376300	G	C	0.224652	-0.163107	0.0445963	0.000254777	-0.2551	0.009555	4.95665e-157	0.639385	0.176452	0.000290567	0.904136	20	0.0279751
15	NMB	84656846	rs11633788	15	84761911	A	T	0.32505	0.144827	0.0383473	0.000158902	-0.1402	0.00850056	4.11702e-61	-1.033	0.280598	0.000231927	0.0443848	20	0.0236429
19	SIGLEC5	51637823	rs872629	19	51627385	A	C	0.124254	-0.171034	0.05012	0.000643724	-1.2088	0.007785	0	0.141491	0.0414726	0.000645671	0.541421	20	0.0431192
19	SIGLEC14	51643152	rs872629	19	51627385	A	C	0.124254	-0.171034	0.05012	0.000643724	-1.2333	0.007923	0	0.13868	0.0406487	0.000645662	0.310979	20	0.0431192
20	SIRPG	1643466	rs6043409	20	1635560	G	A	0.66004	0.139069	0.039549	0.000437502	0.1514	0.00857283	8.45601e-70	0.918554	0.26635	0.000563343	0.404197	20	0.0431192

## Sheet: Table S10
Table S10. Significant SMR results between plasma proteins (In the deCODE cohort) and T1D with other complications.
ProbeChr	Protein	Probe_bp	topSNP	topSNP_chr	topSNP_bp	A1	A2	Freq	b_GWAS	se_GWAS	p_GWAS	b_pQTL	se_pQTL	p_pQTL	b_SMR	se_SMR	p_SMR	p_HEIDI	nsnp_HEIDI	p_SMR_fdr
1	PGM1	63626828	rs61765292	1	63647788	G	A	0.224652	0.0780488	0.0197684	7.87517e-05	0.1158	0.0103451	4.38001e-29	0.673997	0.181019	0.000196603	0.382346	20	0.00973466
3	MST1	49686724	rs9858213	3	49694428	T	G	0.324056	-0.0760832	0.0188661	5.51176e-05	-1.2266	0.003655	0	0.0620277	0.0153819	5.51846e-05	0.539638	20	0.00289803
5	IL7R	35866149	rs6451229	5	35866116	G	A	0.426441	0.0711169	0.0187672	0.000150991	0.0789	0.00831803	2.41399e-21	0.901355	0.25614	0.000433177	0.290736	20	0.0203213
5	ERAP1	96784455	rs30185	5	96789762	A	G	0.78827	-0.0753951	0.0215022	0.000454245	-1.1332	0.00458	0	0.0665329	0.0189767	0.00045483	0.768533	20	0.0207427
6	BTN3A1	26408722	rs149123117	6	26670390	G	A	0.0864811	0.38332	0.0340437	2.07587e-29	-0.0751	0.0133511	1.855e-08	-5.10413	1.01433	4.85338e-07	0.122487	20	3.82314e-05
6	PSMB9	32851994	rs453821	6	31967534	T	C	0.140159	-0.756897	0.0407786	6.62827e-77	0.0651	0.0114112	1.164e-08	-11.6267	2.1321	4.94849e-08	0.190594	20	4.7643e-06
6	ASF1A	118901662	rs150141688	6	118856872	A	T	0.195825	-0.0785214	0.0213812	0.000240237	0.1314	0.0106966	1.10099e-34	-0.597575	0.169834	0.000433866	0.863016	20	0.0203213
7	ARPC1B	99384532	rs59672032	7	99461074	C	T	0.0308151	0.133332	0.0378009	0.000419952	0.2058	0.0205669	1.429e-23	0.647872	0.194755	0.000879139	0.0900861	20	0.0380887
8	TNFRSF11B	118937721	rs2465403	8	119078588	A	G	0.62326	-0.0787322	0.0184872	2.05589e-05	0.1501	0.00823197	2.78406e-74	-0.524532	0.126481	3.36674e-05	0.146168	20	0.00194485
12	MANSC4	27771332	rs11049142	12	27776841	G	A	0.243539	-0.096106	0.0232302	3.51698e-05	0.5717	0.007996	0	-0.168106	0.0407015	3.62438e-05	0.325191	20	0.00202615
14	WARS1	100355298	rs2273804	14	100376300	G	C	0.224652	-0.0941942	0.022748	3.46147e-05	-0.2551	0.009555	4.95665e-157	0.369244	0.090239	4.27952e-05	0.100915	20	0.00231763
15	CTSH	78935316	rs2289702	15	78944951	T	C	0.105368	-0.122131	0.0284481	1.76194e-05	-1.458	0.008024	0	0.0837661	0.0195172	1.77136e-05	0.0385766	20	0.00105854
16	CTRB1	75222663	rs8051363	16	75221319	G	A	0.742545	-0.0759546	0.022686	0.000813729	0.4059	0.007246	0	-0.187126	0.0559904	0.000831416	0.509369	20	0.0369447
17	FLII	18251776	rs138865936	17	18261705	T	C	0.0248509	-0.233183	0.0668199	0.000483526	0.2508	0.0261947	1.024e-21	-0.929757	0.283572	0.00104276	0.296297	9	0.0440759
19	SIGLEC5	51637823	rs872629	19	51627385	A	C	0.124254	-0.11054	0.0255465	1.51144e-05	-1.2088	0.007785	0	0.0914461	0.021142	1.52302e-05	0.18376	20	0.000942641
19	SIGLEC14	51643152	rs872629	19	51627385	A	C	0.124254	-0.11054	0.0255465	1.51144e-05	-1.2333	0.007923	0	0.0896295	0.0207219	1.52296e-05	0.188425	20	0.000942641
20	SIRPG	1643466	rs6043409	20	1635560	G	A	0.66004	0.0984776	0.0203685	1.33282e-06	0.1514	0.00857283	8.45601e-70	0.650446	0.139485	3.11316e-06	0.61032	20	0.000224796
